# Supplementary material for: Analysis of the effect of different withering methods on tea quality based on transcriptomics and metabolomics
Source: Front Plant Sci. 2023 Sep 14;14:1235687. doi: 10.3389/fpls.2023.1235687 (PMC10538532; doi:10.3389/fpls.2023.1235687)
Supplement: Supplementary file 2 [file Table_1.xls]

## Sheet: Tea leaves metabolites data
Index	Q1 (Da)	Q3 (Da)	Molecular weight (Da)	Formula	Ionization model	Compounds	Class I	Class II	CAS	Level	Metabolite content of fresh tea leaves (FL)			Metabolite content of leaves after sunlight withering (SW)			Metabolite content of leaves after charcoal fire withering (FW)			Metabolite content of leaves after withering trough withering (WW)
											Repeat 1	Repeat 2	Repeat 3	Repeat 1	Repeat 2	Repeat 3	Repeat 1	Repeat 2	Repeat 3	Repeat 1	Repeat 2	Repeat 3
mws2218	195.09	83.06	194.08	C8H10N4O2	[M+H]+	Caffeine	Alkaloids	Alkaloids	58-08-2	1	2.08442e+06	1.96577e+06	2.02194e+06	2.02261e+06	2.00724e+06	1.98872e+06	1.96856e+06	2.00052e+06	1.93778e+06	2.06602e+06	1.9224e+06	2.06428e+06
mws0749	137.02	93.03	138.032	C7H6O3	[M-H]-	4-Hydroxybenzoic acid	Phenolic acids	Phenolic acids	99-96-7	3	6.46489e+06	5.6593e+06	5.86835e+06	5.91016e+06	6.2131e+06	7.2927e+06	7.36092e+06	6.31716e+06	5.68522e+06	4.84919e+06	5.4676e+06	6.50592e+06
pme1654	209.12	59.02	210.126	C12H18O3	[M-H]-	Jasmonic acid	Organic acids	Organic acids	77026-92-7	3	1.91312e+07	1.98118e+07	2.11934e+07	3.97546e+07	3.75739e+07	3.93451e+07	3.39248e+07	3.32109e+07	3.05575e+07	3.96118e+07	3.87091e+07	3.88961e+07
mws0628	121.03	92.03	122.037	C7H6O2	[M-H]-	4-Hydroxybenzaldehyde	Phenolic acids	Phenolic acids	123-08-0	1	510250	494551	498606	1.03961e+06	1.02997e+06	1.05133e+06	883560	805220	770417	858891	931151	932089
mws0336	137.04	93.05	138.043	C6H6N2O2	[M-H]-	Urocanic acid	Organic acids	Organic acids	104-98-3	3	1.21107e+06	1.23965e+06	1.31371e+06	1.47559e+06	1.48201e+06	1.40818e+06	1.37586e+06	1.48574e+06	1.42183e+06	1.32811e+06	1.33465e+06	1.28343e+06
Zmpn003368	293.21	195.14	294.219	C18H30O3	[M-H]-	13S-Hydroxy-9Z,11E,15Z-octadecatrienoic acid	Lipids	Free fatty acids	87984-82-5	2	353233	360009	372783	1.32247e+06	1.35387e+06	1.37364e+06	1.52165e+06	1.40799e+06	1.52371e+06	1.51237e+06	1.58044e+06	1.491e+06
Cmyn001328	339.07	177.02	340.079	C15H16O9	[M-H]-	Daphnin*	Lignans and Coumarins	Coumarins	486-55-5	1	4.47704e+06	5.48433e+06	4.97075e+06	5.43879e+06	4.95915e+06	5.55472e+06	6.20663e+06	5.19127e+06	5.95142e+06	5.6273e+06	5.26896e+06	5.62595e+06
Wbtn007603	299.06	284.03	300.063	C16H12O6	[M-H]-	9,11-dimethoxy-2h-[1,3]dioxolo[4,5-b]xanthen-10-one*	Flavonoids	Other Flavonoids	-	3	60804.4	60473	52328.3	115768	110809	106979	115132	121201	123208	91792.6	96920.3	94489
Lmtp002642	\	457.11	564.148	C26H28O14	[M+H]+	Apigenin-8-C-(2''-glucosyl)arabinoside	Flavonoids	Flavones	-	1	765436	623133	694789	1.00338e+06	758610	807215	842282	992012	1.02472e+06	791045	804874	822221
Zmyn004676	293.21	113.1	294.219	C18H30O3	[M-H]-	17-Hydroxylinolenic acid	Lipids	Free fatty acids	-	1	61506.8	42925.9	44539.7	83431.1	92758.9	83361.9	55885.2	58012.4	48764.6	78972.8	76610.3	103393
Wasn002902	355.07	209.03	356.074	C15H16O10	[M-H]-	O-p-Coumaroylgalactaric acid	Phenolic acids	Phenolic acids	-	2	2.54986e+06	2.45115e+06	2.85448e+06	2.68197e+06	2.33567e+06	2.54687e+06	2.57514e+06	2.27905e+06	2.51676e+06	2.7714e+06	2.52212e+06	2.50501e+06
mws1060	267.07	135.03	268.081	C10H12N4O5	[M-H]-	9-(Arabinosyl)hypoxanthine	Nucleotides and derivatives	Nucleotides and derivatives	7013-16-3	1	262717	271454	248158	719885	756337	778381	472053	496360	476731	809176	863221	851784
Lmzn001582	387.17	207.1	388.173	C18H28O9	[M-H]-	5'-Glucosyloxyjasmanic acid	Phenolic acids	Phenolic acids	-	1	659868	689388	652082	1.88684e+06	1.82059e+06	1.70526e+06	1.53792e+06	1.6206e+06	1.64204e+06	2.10423e+06	2.3918e+06	2.30414e+06
MWSmce257	218.11	88.04	219.111	C9H17NO5	[M-H]-	D-Pantothenic Acid	Others	Vitamin	79-83-4	1	1.63983e+06	1.70084e+06	1.67525e+06	1.86481e+06	1.50769e+06	1.7027e+06	1.77755e+06	1.69228e+06	1.67921e+06	1.45382e+06	1.41279e+06	1.3937e+06
MWS2413	130.05	58.03	131.058	C5H9NO3	[M-H]-	N-acetyl-beta-alanine	Amino acids and derivatives	Amino acids and derivatives	3025-95-4	3	78966.7	90004.1	93196.8	94070.3	97942.2	89068.6	88850	86096.6	92614.6	98621.5	77310	97662.5
Lmsn003111	325.09	145.03	326.1	C15H18O8	[M-H]-	1-O-p-Coumaroyl-β-D-glucose*	Phenolic acids	Phenolic acids	7139-64-2	1	1.40991e+07	1.56632e+07	1.74728e+07	1.90104e+07	1.47481e+07	1.81326e+07	1.81206e+07	1.98129e+07	2.0518e+07	1.78735e+07	1.83896e+07	2.15071e+07
MW0014259	297.24	279.23	298.251	C18H34O3	[M-H]-	3-Oxooctadecanoic acid	Organic acids	Organic acids	-	3	16740.9	16105	15363.7	17465.8	15285	17154.1	13566.7	14848.1	13644.7	17345.2	16910.9	5634.43
pme2914	161.05	99.05	162.053	C6H10O5	[M-H]-	3-Hydroxy-3-methylpentane-1,5-dioic acid	Amino acids and derivatives	Amino acids and derivatives	503-49-1	2	2.85688e+06	2.95931e+06	3.20405e+06	3.07193e+06	2.83458e+06	2.92784e+06	2.60486e+06	2.47435e+06	2.50538e+06	2.92037e+06	2.97915e+06	3.08466e+06
Zmmp000635	130.09	84.08	129.079	C6H11NO2	[M+H]+	(2S)-2-amino-4-methyl-4-pentenoic acid	Amino acids and derivatives	Amino acids and derivatives	-	2	5.2869e+06	5.72851e+06	5.86453e+06	3.91449e+06	4.0046e+06	4.04019e+06	5.30419e+06	4.53507e+06	4.50191e+06	5.36311e+06	4.58344e+06	4.89129e+06
pme2074	322.2	130.05	323.21	C18H29NO4	[M-H]-	Jasmonoyl-L-Isoleucine	Amino acids and derivatives	Amino acids and derivatives	120330-93-0	3	3.8749e+06	3.77805e+06	4.16557e+06	3.81983e+06	3.94606e+06	3.95228e+06	4.32057e+06	3.92737e+06	3.82718e+06	4.13771e+06	4.43456e+06	4.17887e+06
MW0132545	269.05	117.04	270.053	C15H10O5	[M-H]-	3,7,4'-Trihydroxyflavone	Flavonoids	Flavones	2034-65-3	3	282723	278399	277045	557897	539726	540980	464335	445073	445753	500558	530014	498758
Zmjp003463	565.16	433.11	564.148	C26H28O14	[M+H]+	Vitexin-2''-O-xyloside*	Flavonoids	Flavones	-	3	1.61903e+07	1.65221e+07	1.62402e+07	2.03695e+07	2.02807e+07	2.02153e+07	2.06542e+07	1.88468e+07	2.14062e+07	1.94728e+07	1.90513e+07	1.62819e+07
Rfmb320	144.1	84.08	143.095	C7H13NO2	[M+H]+	1-Methylpiperidine-2-carboxylic acid*	Organic acids	Organic acids	7730-87-2	3	1.19772e+07	1.15896e+07	1.18949e+07	1.2154e+07	1.26455e+07	1.28259e+07	1.33716e+07	1.29011e+07	1.37947e+07	1.281e+07	1.40891e+07	1.35191e+07
Lmbn000198	133.01	71.01	134.022	C4H6O5	[M-H]-	3-Dehydro-L-Threonic Acid	Others	Saccharides	-	1	2.47641e+07	2.69156e+07	2.50365e+07	3.24259e+07	3.19403e+07	3.28966e+07	2.99148e+07	2.49326e+07	2.82178e+07	3.00642e+07	2.92161e+07	2.79783e+07
Wasn005621	361.19	199.13	362.194	C17H30O8	[M-H]-	Glucosyl 9-hydroxy-3-methyldec-2-enoic acid	Others	Others	-	2	327126	368802	323100	389876	437908	431104	418045	433018	456878	390181	405697	421251
Wbtn006721	285.04	133.03	286.048	C15H10O6	[M-H]-	6,8-dihydroxy-3-methyl-9-oxoxanthene-1-carboxylic acid	Others	Ketone compounds	-	2	224884	204394	201001	601142	483107	606101	486636	437514	467485	412090	425101	448288
Lmmn004625	449.11	287.06	450.116	C21H22O11	[M-H]-	Dihydrokaempferol-7-O-glucoside*	Flavonoids	Flavanonols	-	3	3.72541e+06	3.61368e+06	3.87425e+06	2.99173e+06	2.8838e+06	3.26503e+06	4.07144e+06	4.38329e+06	3.97716e+06	3.01033e+06	3.27535e+06	3.1525e+06
MWS5231	243.16	181.16	244.167	C13H24O4	[M-H]-	Tridecanedioic acid	Lipids	Free fatty acids	505-52-2	3	92962.8	93348.4	93163.9	81273.8	73765.7	73755.1	79536.9	86981.7	87764.3	78110	75473	92602.9
Rfmb318	144.102	84.0813	144.092	C7H14NO2+	[M]+	D-Proline betaine	Amino acids and derivatives	Amino acids and derivatives	1195-94-4	3	2.8289e+06	2.76558e+06	2.98422e+06	3.26894e+06	3.50403e+06	3.41541e+06	3.60482e+06	3.19315e+06	3.53578e+06	3.21517e+06	3.05159e+06	3.19669e+06
mws1659	269.05	225.06	270.053	C15H10O5	[M-H]-	Emodin	Quinones	Anthraquinone	518-82-1	3	43567.8	41279.5	43261.6	39849.5	41571.9	40799.6	46736.8	42797.1	44779.4	43282	36912.3	39618.2
Lmbn005287	311.22	249.22	312.23	C18H32O4	[M-H]-	7S,8S-DiHODE; (9Z,12Z)-(7S,8S)-Dihydroxyoctadeca-9,12-dienoic acid*	Lipids	Free fatty acids	143288-65-7	2	23749.6	29996.2	31997.4	34270.9	28204.6	36796.3	31933.2	33607.9	38430.2	37733.8	33073.1	37616.8
Lahp003986	435.13	273.08	434.121	C21H22O10	[M+H]+	3,4-Dihydro-4-(4'-hydroxyphenyl)-5,7-dihydroxycoumarin glucoside*	Lignans and Coumarins	Coumarins	-	3	1.22776e+06	1.31195e+06	912735	1.15006e+06	1.02056e+06	1.17095e+06	986711	952999	1.16578e+06	1.26051e+06	1.19639e+06	1.06505e+06
Zmzn000113	146.05	102.06	147.053	C5H9NO4	[M-H]-	L-threo-3-Methylaspartate	Amino acids and derivatives	Amino acids and derivatives	6061-13-8	1	1.50675e+06	1.72658e+06	1.66754e+06	1.0624e+06	1.01601e+06	902838	1.3442e+06	1.32998e+06	1.32136e+06	1.29573e+06	1.21404e+06	1.25977e+06
pmb2591	245.09	203.08	246.1	C13H14N2O3	[M-H]-	N-Acetyl-L-Tryptophan	Amino acids and derivatives	Amino acids and derivatives	1218-34-4	1	8.3285e+06	9.7674e+06	9.61336e+06	8.36117e+06	8.73851e+06	9.31832e+06	8.97512e+06	9.07747e+06	8.85812e+06	6.73987e+06	7.17606e+06	6.2873e+06
Lmbn005923	277.217	59.0139	278.225	C18H30O2	[M-H]-	Crepenynic acid	Lipids	Free fatty acids	2277-31-8	3	144021	115707	118610	119887	121622	117960	95129	87450.1	95386.6	185822	151634	178973
pmb0496	307.18	177.05	306.169	C15H22N4O3	[M+H]+	N-Feruloylagmatine	Alkaloids	Phenolamine	-	2	781781	817695	754781	736811	727442	750465	781891	760306	847702	664558	723202	750506
Lmbn001288	131.03	87.04	132.042	C5H8O4	[M-H]-	2-Hydroxy-2-methyl-3-oxobutanoic acid	Organic acids	Organic acids	71698-08-3	3	191475	226152	232017	250385	230856	254870	240563	231426	230603	234355	237790	238991
MEDP1616	245.11	125.02	186.1	C8H14N2O3	[M+CH3COO]-	Pro-ala	Amino acids and derivatives	Amino acids and derivatives	6422-36-2	3	175498	189261	189250	293844	291259	284203	333069	298096	309996	378154	408298	359452
pmb0168	700.49	184.07	699.484	C38H70NO8P	[M+H]+	PC(16:1/14:1)	Lipids	PC	-	3	40574.5	5289.14	33692	31449.1	20940	27823.8	22374.1	20491.6	6539.62	50219.1	46306.3	57056.1
Lmsn004674	309.1	147.05	310.105	C15H18O7	[M-H]-	1-O-Cinnamoyl-β-D-glucose	Phenolic acids	Phenolic acids	40004-96-4	2	1.76261e+06	1.69506e+06	1.48421e+06	1.18913e+06	1.10554e+06	950108	1.14272e+06	937574	1.04664e+06	1.34022e+06	1.33634e+06	1.45458e+06
Wafn011571	295.23	195.14	296.235	C18H32O3	[M-H]-	alpha-Hydroxylinoleic acid*	Lipids	Free fatty acids	57818-44-7	1	105875	82275.8	86158.9	178783	188586	179549	129883	123856	107700	160950	165608	190789
Lmgn000224	145.01	57.03	146.022	C5H6O5	[M-H]-	2-Methyl-3-oxosuccinic acid	Organic acids	Organic acids	-	3	279735	293208	275575	185256	149646	158565	165046	141831	164611	198506	182652	213932
pme0321	431.1	285.04	432.106	C21H20O10	[M-H]-	Kaempferol-7-O-rhamnoside	Flavonoids	Flavonols	20196-89-8	2	492153	560311	568875	674320	686004	667184	735076	722024	699439	593589	607892	576397
HJN090	433.11	271.06	434.121	C21H22O10	[M-H]-	Butin-7-O-glucoside*	Flavonoids	Flavanones	-	1	1.94946e+06	1.8694e+06	1.9952e+06	2.1287e+06	2.03087e+06	2.03894e+06	2.26247e+06	2.19948e+06	2.31117e+06	2.09459e+06	2.31934e+06	2.31016e+06
Zahn007990	197.12	153.13	198.126	C11H18O3	[M-H]-	5-hydroxy-3,4-dimeth-yl-5-pentylfuran-2(5H)-one	Others	Others	-	1	40253.7	38685.4	38756.1	51018.6	65131.7	46286.2	50712.9	53346.2	51090.1	43871.7	41550.9	43901.8
MWS3149	151.04	107.05	152.047	C8H8O3	[M-H]-	3-Methoxybenzoic acid	Phenolic acids	Phenolic acids	586-38-9	3	81748	112304	114849	73317.4	126007	113884	105046	101838	93723.4	101845	95353.8	120266
Zmyn004732	293.21	185.12	294.219	C18H30O3	[M-H]-	2R-hydroxy-9Z,12Z,15Z-octadecatrienoic acid	Lipids	Free fatty acids	-	2	73088.5	66957.1	70617.7	374364	370649	389421	216886	228732	193809	342401	327935	333062
Zmjn004133	311.22	293.21	312.23	C18H32O4	[M-H]-	9S-Hydroperoxy-10E,12Z-octadecadienoic acid	Lipids	Free fatty acids	5502-91-0	1	61058.6	19596.1	18746	53405.2	55154.5	56795.3	42080.6	35136	31453.6	56539.6	55118.3	66034.2
pmb0623	625.18	607.1	624.169	C28H32O16	[M+H]+	Chrysoeriol-6-C-glucoside-7-O-glucoside	Flavonoids	Flavones	-	3	982277	799816	2.46688e+06	1.22031e+06	1.5555e+06	1.30766e+06	1.8941e+06	806798	748074	1.88649e+06	996815	1.97914e+06
MWSHC20168	153.02	109.03	154.027	C7H6O4	[M-H]-	Methyl cumalate*	Phenolic acids	Phenolic acids	6018-41-3	1	134363	151164	142895	154296	142362	159576	132035	143577	137151	124760	124398	69933.1
HJN094	729.15	407.07	730.153	C37H30O16	[M-H]-	Galloylprocyanidin B4	Tannins	Proanthocyanidins	-	2	2.82254e+06	3.048e+06	3.33455e+06	2.89603e+06	2.4444e+06	2.8409e+06	3.21429e+06	2.93835e+06	3.40276e+06	2.66292e+06	2.81052e+06	3.10427e+06
Wbmn003185	221.16	221.15	222.162	C14H22O2	[M-H]-	Kobusone	Terpenoids	Sesquiterpenoids	24173-71-5	3	595594	582998	610761	566167	597853	539311	569178	612392	540691	616853	593717	620650
MWS201419	204.13	84.08	203.127	C8H17N3O3	[M+H]+	Lys-Gly	Amino acids and derivatives	Amino acids and derivatives	7563-03-3	3	5.40807e+06	5.00754e+06	5.10508e+06	6.16883e+06	6.61546e+06	6.26866e+06	5.81668e+06	6.10949e+06	6.55299e+06	5.74292e+06	5.82744e+06	5.98514e+06
pmf0293	269.29	209.23	270.292	C18H38O	[M-H]-	1-Octadecanol	Lipids	Free fatty acids	112-92-5	3	581472	554768	598639	571195	539119	578679	576328	577595	559276	538453	566059	539447
Hmqn000843	301.09	123.01	302.1	C13H18O8	[M-H]-	Tachioside*	Phenolic acids	Phenolic acids	109194-60-7	1	4.93542e+06	5.30376e+06	5.19379e+06	3.43368e+06	2.97645e+06	3.87835e+06	6.49315e+06	6.58176e+06	6.21036e+06	2.21984e+06	2.71197e+06	3.77718e+06
MWSslk132	285.21	223.21	286.214	C16H30O4	[M-H]-	Hexadecanedioic acid	Lipids	Free fatty acids	505-54-4	1	67754.5	61915.4	67030.5	65621.9	64521	70522.8	62128.3	60703.8	65235.1	67061.8	64973.2	70169.3
mws0355	441.08	169.01	442.09	C22H18O10	[M-H]-	Catechin gallate*	Flavonoids	Flavanols	130405-40-2	1	2.5826e+07	2.32408e+07	2.37277e+07	2.39775e+07	2.11009e+07	2.38032e+07	2.21201e+07	2.3484e+07	2.48774e+07	2.45136e+07	2.35547e+07	2.31129e+07
mws1164	179.06	59.01	180.063	C6H12O6	[M-H]-	D-Fructose*	Others	Saccharides	57-48-7	1	948158	862548	864908	1.13535e+06	1.02365e+06	1.0165e+06	947034	1.20688e+06	1.19764e+06	1.11623e+06	1.17887e+06	1.10184e+06
mws0359	241.22	241.22	242.225	C15H30O2	[M-H]-	Pentadecanoic Acid	Lipids	Free fatty acids	1002-84-2	3	574324	434753	468569	423518	431662	430307	454539	415830	417800	420034	498380	467944
Lmmn000806	131.03	87.05	132.042	C5H8O4	[M-H]-	Dimethylmalonic acid*	Organic acids	Organic acids	595-46-0	3	2.60673e+06	2.94602e+06	2.98418e+06	3.35509e+06	3.34607e+06	3.28091e+06	291686	3.13467e+06	3.05496e+06	3.35194e+06	3.2828e+06	3.56098e+06
mws0473	131.03	87.05	132.042	C5H8O4	[M-H]-	2-Methylsuccinic acid*	Organic acids	Organic acids	498-21-5	3	2.60673e+06	2.94602e+06	2.98418e+06	3.35509e+06	3.34607e+06	3.28091e+06	291686	3.13467e+06	3.05496e+06	3.35194e+06	3.2828e+06	3.56098e+06
zjbp120812	425.22	365.19	424.21	C22H32O8	[M+H]+	Scutebarbolide C	Terpenoids	Ditepenoids	-	3	8.4624e+06	8.70792e+06	7.98482e+06	9.27606e+06	8.52878e+06	9.19336e+06	8.5547e+06	8.13563e+06	8.48102e+06	7.81558e+06	8.63966e+06	8.24811e+06
Hmqn003268	303.05	151.03	304.058	C15H12O7	[M-H]-	5,7,3',4',5'-Pentahydroxydihydroflavone	Flavonoids	Flavanones	-	1	4.1223e+06	4.2845e+06	4.22317e+06	4.03837e+06	4.1201e+06	4.07183e+06	3.79985e+06	3.74251e+06	3.91792e+06	3.16281e+06	3.33554e+06	3.82385e+06
Zmzn000079	199	78.96	200.009	C4H9O7P	[M-H]-	D-Erythrose-4-phosphate	Others	Saccharides	585-18-2	3	1.85929e+06	447070	1.80116e+06	339233	1.55461e+06	365339	289368	255157	1.37533e+06	1.81445e+06	456274	1.77862e+06
MWSmce248	163.04	119.05	164.047	C9H8O3	[M-H]-	3-Hydroxycinnamic Acid*	Phenolic acids	Phenolic acids	14755-02-3	1	6.33628e+06	6.9736e+06	6.92465e+06	6.40857e+06	6.4493e+06	6.92312e+06	6.45188e+06	6.26515e+06	6.94828e+06	7.8503e+06	7.28251e+06	7.89501e+06
mws0147	117.06	59.01	118.063	C5H10O3	[M-H]-	β-Hydroxyisovaleric acid	Organic acids	Organic acids	625-08-1	3	556730	550738	608712	689645	658908	669425	539261	536176	510415	594739	628245	538670
Zbdn001947	301.09	123.01	302.1	C13H18O8	[M-H]-	Isotachioside*	Phenolic acids	Phenolic acids	31427-08-4	1	4.51922e+06	2.61794e+06	4.75202e+06	3.03224e+06	2.78558e+06	2.87333e+06	5.94469e+06	3.41523e+06	5.9977e+06	1.65755e+06	1.81965e+06	1.93817e+06
MW0002200	153.02	65.01	154.027	C7H6O4	[M-H]-	2,4,6-trihydroxybenzaldehyde	Phenolic acids	Phenolic acids	-	3	1.13705e+06	1242648	1.19782e+06	986513	864287	908960	805205	701055	696708	1.20851e+06	1.12837e+06	1.16071e+06
MWS1900	215.13	153.13	216.136	C11H20O4	[M-H]-	Undecanedioic acid	Lipids	Free fatty acids	1852-04-6	1	75921.7	74319.9	68497	78312	79291.5	74065.6	69396.2	72100.9	71985.5	77709.2	86214.8	84383.9
MWSHC2062	355.1	193.05	356.111	C16H20O9	[M-H]-	Ferulic β-glucoside*	Phenolic acids	Phenolic acids	14364-12-6	1	1.47901e+06	2.16789e+06	2.40952e+06	1.7651e+06	2.0301e+06	2.17522e+06	2029287	1.6369e+06	2.29815e+06	1.13434e+06	2.32225e+06	4.10184e+06
Lmyn006227	269.05	151	270.053	C15H10O5	[M-H]-	Galangin (3,5,7-Trihydroxyflavone)	Flavonoids	Flavones	548-83-4	1	255670	234350	268287	484289	482490	512880	400720	385665	416363	510986	411458	440970
pme3034	131.03	87.05	132.042	C5H8O4	[M-H]-	Ethylmalonic acid*	Organic acids	Organic acids	601-75-2	3	49148.6	46782.6	47636	83974.9	97479.9	83115	74531.1	74363.4	70115.5	77098.9	73770.8	77452.8
HJN074	591.15	289.07	592.158	C31H28O12	[M-H]-	Procyanidin A6	Tannins	Proanthocyanidins	-	3	89932	113389	101927	112900	100868	111304	131768	117289	144413	92025.5	93213.5	89272.8
mws0856	463.09	301.04	464.096	C21H20O12	[M-H]-	Quercetin-4'-O-glucoside (Spiraeoside)	Flavonoids	Flavonols	20229-56-5	2	1.77862e+06	1.91387e+06	2.16649e+06	1.42287e+06	1.82527e+06	1.74925e+06	2.04215e+06	1.67898e+06	2.03488e+06	1.80996e+06	1.88782e+06	1.92403e+06
Zmyn004449	309.21	171.1	310.214	C18H30O4	[M-H]-	9-Hydroxy-12-oxo-10(E),15(Z)-octadecadienoic acid	Lipids	Free fatty acids	-	2	25549.8	24124.8	24896.3	50958.7	55083.2	54015.3	33157.2	35831.2	34251.9	103047	106439	105161
MWS1848	135.05	92.03	136.052	C8H8O2	[M-H]-	Phenyl acetate	Phenolic acids	Phenolic acids	122-79-2	3	282257	254258	272643	108593	122541	132745	188087	224343	200175	245550	205199	188085
Lmln001856	479.09	316.02	480.09	C21H20O13	[M-H]-	5,7-Dihydroxy-4-oxo-2-(3,4,5-trihydroxyphenyl)-4H-chromen-3-yl-alloside	Others	Others	-	1	2.81208e+06	2.65244e+06	2.72944e+06	3.02961e+06	3.04857e+06	3.23833e+06	2.86227e+06	3.25159e+06	3.03277e+06	2.60783e+06	2.84137e+06	2.71711e+06
mws0237	187.1	125.1	188.105	C9H16O4	[M-H]-	Azelaic acid	Organic acids	Organic acids	123-99-9	1	1.12394e+06	1.08669e+06	1.11933e+06	1.89311e+06	1.81904e+06	1.83327e+06	1.36638e+06	1.51642e+06	1.37461e+06	1.68615e+06	1.61798e+06	1.83651e+06
MW0107126	135.03	75.01	76.016	C2H4O3	[M+CH3COO]-	Glycolic acid	Organic acids	Organic acids	79-14-1	3	1.89211e+06	1.75562e+06	1.79405e+06	2.62669e+06	2.67298e+06	2.74597e+06	2.38703e+06	2.16055e+06	2.06104e+06	1.81974e+06	1.84347e+06	1.95469e+06
pmp000003	317.07	302.04	316.058	C16H12O7	[M+H]+	Nepetin (5,7,3',4'-Tetrahydroxy-6-methoxyflavone)*	Flavonoids	Flavones	520-11-6	2	781323	772221	817390	1.43068e+06	1.5012e+06	1.42022e+06	1.25748e+06	1.18425e+06	1.15877e+06	1.39733e+06	1.19424e+06	1.1976e+06
HJN055	435.13	273.08	436.137	C21H24O10	[M-H]-	Dihydrocharcone-4'-O-glucoside	Flavonoids	Chalcones	-	2	1.31831e+06	1.40992e+06	1.42474e+06	1.67434e+06	1.64337e+06	1.73978e+06	1.72129e+06	1.724e+06	1.75058e+06	1.5403e+06	1.53106e+06	1.67693e+06
mws0367	277.22	277.22	278.225	C18H30O2	[M-H]-	α-Linolenic Acid*	Lipids	Free fatty acids	463-40-1	1	3.32724e+06	2.90382e+06	3.46082e+06	2.78691e+06	2.65866e+06	3.03505e+06	2.38023e+06	2.2813e+06	2.40217e+06	4.46725e+06	4.07335e+06	3.78452e+06
MWSmce466	135.05	92.03	136.052	C8H8O2	[M-H]-	4-Hydroxyacetophenone	Phenolic acids	Phenolic acids	99-93-4	3	285801	266750	296792	168070	152909	144818	223646	225682	244240	202191	207144	200618
pmb2789	309.21	209.05	310.214	C18H30O4	[M-H]-	13S-Hydroperoxy-6Z,9Z,11E-octadecatrienoic acid	Lipids	Free fatty acids	121107-97-9	3	62730.2	67976.4	51144.5	46841.9	21742	49278.6	50130.6	51174.3	65271.1	56112.8	54718.6	52491.9
Lmhn004960	441.08	289.07	442.09	C22H18O10	[M-H]-	7-O-Galloyltricetiflavan	Flavonoids	Flavanols	-	2	1.6962e+07	1.69653e+07	1.62909e+07	1.72621e+07	1.38642e+07	15744714	1.59303e+07	1.5862e+07	1.65219e+07	1.58614e+07	1.58468e+07	1.54255e+07
MWS5235	299.26	253.25	300.266	C18H36O3	[M-H]-	12-Hydroxyoctadecanoic acid	Lipids	Free fatty acids	106-14-9	2	32368.7	31192.2	30544.8	50116.1	40723	39320.8	38689.8	41201.9	44727.9	42091.5	40062.3	93968.5
pmb3056	355.1	121.03	356.111	C16H20O9	[M-H]-	Homovanilloylquinic acid	Phenolic acids	Phenolic acids	-	3	3.39295e+06	3.90792e+06	3.6844e+06	5.67892e+06	5.29049e+06	5.48367e+06	5.98723e+06	5.94433e+06	6.20119e+06	4.80463e+06	4.61932e+06	4.91967e+06
pmp000966	144.1	84.08	143.095	C7H13NO2	[M+H]+	Stachydrine*	Alkaloids	Pyrrole alkaloids	471-87-4	3	1.38028e+07	1.34154e+07	1.26584e+07	1.36087e+07	1.42241e+07	1.43434e+07	1.57688e+07	1.47114e+07	1.40389e+07	1.38738e+07	1.31773e+07	1.42908e+07
mws1397	441.08	169.02	442.09	C22H18O10	[M-H]-	Epicatechin gallate*	Flavonoids	Flavanols	1257-08-5	1	2.31141e+06	2.26696e+06	1.89089e+06	2.29678e+06	1.79179e+06	2.19149e+06	1.82236e+06	1.9062e+06	2.34726e+06	2.13122e+06	2.17847e+06	2.13256e+06
Lmcn003163	579.08	289.07	580.085	C28H20O14	[M-H]-	Epitheaflavic acid-3-O-Gallate	Flavonoids	Flavanols	34218-97-8	2	2.06057e+06	1.98159e+06	2.17044e+06	1.96462e+06	2.21032e+06	1.85443e+06	2.10662e+06	2.26833e+06	2.22981e+06	1.64918e+06	1.73562e+06	1.57558e+06
mws1038	277.12	146.08	278.13	C11H22N2O4S	[M-H]-	Pantetheine	Alkaloids	Alkaloids	496-65-1	2	2.6304e+06	2.66246e+06	2.48071e+06	3.05107e+06	2.77227e+06	2.871e+06	2.94175e+06	2.55104e+06	2.66479e+06	2.54618e+06	2.8512e+06	2.84872e+06
pme2828	140.03	98.96	139.027	C6H5NO3	[M+H]+	4-Nitrophenol	Phenolic acids	Phenolic acids	100-02-7	3	5.17708e+06	2.85125e+06	2.5841e+06	5.49437e+06	6.25651e+06	5.23413e+06	6.5495e+06	5.97413e+06	6.70384e+06	2.26936e+06	4.42431e+06	4.7012e+06
mws0024	169.01	125.02	170.022	C7H6O5	[M-H]-	Gallic acid	Phenolic acids	Phenolic acids	149-91-7	1	1.84738e+06	1.79745e+06	1.87179e+06	1.49277e+06	1.32012e+06	1.40698e+06	913233	858310	828203	2.0182e+06	2.18116e+06	2.18167e+06
Ymjm000148	299.11	137.02	300.121	C14H20O7	[M-H]-	Salidroside	Phenolic acids	Phenolic acids	10338-51-9	2	1.75951e+07	1.82824e+07	1.95886e+07	1.89307e+07	1.8189e+07	1.90766e+07	1.73007e+07	1.65035e+07	1.75791e+07	1.67019e+07	1.5924e+07	1.7452e+07
pme2165	155.01	111.02	156.017	C5H4N2O4	[M-H]-	Orotic acid (Vitamin B13)	Others	Vitamin	65-86-1	3	893945	875925	942026	1.01296e+06	980964	1.05037e+06	995705	881620	1.00806e+06	1.04726e+06	1.03316e+06	1.02535e+06
Lmbn002644	119.05	93.03	120.058	C8H8O	[M-H]-	4-Methylbenzaldehyde*	Others	Aldehyde compounds	104-87-0	2	1.88561e+06	1.87421e+06	2.01308e+06	1.8449e+06	1.71865e+06	2.21203e+06	1.7787e+06	1.77281e+06	1.77603e+06	1.69938e+06	1.59809e+06	1.6882e+06
Cmsn002813	317.07	165.02	318.074	C16H14O7	[M-H]-	Methyl 2-O-(4-hydroxybenzoyl)-2,4,6-trihydroxyphenylacetate	Phenolic acids	Phenolic acids	-	2	284029	292418	320413	459883	496901	540334	518542	545174	520833	442008	469896	430001
Lmrn003201	204.07	158.06	205.074	C11H11NO3	[M-H]-	Indole-3-lactic acid	Alkaloids	Plumerane	1821-52-9	3	165808	153426	175679	134266	151090	151379	166706	147418	175685	170072	178820	184885
pmf0139	179.06	59.01	180.063	C6H12O6	[M-H]-	D-Galactose*	Others	Saccharides	59-23-4	1	2.63195e+06	2.75139e+06	3.03577e+06	3.01453e+06	2.99889e+06	3.15176e+06	2.98834e+06	2.91224e+06	3.04776e+06	3.00694e+06	3.0851e+06	3.07078e+06
Zamn006847	227.13	183.14	228.136	C12H20O4	[M-H]-	glycoric acid	Others	Others	-	3	2.10726e+06	2.03682e+06	2.14143e+06	839590	805858	886519	1.08277e+06	936667	1.01504e+06	1.81649e+06	1.74621e+06	1.81568e+06
mws0177	111.01	67.02	112.016	C5H4O3	[M-H]-	2-Furoic acid	Organic acids	Organic acids	88-14-2	3	408491	490779	429792	409643	786850	435086	756244	327430	354340	349726	446312	398050
pmb3114	561.14	289.07	562.148	C30H26O11	[M-H]-	Epicatechin-epiafzelechin	Flavonoids	Flavanols	-	1	363377	347817	322985	376990	415278	361888	406631	388248	402373	303329	357213	418565
MW0146019	405.17	252.98	404.166	C14H24N6O8	[M+H]+	Asp-Arg-Asp	Amino acids and derivatives	Amino acids and derivatives	-	3	415804	393875	342114	343845	282569	327512	303365	262861	287633	328087	320718	256734
Wayn003721	243	163.04	244.004	C9H8O6S	[M-H]-	p-Coumaric acid 4-O-sulfate	Others	Others	-	2	2.98446e+06	3.38683e+06	3.24813e+06	2.37922e+06	2.81671e+06	2.75049e+06	2.41925e+06	3.19946e+06	3.0705e+06	2.95599e+06	3.11731e+06	3.13138e+06
Lmsn000381	341.11	89.02	342.116	C12H22O11	[M-H]-	D-Maltose*	Others	Saccharides	69-79-4	1	2.82956e+07	3.40911e+07	2.77727e+07	2.2545e+07	2.47202e+07	2.87016e+07	3.10943e+07	2.92632e+07	3.26263e+07	2.79019e+07	3.13067e+07	3.56497e+07
MWS4471	173.06	58.03	174.064	C6H10N2O4	[M-H]-	N-Alpha-Acetyl-L-Asparagine	Amino acids and derivatives	Amino acids and derivatives	4033-40-3	3	1.84534e+06	1.83374e+06	1.9085e+06	1.34125e+06	1.26811e+06	1.30421e+06	1.82313e+06	1.56235e+06	1.71902e+06	1.23038e+06	1.23482e+06	1.24807e+06
pmn001420	341.09	179.04	342.095	C15H18O9	[M-H]-	1-O-Caffeoyl-β-D-glucose*	Phenolic acids	Phenolic acids	14364-08-0	1	4.63278e+06	4.81979e+06	4.73356e+06	4.05985e+06	3.67787e+06	3.98904e+06	4.55427e+06	3.7639e+06	4.30526e+06	4.24292e+06	4.35793e+06	4.86899e+06
Waln002419	341.09	163.04	342.095	C15H18O9	[M-H]-	1'-O-Galactoyl p-Coumaric acid*	Phenolic acids	Phenolic acids	-	2	3.74467e+06	3.68813e+06	3.95561e+06	4.92051e+06	4.52231e+06	4.88155e+06	4.5356e+06	4.46239e+06	4.62202e+06	4.51849e+06	4.55332e+06	4.67402e+06
MWSHY0118	343.12	282.09	342.11	C19H18O6	[M+H]+	5,6,7,4'-Tetramethoxyflavone	Flavonoids	Flavones	1168-42-9	3	649876	689256	670394	710201	702360	772947	703618	717765	666475	637490	641227	669988
mws2523	421.08	241.01	422.082	C12H23O14P	[M-H]-	Trehalose 6-phosphate	Others	Saccharides	4484-88-2	2	827603	833271	855951	666143	707769	660117	723872	654455	704327	785944	892422	819787
pme1201	273.08	167.03	274.084	C15H14O5	[M-H]-	Phloretin	Flavonoids	Chalcones	60-82-2	3	256791	250623	263818	202967	229025	217657	265424	279551	306032	236846	245673	234311
Lmmn003398	489.11	285.04	490.111	C23H22O12	[M-H]-	Kaempferol-3-O-(6''-O-acetyl)glucoside	Flavonoids	Flavonols	-	1	9.14517e+06	7.7752e+06	9.05626e+06	1.02278e+07	9.63464e+06	9.81556e+06	8.52776e+06	8.23999e+06	8754448	9.82015e+06	9.73259e+06	9.42411e+06
pme1738	138.08	94.07	137.071	C7H9N2O	[M+H]+	3-Carbamyl-1-methylpyridinium;(1-Methylnicotinamide)	Alkaloids	Pyridine alkaloids	1005-24-9	3	74786.6	63309.6	52306.1	49430.9	57167.8	98066.6	61571.5	45170.8	38742.7	48150.9	26090.6	65724.5
pmf0297	297.32	183.21	298.324	C20H42O	[M-H]-	1-Eicosanol	Lipids	Free fatty acids	629-96-9	3	168068	168339	162434	178064	173342	187255	178109	177106	172419	165971	173156	193091
Hmcp003852	223.21	207.03	222.198	C15H26O	[M+H]+	Elemol	Terpenoids	Sesquiterpenoids	639-99-6	3	1.80534e+08	1.62984e+08	1.6415e+08	1.54282e+08	1.40361e+08	1.70589e+08	165462752	1.5049e+08	1.58066e+08	1.71967e+08	1.62617e+08	170245227
pmn001547	589.12	437.1	590.127	C27H26O15	[M-H]-	3-Hydroxy-5-Methylphenol-1-O-(6'-Digalloyl)Glucoside	Phenolic acids	Phenolic acids	-	2	25047.8	32373.9	32447.5	38329.8	32950.3	33280.1	30279.1	41884.6	40929.5	30294.5	54517.5	35332.4
MWSslk133	257.18	195.18	258.183	C14H26O4	[M-H]-	1,14-Tetradecanedioic Acid	Lipids	Free fatty acids	821-38-5	3	52814.4	50752	52658.6	50463.2	47417	50916.8	46131.2	51981.5	49143.2	47788.2	44638.6	50593.5
pme3009	175.02	98.98	174.016	C6H6O6	[M+H]+	Trans-Citridic acid	Organic acids	Organic acids	4023-65-8	3	83996	91447.7	88527.5	122870	123074	114054	145413	115172	146476	95874.9	103441	98996.3
pmb3074	337.09	191.06	338.1	C16H18O8	[M-H]-	5-O-p-Coumaroylquinic acid	Phenolic acids	Phenolic acids	1899-30-5	2	1.07932e+06	1.27869e+06	1.1387e+06	1.17613e+06	1.1098e+06	1.17796e+06	957172	985587	1.12221e+06	968519	916587	868620
pme2566	217.08	199.07	218.09	C8H14N2O5	[M-H]-	5-L-Glutamyl-L-amino acid	Amino acids and derivatives	Amino acids and derivatives	5875-41-2	3	195569	109374	86407.1	188142	130987	175575	99916.1	187176	185835	204339	118375	162193
Wcsn011122	279.23	279.24	280.24	C18H32O2	[M-H]-	(5Z,10E,14S)-14-hydroxy-2,6,10-trimethylpentadeca-5,10-dien-4-one	Others	Others	-	3	1.55797e+06	1.30708e+06	1.49656e+06	1.81589e+06	1.72777e+06	1.94437e+06	1.42358e+06	1.61981e+06	1.51736e+06	1.75865e+06	1.79939e+06	1.95657e+06
pmf0175	157.16	157.16	158.167	C10H22O	[M-H]-	2-Decanol*	Others	Alcohol compounds	1120-06-5	3	2.13402e+06	2.02003e+06	2.12766e+06	2.19333e+06	1.87686e+06	1.84254e+06	2.1217e+06	2.20872e+06	2.16157e+06	2.19942e+06	2.06254e+06	2.14308e+06
mws0366	277.22	277.22	278.225	C18H30O2	[M-H]-	γ-Linolenic Acid*	Lipids	Free fatty acids	506-26-3	1	3.5235e+06	3.23563e+06	3.33479e+06	3.36465e+06	2.96091e+06	3.24256e+06	2.48154e+06	2.59731e+06	2.58387e+06	4.38834e+06	4.17269e+06	4.25188e+06
ML10176345	171.03	109.03	172.037	C7H8O5	[M-H]-	3-Dehydroshikimic acid	Organic acids	Organic acids	2922-42-1	2	1.64306e+06	1.87695e+06	1.89022e+06	1.92808e+06	2.15192e+06	2.03398e+06	2.12938e+06	2.07035e+06	1.93429e+06	1.96052e+06	1.93147e+06	1.97295e+06
MW0138750	317.06	163	318.074	C16H14O7	[M-H]-	Lecanoric acid	Organic acids	Organic acids	480-56-8	3	133251	114214	159698	237315	224179	231012	201251	233923	180106	188017	185924	186545
MWSslk092	343.08	328.06	344.09	C18H16O7	[M-H]-	Usnic acid	Phenolic acids	Phenolic acids	125-46-2	1	68560.7	100458	72648.7	44696.4	49892.8	58859.4	30167	24876.6	25653.4	36221.8	47549.9	31311.5
Lmbn005369	295.23	195.14	296.235	C18H32O3	[M-H]-	13(S)-HODE;13(S)-Hydroxyoctadeca-9Z,11E-dienoic acid*	Lipids	Free fatty acids	10219-69-9	1	102957	93738.7	89407	192896	199445	191092	141253	120763	123057	159543	166104	178978
mws2212	179.03	135.05	180.042	C9H8O4	[M-H]-	Caffeic acid	Phenolic acids	Phenolic acids	331-39-5	2	944406	905825	950493	753274	824741	816116	849118	973314	884843	934521	889086	944307
Wafn002874	515.14	323.08	516.148	C22H28O14	[M-H]-	4-O-(4'-O-alpha-D-Glucopyranosyl)caffeoylquinic acid	Phenolic acids	Phenolic acids	1401352-62-2	3	585607	544293	558195	471617	453059	476917	445640	530189	566331	445846	366072	397616
Zmhn002301	325.09	163.04	326.1	C15H18O8	[M-H]-	p-Coumaric acid-4-O-glucoside*	Phenolic acids	Phenolic acids	117405-48-8	2	9.4248e+06	9.54756e+06	9.58866e+06	6.48702e+06	7.28135e+06	6.34425e+06	5.89453e+06	7.76608e+06	7.69502e+06	5.5716e+06	7.71462e+06	8.07058e+06
pmb2871	315.07	153.02	316.079	C13H16O9	[M-H]-	1-O-Gentisoyl-β-D-glucoside*	Phenolic acids	Phenolic acids	23445-11-6	1	1.20107e+07	1.22878e+07	1.3247e+07	1.28933e+07	1.27965e+07	1.30648e+07	1.51684e+07	1.4731e+07	1.5377e+07	1.18516e+07	1.21029e+07	6.93763e+06
pmn001367	315.07	153.02	316.079	C13H16O9	[M-H]-	Protocatechuic acid-4-O-glucoside*	Phenolic acids	Phenolic acids	-	1	1.20107e+07	1.22878e+07	1.3247e+07	1.28933e+07	1.27965e+07	1.30648e+07	1.51684e+07	1.4731e+07	1.5377e+07	1.18516e+07	1.21029e+07	6.93763e+06
pmb2804	311.22	171.14	312.23	C18H32O4	[M-H]-	13S-Hydroperoxy-9Z,11E-octadecadienoic acid	Lipids	Free fatty acids	33964-75-9	1	114712	126866	126463	548497	560818	533951	293519	317406	282083	526936	557504	568674
mws0089	447.09	285.04	448.101	C21H20O11	[M-H]-	Kaempferol-7-O-glucoside	Flavonoids	Flavonols	16290-07-6	2	1.74653e+06	1.59785e+06	1.72866e+06	1.75255e+06	1.7066e+06	1.61161e+06	1.58873e+06	1.45005e+06	1.64074e+06	1.53496e+06	1.51399e+06	1.58851e+06
Wbjp000520	146.08	82.06	145.074	C6H11NO3	[M+H]+	4-Hydroxypipecolic acid*	Alkaloids	Alkaloids	14228-16-1	3	525523	497862	554156	535228	536044	622098	556607	488743	543962	703740	607628	760289
Lakn002165	447.12	152.01	448.122	C18H24O13	[M-H]-	Protocatechuic acid glucosyl xyloside	Phenolic acids	Phenolic acids	-	2	101323	96356.6	108483	110819	102574	100701	105155	109327	124472	98491.5	97976.4	103229
Rfmb091	295.23	195.14	296.235	C18H32O3	[M-H]-	9S-Hydroxy-10E,12Z-octadecadienoic acid*	Lipids	Free fatty acids	15514-85-9	1	95988.8	74274.4	85803.6	176768	160935	167451	124112	116190	112437	164371	146067	182841
mws0913	447.09	285.04	448.101	C21H20O11	[M-H]-	Kaempferol-3-O-galactoside (Trifolin)	Flavonoids	Flavonols	23627-87-4	1	7.19482e+07	8.25333e+07	8.65264e+07	78687670	8.03449e+07	7.23681e+07	7.94813e+07	8.06438e+07	7.66132e+07	8.59155e+07	8.19256e+07	7.77848e+07
Lmyn007883	287.22	287.22	288.23	C16H32O4	[M-H]-	9,16-Dihydroxypalmitic acid	Lipids	Free fatty acids	38076-49-2	2	1.30016e+06	1.36639e+06	1.38066e+06	1.02637e+06	1.00029e+06	1.06139e+06	1.04093e+06	1.04431e+06	984449	1.06148e+06	1.11677e+06	1.08894e+06
pmn001694	329.23	229.15	330.241	C18H34O5	[M-H]-	9,10,13-Trihydroxy-11-Octadecenoic Acid	Lipids	Free fatty acids	29907-57-1	1	65968	48677.9	47339.4	329546	304675	338036	131102	163781	135746	251547	259887	257156
pmb2947	865.2	407.1	866.206	C45H38O18	[M-H]-	Catechin-catechin-catechin	Flavonoids	Flavanols	-	3	1.46373e+06	1.55327e+06	1.15686e+06	1.47799e+06	1.38122e+06	1.56934e+06	1.5933e+06	1.82929e+06	1.98665e+06	1.35539e+06	1.36467e+06	1.4452e+06
mws0344	165.04	75.01	166.048	C5H10O6	[M-H]-	D-Xylonic acid*	Others	Saccharides	526-91-0	1	1.20199e+07	1.31123e+07	1.24218e+07	1.27732e+07	1.32908e+07	1.2459e+07	1.40871e+07	1.28092e+07	1.29971e+07	1.36564e+07	1.35261e+07	1.36289e+07
MWSmce536	125.02	79.02	126.032	C6H6O3	[M-H]-	Methyl 2-furoate	Organic acids	Organic acids	611-13-2	1	2.65042e+06	2.55932e+06	2.79411e+06	2.24228e+06	2.30349e+06	2.24319e+06	1.52598e+06	1.64922e+06	1.43904e+06	3.8069e+06	3.77793e+06	3.80326e+06
MW0130930	161.02	132.02	162.032	C9H6O3	[M-H]-	3-Hydroxycoumarin	Lignans and Coumarins	Coumarins	939-19-5	3	3.92908e+06	3.57288e+06	4.09734e+06	2.68885e+06	2.7254e+06	2.78481e+06	2.98917e+06	2.83227e+06	3.06932e+06	3.29394e+06	3.4438e+06	3.3945e+06
pme0281	165.02	121.03	166.027	C8H6O4	[M-H]-	Terephthalic acid*	Phenolic acids	Phenolic acids	100-21-0	2	404064	1.49629e+06	1.43804e+06	1.44109e+06	1.36038e+06	1.40861e+06	1.57512e+06	1.49037e+06	1.64426e+06	1.48695e+06	1.56422e+06	1.40963e+06
Zmhn001420	165.02	121.03	166.027	C8H6O4	[M-H]-	5,7-Dihydroxy-1(3H)-isobenzofuranone*	Phenolic acids	Phenolic acids	27979-58-4	2	404064	1.49629e+06	1.43804e+06	1.44109e+06	1.36038e+06	1.40861e+06	1.57512e+06	1.49037e+06	1.64426e+06	1.48695e+06	1.56422e+06	1.40963e+06
Zmjn003358	455.1	289.07	456.106	C23H20O10	[M-H]-	Epicatechin-3-(3''-O-methyl)gallate	Flavonoids	Flavanols	-	2	2.59774e+06	2.96592e+06	2.72153e+06	2.19867e+06	2.24149e+06	2.19856e+06	2.22089e+06	2.61251e+06	2.6071e+06	2.44804e+06	1.95232e+06	2.02026e+06
mws0260	175.12	116.07	174.112	C6H14N4O2	[M+H]+	L-Arginine	Amino acids and derivatives	Amino acids and derivatives	74-79-3	3	1.80913e+07	1.7492e+07	1.7667e+07	9.3282e+06	8.79999e+06	1.06309e+07	4.78199e+07	4.50616e+07	4.48449e+07	1.15629e+07	1.24692e+07	1.15601e+07
mws0097	357.13	151.04	358.142	C20H22O6	[M-H]-	Pinoresinol*	Lignans and Coumarins	Lignans	487-36-5	1	5.54424e+06	5.47744e+06	6.2061e+06	8.13265e+06	7.75962e+06	7.82501e+06	7.55701e+06	7.3805e+06	7.73421e+06	7.58882e+06	8.24894e+06	8.44149e+06
Lmyn003835	289.04	137.02	290.043	C14H10O7	[M-H]-	4-(3,4,5-Trihydroxybenzoxy)benzoic acid	Phenolic acids	Phenolic acids	-	3	7.35728e+06	7.1927e+06	7.40281e+06	8.72786e+06	7.73518e+06	9.44258e+06	9.15862e+06	8.54225e+06	8.88988e+06	7.97454e+06	7.24929e+06	7.62344e+06
mws2125	166.98	78.96	167.982	C3H5O6P	[M-H]-	Phosphoenolpyruvate	Organic acids	Organic acids	138-08-9	3	764268	739691	896151	684019	680403	676495	551822	550746	539461	530541	638210	695399
Lmjp003044	479.118	317.062	478.111	C22H22O12	[M+H]+	Isorhamnetin-3-O-Glucoside*	Flavonoids	Flavonols	5041-82-7	3	4.33543e+06	4.01098e+06	4.57174e+06	4.70042e+06	4.99714e+06	4.34415e+06	4.29007e+06	4.79232e+06	4.1677e+06	4.53885e+06	4.88816e+06	4.29096e+06
Zmjn001030	346.06	211	347.063	C10H14N5O7P	[M-H]-	Adenosine 2'-Phosphate	Nucleotides and derivatives	Nucleotides and derivatives	130-49-4	3	324727	312254	317146	212224	226416	229628	282193	275975	269337	276587	243330	213543
Rfmb087	311.22	293.21	312.23	C18H32O4	[M-H]-	9-Hydroxy-13-oxo-10-octadecenoic Acid	Lipids	Free fatty acids	-	1	50447.9	37188.2	49499.9	126229	102915	129618	74502.3	66408.7	74955.9	132610	129804	124304
pme0257	111.02	67.03	112.027	C4H4N2O2	[M-H]-	Uracil	Nucleotides and derivatives	Nucleotides and derivatives	66-22-8	3	1.10604e+06	1.16204e+06	1.20837e+06	1.2907e+06	1.23391e+06	1.32468e+06	1.1404e+06	1.1922e+06	1.2264e+06	1.26798e+06	1.19883e+06	1.20229e+06
mws0972	131.07	85.07	132.079	C6H12O3	[M-H]-	6-Hydroxyhexanoic acid	Organic acids	Organic acids	1191-25-9	3	229774	228605	225592	997735	1.00725e+06	1.03264e+06	637576	646203	533357	1.10432e+06	1.03739e+06	1.10705e+06
MW0105853	261.08	219.07	262.08	C9H14N2O7	[M-H]-	Aspartylglutamate	Amino acids and derivatives	Amino acids and derivatives	6157-06-8	3	9.48837e+06	9.48684e+06	9.91632e+06	1.01609e+07	1.07433e+07	1.07101e+07	9.89551e+06	1.0699e+07	1.18782e+07	9.93464e+06	9.88287e+06	1.01816e+07
MWS201444	204.1	84.04	203.091	C7H13N3O4	[M+H]+	Gln-Gly	Amino acids and derivatives	Amino acids and derivatives	2650-65-9	3	5.72471e+06	6.17094e+06	5.35656e+06	5.94464e+06	6.09914e+06	4.88803e+06	5.81098e+06	5.88346e+06	5.78021e+06	6.12123e+06	5.49712e+06	4.70534e+06
mws0154	173.05	93.03	174.053	C7H10O5	[M-H]-	Shikimic acid	Organic acids	Organic acids	138-59-0	3	1.0075e+06	4.48274e+06	4.54725e+06	5.25235e+06	4.9618e+06	5.11043e+06	5.19831e+06	1.17129e+06	1.15595e+06	4.69569e+06	4.89133e+06	4.84177e+06
MWSHY0117	565.13	427.1	564.127	C29H24O12	[M+H]+	Theaflavin	Tannins	Proanthocyanidins	4670-05-7	1	386801	459724	445910	246485	286689	261257	120086	189207	232575	713227	642185	579781
pme0243	131.035	87.045	132.042	C5H8O4	[M-H]-	Glutaric acid*	Organic acids	Organic acids	110-94-1	3	371835	375399	372072	734072	700697	766713	597283	618287	615733	546105	557609	602590
Zmdp000917	160.11	114.04	159.101	C6H13N3O2	[M+H]+	δ-Guanidinovaleric acid	Organic acids	Organic acids	462-93-1	3	411711	472076	443296	419545	437266	397029	354454	369741	373625	493284	476019	464584
mws0183	153.02	109.03	154.027	C7H6O4	[M-H]-	3,4-Dihydroxybenzoic acid (Protocatechuic acid)*	Phenolic acids	Phenolic acids	99-50-3	1	505180	507362	361274	526485	499520	458476	496551	356309	579723	456867	547599	501068
Wafn005121	421.21	289.16	422.215	C19H34O10	[M-H]-	1-Octen-3-Ol-3-O-Beta-D-Xylopyranosyl(1→6)-Beta-D-Glucopyranoside	Others	Others	150995-11-2	3	58980.3	45048.5	50840.6	60809.5	45971.7	61588	62779.3	54212.3	60571	49218.3	43415.4	49589.2
mws0093	179.07	146.04	180.079	C10H12O3	[M-H]-	Coniferyl alcohol	Phenolic acids	Phenolic acids	458-35-5	3	93361.8	84919.2	102138	420261	396784	425304	326960	291616	293650	355486	392268	396513
Jmwn002494	325.09	119.05	326.1	C15H18O8	[M-H]-	(2E)-3-[4-(β-D-glucopyranoside)-phenylacrylic]-acid	Phenolic acids	Phenolic acids	-	1	463060	385188	460992	463828	557313	542880	548618	529015	460754	530768	516055	514968
Lmfn003760	477.07	301.04	478.075	C21H18O13	[M-H]-	Quercetin-4'-O-glucuronide	Flavonoids	Flavonols	201463-36-7	3	27743	21749.6	19090.7	13340	31680.1	22395	18237.8	5554.78	24783	20878.4	25143.5	8340
MWSslk083	183.06	153.02	184.074	C9H12O4	[M-H]-	4-Hydroxy-3,5-dimethoxybenzyl alcohol	Phenolic acids	Phenolic acids	530-56-3	3	298780	299121	291368	335936	329494	336955	270740	262107	274294	200756	216746	204731
Lmfn001158	467.08	169.01	468.09	C20H20O13	[M-H]-	Ginnalin A (2,6-Di-O-Galloyl-1,5-Anhydro-D-Glucitol)	Tannins	Tannin	-	3	124236	134092	156540	142272	124728	170596	195041	169256	216188	125581	152411	134950
MA10039641	341.11	89.02	342.116	C12H22O11	[M-H]-	Lactobiose	Others	Saccharides	63-42-3	1	2.86775e+07	3.65486e+07	2.94024e+07	2.28484e+07	2.63198e+07	2.32575e+07	3.36073e+07	2.66766e+07	2.72754e+07	2.23504e+07	2.71613e+07	3.36815e+07
MW0120535	253.11	124.02	194.094	C11H14O3	[M+CH3COO]-	4-Hydroxy-6-methyl-3-(3-methylbut-2-enyl)pyran-2-one	Others	Ketone compounds	16266-64-1	3	36109	24392.2	20437.1	529824	514694	553799	118242	155804	116987	404973	369699	347799
mws0352	179.06	164.03	180.065	C7H8N4O2	[M-H]-	Theophylline	Alkaloids	Alkaloids	58-55-9	3	1.36626e+06	1.38796e+06	1.31342e+06	1.53088e+06	1.43908e+06	1.42999e+06	1.51212e+06	1.46871e+06	1.55868e+06	1.49244e+06	1.43182e+06	1.4767e+06
pmb3075	319.08	145.03	320.09	C16H16O7	[M-H]-	3-O-p-Coumaroylshikimic acid	Phenolic acids	Phenolic acids	-	3	121073	188982	316076	219259	221221	394352	120608	286970	235804	249025	171147	243355
Lmtn000940	345.08	139.04	346.09	C14H18O10	[M-H]-	1-O-(3,4-Dihydroxy-5-methoxy-benzoyl)-glucoside	Phenolic acids	Phenolic acids	-	2	2.5198e+06	2.49619e+06	2.45993e+06	5.49312e+06	5.89022e+06	5.85262e+06	6.3022e+06	6.26639e+06	6.05418e+06	4.49296e+06	4.31061e+06	4.77645e+06
Zmcn004806	755.19	285.04	756.19	C36H36O18	[M-H]-	kaempferol-3-p-coumaroyldiglucoside	Flavonoids	Flavonols	-	2	4.10754e+07	4.06583e+07	3.85566e+07	4.04969e+07	4.11709e+07	4.17798e+07	4.26319e+07	3.79049e+07	39460398	4.18368e+07	5.0228e+07	4.16459e+07
mws0917	329.07	314.04	330.074	C17H14O7	[M-H]-	3,7-Di-O-methylquercetin	Flavonoids	Flavonols	2068-02-2	3	95998.5	94110.4	93283.5	156608	160415	176889	114492	121691	129461	152798	142620	141706
pmb0636	581.15	431.3	580.143	C26H28O15	[M+H]+	Orientin-7-O-arabinoside	Flavonoids	Flavones	-	3	60119.6	50169.6	117185	95787.5	75678	69589.7	145657	84942.8	112220	119608	33340	76112.1
Lmbn001754	175.061	115.04	176.068	C7H12O5	[M-H]-	3-Isopropylmalic Acid*	Organic acids	Organic acids	921-28-8	1	1.76822e+07	1.89985e+07	1.96474e+07	1.76578e+07	1.6893e+07	1.77443e+07	1.72933e+07	1.49957e+07	1.68047e+07	1.7698e+07	1.7762e+07	1.80849e+07
pme3705	193.04	72.99	194.043	C6H10O7	[M-H]-	D-Glucoronic acid*	Others	Saccharides	6556-12-3	3	1.01686e+06	1.05447e+06	1.07823e+06	1.07266e+06	1.06188e+06	1.02755e+06	1.13658e+06	1.09941e+06	1.13928e+06	1.02158e+06	1.06657e+06	1.11302e+06
Lmsp009872	343.118	299.095	342.11	C19H18O6	[M+H]+	5,7,3',4'-Tetramethoxyflavone	Flavonoids	Flavones	855-97-0	3	1.45436e+06	1.49927e+06	1.51367e+06	1.64347e+06	1.54142e+06	1.56038e+06	1.56662e+06	1.57275e+06	1.60319e+06	1.32882e+06	1.42056e+06	1.42043e+06
Wafp002310	309.14	163.04	308.137	C15H20N2O5	[M+H]+	1-O-Caffeoyllysine	Alkaloids	Phenolamine	-	3	561804	624977	617662	733979	744397	754499	802385	789697	716820	572042	603003	519337
Lmgn001670	137.03	108.02	138.032	C7H6O3	[M-H]-	Salicylic acid	Phenolic acids	Phenolic acids	69-72-7	3	132857	40010	115955	106960	89063.7	108433	98618.1	84089	111735	127413	108316	115161
Cmzn005251	433.11	271.06	434.121	C21H22O10	[M-H]-	6-O-Caffeoylarbutin	Phenolic acids	Phenolic acids	136172-60-6	2	2.01206e+06	2.21972e+06	2.07523e+06	2.40121e+06	2.47373e+06	2.34612e+06	2.9369e+06	2.61543e+06	2.61273e+06	2.15905e+06	2.41458e+06	2.36547e+06
pme2237	181.072	101	182.079	C6H14O6	[M-H]-	Dulcitol*	Others	Saccharides	608-66-2	3	133170	120776	126467	142489	158635	153701	114727	102246	105203	134307	125476	153187
MW0114174	165.04	75.01	166.048	C5H10O6	[M-H]-	Arabinonic acid*	Organic acids	Organic acids	488-30-2	1	6.084e+06	6.18588e+06	6.21523e+06	5.81429e+06	6.12585e+06	5.7437e+06	6.05857e+06	5.66976e+06	6.77727e+06	5.85029e+06	6.14949e+06	5.99708e+06
MWS0813	128.04	82.03	129.043	C5H7NO3	[M-H]-	5-Oxoproline	Amino acids and derivatives	Amino acids and derivatives	149-87-1	1	7389.43	17064.8	9297.98	11156.2	7436.99	7431.65	28340	14566.2	6129.59	23779.9	3446.46	8855.9
Lmyn012274	469.33	469.33	470.34	C30H46O4	[M-H]-	3,25-Epoxy-3-hydroxyolean-18-en-28-oic acid (Semimoronic acid)	Terpenoids	Triterpene	102053-38-3	2	5462.99	4636.02	4851.99	5682.19	5071.89	3670.13	5114.52	2884.56	4503.48	6684.48	6902.94	6078.37
Wcjp002598	146.06	91.05	145.053	C9H7NO	[M+H]+	8-hydroxyquinoline	Alkaloids	Quinoline alkaloids	148-24-3	1	3.62469e+06	3.80814e+06	3.78161e+06	7.80068e+06	7.39018e+06	6.32509e+06	7.07116e+06	7.06806e+06	6.35733e+06	7.07413e+06	7.35129e+06	6.71676e+06
MW0168280	315.07	169.01	256.058	C11H12O7	[M+CH3COO]-	(2S,3R)-2,3-dihydroxy-2-[(4-hydroxyphenyl)methyl]butanedioic acid	Organic acids	Organic acids	35388-57-9	3	1.31014e+06	1.32802e+06	1.35817e+06	1.39522e+06	1.57464e+06	1.57448e+06	1.61526e+06	1.47085e+06	1.4841e+06	1.4939e+06	1.7003e+06	1.59718e+06
Hmqn003212	633.08	301.01	634.081	C27H22O18	[M-H]-	Sanguiin H4*	Tannins	Tannin	84316-77-8	1	1.37014e+06	1.57867e+06	1.58986e+06	1.9465e+06	1.83016e+06	2.14003e+06	1.52836e+06	1.62913e+06	1.60536e+06	1.24933e+06	1.46672e+06	1.2486e+06
Jmwn002172	315.11	135.04	316.116	C14H20O8	[M-H]-	3,4-dihydroxyphenylethanol-β-D-glucopyranoside	Phenolic acids	Phenolic acids	-	3	353101	331138	403377	377772	381109	356023	461539	440596	443127	405034	363063	349504
Zmgn002106	206.08	58.03	207.089	C11H13NO3	[M-H]-	N-Acetyl-L-phenylalanine	Amino acids and derivatives	Amino acids and derivatives	2018-61-3	1	174775	218643	182425	198054	182658	176237	217844	219832	213614	200540	216873	210432
pmn001691	327.22	291.2	328.225	C18H32O5	[M-H]-	9,12,13-Trihydroxy-10,15-octadecadienoic acid	Lipids	Free fatty acids	-	1	41087.4	39195.9	45783.4	112140	111812	117172	62501.7	69911	62722.7	118460	123598	119180
Zmdn002049	451.13	289.07	452.132	C21H24O11	[M-H]-	Epicatechin-4'-O-β-D-glucopyranoside	Flavonoids	Flavanols	-	2	923167	895686	894824	870747	981692	850926	1.07179e+06	1.07948e+06	813220	774405	795610	787392
Zbyn001562	343.07	191.06	344.075	C14H16O10	[M-H]-	3-Galloylquinic acid	Phenolic acids	Phenolic acids	17365-11-6	3	1.27466e+07	1.33831e+07	1.53635e+07	2.19887e+07	1.46368e+07	1.35645e+07	1.35515e+07	1.16783e+07	1.32964e+07	1.08473e+07	1.16826e+07	1.2316e+07
Zbyn001503	343.07	191.06	344.073	C14H16O10	[M-H]-	4-O-Galloylquinic Acid	Phenolic acids	Phenolic acids	110170-37-1	1	1.27466e+07	1.33831e+07	1.53635e+07	2.19887e+07	1.46368e+07	1.35645e+07	1.35515e+07	1.16783e+07	1.32964e+07	1.08473e+07	1.16826e+07	1.2316e+07
Lmsn002887	311.08	163.04	312.084	C14H16O8	[M-H]-	1-O-Caffeoyl-β-D-xylose	Phenolic acids	Phenolic acids	-	1	5.604e+06	5.70937e+06	5.85114e+06	5.21142e+06	4.97561e+06	5.141e+06	4.87822e+06	4.65108e+06	5.84319e+06	5.81999e+06	5.75203e+06	5.83304e+06
NK10256198	285.04	257.05	286.048	C15H10O6	[M-H]-	3,5,7,2'-Tetrahydroxyflavone; Datiscetin	Flavonoids	Flavones	480-15-9	2	200083	191955	191323	368808	374869	378178	214237	207360	221112	334231	333175	315968
mws0668	283.07	151.03	284.076	C10H12N4O6	[M-H]-	Xanthosine	Nucleotides and derivatives	Nucleotides and derivatives	146-80-5	1	1.47406e+06	1.58796e+06	1.72967e+06	3.55604e+06	4.42264e+06	4.54467e+06	3.08261e+06	2.64165e+06	2.51756e+06	3.49808e+06	3.30718e+06	3.63968e+06
Wasn003200	385.08	209.03	386.085	C16H18O11	[M-H]-	O-Feruloylgalactaric acid	Phenolic acids	Phenolic acids	-	3	23562.3	39978.5	29453.6	41366.3	45449.2	35421.5	35434.5	46338.6	45911.6	39962.4	32697.5	41416.8
MW0114092	325.09	145.03	326.1	C15H18O8	[M-H]-	cis-coumarinic acid-beta-D-glucoside*	Phenolic acids	Phenolic acids	2446-60-8	1	1.29213e+07	1.30834e+07	1.33244e+07	1.15628e+07	14955529	1.22217e+07	1.7093e+07	1.57852e+07	1.77976e+07	1.7325e+07	1.80198e+07	1.86607e+07
Yacn003968	206.08	147.04	207.089	C11H13NO3	[M-H]-	Cantleyine	Alkaloids	Alkaloids	30333-81-4	3	163331	196403	176124	181229	187686	173278	190671	183203	207997	188705	195617	175767
Lmhn010314	233.15	217.12	234.162	C15H22O2	[M-H]-	Aspergillusene A	Terpenoids	Sesquiterpenoids	-	3	40662.6	41804.7	36369.5	44447.3	39589.9	45360.2	37484.8	42631	41932.8	42359.3	39357.3	40008.7
Qayp008161	701.37	539.32	700.367	C35H56O14	[M+H]+	Sileneoside H	Steroids	Steroidal saponins	-	3	140798	144937	156022	170902	165228	176710	126423	141912	132990	131210	146947	145077
Zmhn001970	389.12	227.08	390.132	C20H22O8	[M-H]-	Piceid	Others	Stilbene	27208-80-6	2	1.16337e+06	1.06436e+06	1.10033e+06	1.21882e+06	1.20564e+06	1.17827e+06	1.27476e+06	1.18927e+06	1.23473e+06	1.21268e+06	1.28168e+06	1.30841e+06
Zmhn003082	357.08	173.04	358.09	C15H18O10	[M-H]-	5-O-Galloyl-methyl quinine ester	Phenolic acids	Phenolic acids	-	3	182107	214504	199276	195240	190990	181988	202531	227747	212766	180428	168519	165018
mws0192	117.02	73.03	118.027	C4H6O4	[M-H]-	Succinic acid*	Organic acids	Organic acids	110-15-6	1	4.41051e+06	4.01317e+06	4.25573e+06	5.60668e+06	4.91804e+06	5.12994e+06	4.70426e+06	4.33056e+06	4.54876e+06	5.09587e+06	5.20071e+06	4.88637e+06
Wayn004109	477.07	315.01	478.075	C21H18O13	[M-H]-	3'-O-Methylellagic acid 4-O-beta-D-glucoside	Tannins	Tannin	-	1	2.24684e+07	1.9441e+07	2.29335e+07	1.88224e+07	2.11304e+07	2.00183e+07	1.5321e+07	1.63648e+07	1.45219e+07	1.8616e+07	1.76969e+07	1.70831e+07
Wbtp006564	317.07	302.04	316.058	C16H12O7	[M+H]+	(2s)-4,8,10-trihydroxy-2-methoxy-1h,2h-furo[3,2-a]xanthen-11-one*	Flavonoids	Other Flavonoids	-	2	731204	834957	811065	1.34228e+06	1.38602e+06	1.28521e+06	1.25569e+06	1.16463e+06	1.20757e+06	1.16321e+06	1.26189e+06	1.29494e+06
mws0159	163.04	91.06	164.047	C9H8O3	[M-H]-	Phenylpyruvic acid	Organic acids	Organic acids	156-06-9	1	436718	438437	451211	487723	470510	417969	416867	468865	503909	548650	613684	578275
mws0064	287.06	135.05	288.063	C15H12O6	[M-H]-	Eriodictyol (5,7,3',4'-Tetrahydroxyflavanone)*	Flavonoids	Flavanones	552-58-9	1	635874	608599	637090	937541	923785	1.00581e+06	897632	926903	923280	819969	839772	805265
pme0008	176.1	113.07	175.096	C6H13N3O3	[M+H]+	L-Citrulline	Amino acids and derivatives	Amino acids and derivatives	372-75-8	3	3.96514e+06	3.89072e+06	3.78085e+06	2.797e+06	3.50788e+06	4.33052e+06	3.19694e+06	3.08139e+06	3.04353e+06	3.7098e+06	3.66049e+06	3.04446e+06
MWStz063	170.15	152.14	169.147	C10H19NO	[M+H]+	2-Ethyl-2,6,6-trimethylpiperidin-4-one	Alkaloids	Piperidine alkaloids	133568-79-3	3	809440	824054	850462	1.67098e+06	1.68659e+06	1.61171e+06	1.48436e+06	1.57867e+06	1.49239e+06	1.60551e+06	1.69472e+06	1.47562e+06
mws0091	463.09	300.03	464.096	C21H20O12	[M-H]-	Quercetin-3-O-glucoside (Isoquercitrin)*	Flavonoids	Flavonols	482-35-9	1	2.01651e+06	2.12949e+06	1.9631e+06	2.22539e+06	2.14909e+06	2.09763e+06	2.17637e+06	2.06417e+06	2.32985e+06	1.88819e+06	1.85834e+06	2.19496e+06
Wasn001007	337.08	277.06	338.085	C12H18O11	[M-H]-	Isoascorbic acid 2-O-glucoside	Others	Vitamin	-	2	858056	756301	848559	977363	1.07684e+06	984858	1.20574e+06	987248	1.16102e+06	972485	831765	828302
MW0154297	485.14	163.04	486.143	C27H22N2O7	[M-H]-	Nap-Tyr-OH	Amino acids and derivatives	Amino acids and derivatives	-	3	4.84357e+06	4.64729e+06	4.73481e+06	4.52616e+06	4.35506e+06	4.60203e+06	4.27325e+06	4.58074e+06	4.36891e+06	4.83567e+06	4.70701e+06	5.04503e+06
Zmbp000490	158.12	112.08	157.11	C8H15NO2	[M+H]+	Valerine	Alkaloids	Alkaloids	-	2	2.22051e+07	2.26826e+07	2.15848e+07	1.59986e+07	1.58866e+07	1.66197e+07	2.12744e+07	1.91906e+07	2.03604e+07	1.48474e+07	1.5201e+07	1.50396e+07
Jmcn006879	249.15	203.14	250.157	C15H22O3	[M-H]-	5β-Hydroxycostic acid	Terpenoids	Sesquiterpenoids	-	3	598145	617497	644265	295282	300787	303585	398446	386313	372800	582143	610999	571720
Zasn010461	269.25	269.25	270.256	C17H34O2	[M-H]-	Pentadecanoic acid,14-methyl-,methyl ester	Others	Others	5129-60-2	3	90734.1	113132	101107	104066	111946	85769.9	99726	92228.7	89030.4	104131	123506	105592
MW0105065	217.11	171.1	218.115	C10H18O5	[M-H]-	3-Hydroxydecanedioic acid	Organic acids	Organic acids	73141-46-5	3	707950	691737	734250	552788	586285	556946	574537	585013	607691	606681	622899	586466
pmb0374	136.06	119.04	135.054	C5H5N5	[M+H]+	2-Aminopurine	Nucleotides and derivatives	Nucleotides and derivatives	452-06-2	1	590787	396956	426715	853249	782416	545992	856169	684512	691588	568204	594038	512303
MWSHC20189	357.13	151.04	358.142	C20H22O6	[M-H]-	Epipinoresinol*	Lignans and Coumarins	Lignans	24404-50-0	1	4.85412e+06	5.15595e+06	5.79599e+06	6.43539e+06	7.62094e+06	7.58585e+06	7.24224e+06	6.58268e+06	7.08646e+06	8.63657e+06	8.20897e+06	7.99523e+06
Wbmp007967	365.27	365.27	364.261	C22H36O4	[M+H]+	Vitexifolin F	Terpenoids	Ditepenoids	-	1	2.80296e+07	2.89891e+07	2.81789e+07	2.99979e+07	2.87174e+07	2.67899e+07	3.11272e+07	2.93299e+07	2.77196e+07	2.56582e+07	2.69389e+07	2.72446e+07
Zmhn001793	341.09	179.03	342.095	C15H18O9	[M-H]-	6-O-Caffeoyl-D-glucose*	Phenolic acids	Phenolic acids	-	1	3.0013e+06	2.7242e+06	3.00695e+06	2.3561e+06	2.42241e+06	2.45212e+06	2.75514e+06	2.77715e+06	2.86042e+06	2.79447e+06	2.68513e+06	2.74948e+06
Zmyn004548	291.2	235.17	292.204	C18H28O3	[M-H]-	12-Oxo-phytodienoic acid	Lipids	Free fatty acids	85551-10-6	2	5079.9	6865.3	1468.99	5418.81	6092.13	1597.93	958.761	7360.08	1217.3	10220.7	4370.38	5100.79
Wasn006584	435.09	168.01	436.101	C20H20O11	[M-H]-	1-Galloyl-6-O-Benzoyl Glucose	Phenolic acids	Phenolic acids	-	2	2.24243e+06	2.31791e+06	2.1883e+06	1.92228e+06	1.96179e+06	2.18957e+06	2.13417e+06	1.94739e+06	2.1936e+06	2.1184e+06	2.23712e+06	2.16121e+06
mws0609	344.04	150.04	345.047	C10H12N5O7P	[M-H]-	Guanosine 3',5'-cyclic monophosphate	Nucleotides and derivatives	Nucleotides and derivatives	7665-99-8	1	95369.2	107338	86103.7	131018	127405	139377	101266	99303.3	95399.8	136882	142328	128549
MWSmce706	129.07	56.05	128.059	C5H8N2O2	[M+H]+	Cyclo(Ala-Gly)	Amino acids and derivatives	Amino acids and derivatives	4526-77-6	2	4.31062e+07	4.16425e+07	4.12746e+07	3.03686e+07	3.06762e+07	2.95763e+07	3.65712e+07	3.35593e+07	3.47475e+07	2.67108e+07	2.76684e+07	2.63976e+07
MW0146251	461.2	267.07	462.207	C17H30N6O9	[M-H]-	Asp-Ser-Asn-Lys	Amino acids and derivatives	Amino acids and derivatives	-	3	407099	360024	404865	5.30512e+06	4.77175e+06	4.65636e+06	2.85662e+06	2.85137e+06	2.88622e+06	4.20075e+06	3.85138e+06	4.23138e+06
mws0282	203.08	116.05	204.09	C11H12N2O2	[M-H]-	L-Tryptophan	Amino acids and derivatives	Amino acids and derivatives	73-22-3	1	9.57938e+06	9.04902e+06	8.82969e+06	2.17953e+07	1.99006e+07	1.92743e+07	1.96393e+07	2.01821e+07	1.85806e+07	1.98519e+07	2.10341e+07	2.1737e+07
Lmbn001467	158.08	116.07	159.089	C7H13NO3	[M-H]-	5-Acetamidopentanoic Acid	Organic acids	Organic acids	1072-10-2	3	161473	178779	153533	152495	133228	136361	149769	139736	152385	140006	141156	128834
mws0214	181.07	71.01	182.079	C6H14O6	[M-H]-	D-Sorbitol	Others	Saccharides	50-70-4	3	114100	118987	105666	127758	144825	135380	123747	99551.8	94155.5	160218	119964	116415
Cmmn013378	301.22	301.22	302.225	C20H30O2	[M-H]-	Levopimaric acid	Terpenoids	Ditepenoids	79-54-9	2	143208	135423	156322	158544	160957	164841	160321	162482	157472	173699	172046	212242
mws0470	117.019	73	118.027	C4H6O4	[M-H]-	Methylmalonic acid*	Organic acids	Organic acids	516-05-2	1	3.71909e+06	3.69369e+06	3.75068e+06	4.97734e+06	4.7434e+06	4.85432e+06	4.13299e+06	3.87136e+06	3.89234e+06	4.29627e+06	4.34573e+06	4.34014e+06
mws0425	129.02	85.03	130.027	C5H6O4	[M-H]-	Citraconic acid	Organic acids	Organic acids	498-23-7	3	2.73796e+06	3.05471e+06	3.13926e+06	3.73811e+06	3.68484e+06	3.49501e+06	3.33806e+06	3.12102e+06	3.17863e+06	3.33922e+06	3.1935e+06	3.60239e+06
Zmdp000376	130.091	84.0806	129.09	C5H11N3O	[M+H]+	4-Guanidinobutanal	Others	Others	-	3	7.16208e+06	7.39969e+06	7.16431e+06	5.25068e+06	4.28179e+06	3.94271e+06	6.57822e+06	6.14751e+06	6.10437e+06	5.21619e+06	6.99015e+06	6.8371e+06
Lmbn005662	295.23	171.1	296.235	C18H32O3	[M-H]-	9(10)-EpOME;(9R,10S)-(12Z)-9,10-Epoxyoctadecenoic acid	Lipids	Free fatty acids	16833-56-0	1	4375.55	8575.06	9232.31	13601.2	15755.3	15718.2	11306.2	12847.8	10981.3	8044.15	16113.9	14519.9
pmn001380	187.1	169.09	188.105	C9H16O4	[M-H]-	Eucommiol	Others	Alcohol compounds	55930-44-4	1	87828.1	75990.8	76715.9	124708	108442	136239	94756.4	108941	91563.3	108918	106641	126231
Lman002731	341.09	135.04	342.095	C15H18O9	[M-H]-	Grevilloside F	Phenolic acids	Phenolic acids	1094004-50-8	2	2.96339e+06	2.66401e+06	2.87682e+06	2.4947e+06	2.44887e+06	2.80558e+06	2.84338e+06	2.59794e+06	2.83538e+06	2.27063e+06	2.24274e+06	2.24906e+06
Zmbn004194	189.08	129.06	190.084	C8H14O5	[M-H]-	(R)-2-hydroxy-2-isobutylsuccinic acid	Others	Others	-	1	2.56946e+06	2.76056e+06	2.94107e+06	2.82266e+06	2.79576e+06	3.14107e+06	2.37731e+06	2.58889e+06	2.6004e+06	2.66245e+06	2.84098e+06	2.72315e+06
pme1611	433.11	313.07	434.121	C21H22O10	[M-H]-	Isohemiphloin	Flavonoids	Flavanones	3682-02-8	1	3.22667e+06	3.07504e+06	2.90653e+06	3.56651e+06	3.39741e+06	3.80586e+06	3.81024e+06	3.66839e+06	3.44568e+06	2.99725e+06	3.33196e+06	3.57963e+06
Lskp211460	439.36	203.18	438.35	C30H46O2	[M+H]+	Olean-12-ene-3,16-dione (Maniladione)	Terpenoids	Triterpene	-	2	248097	255675	259239	189144	303749	207830	301327	201647	202568	241058	212765	199114
pmn001637	417.08	285.04	418.09	C20H18O10	[M-H]-	Kaempferol-3-O-arabinoside (Juglanin)	Flavonoids	Flavonols	5041-67-8	3	2.92579e+06	3.3512e+06	3.14291e+06	3.6403e+06	3.0534e+06	3.40945e+06	2.97793e+06	3.6614e+06	3.79969e+06	3.21678e+06	3.64177e+06	3.06268e+06
Lbhp011216	306.17	139.04	305.163	C17H23NO4	[M+H]+	tuberostemoamide	Alkaloids	Pyrrole alkaloids	-	3	2.89446e+07	3.03296e+07	3.03354e+07	27711152	3.07971e+07	2.79116e+07	2.49401e+07	2.51049e+07	2.09667e+07	1.89824e+07	1.97626e+07	1.79911e+07
Lmbn001609	145.05	83.05	146.058	C6H10O4	[M-H]-	2-Acetyl-2-Hydroxybutanoic Acid	Organic acids	Organic acids	-	2	97557.6	108643	92387	229885	238505	244885	159194	170253	179462	242340	226623	213150
Zmpn004713	301.04	149.03	302.043	C15H10O7	[M-H]-	Isoetin (5,7,2',4',5'-Pentahydroxyflavone)*	Flavonoids	Flavones	1621-84-7	1	6.10555e+06	6.37338e+06	6.73968e+06	9.01475e+06	9.64076e+06	9.92483e+06	9.51964e+06	8.79668e+06	9.00518e+06	8.55949e+06	8.81043e+06	8.34798e+06
pmn001583	609.15	300.03	610.153	C27H30O16	[M-H]-	Quercetin-3-O-robinobioside	Flavonoids	Flavonols	52525-35-6	1	1.26673e+06	1.67916e+06	1.43167e+06	1.59851e+06	2.00866e+06	2.09167e+06	2.04506e+06	2.11188e+06	2.26726e+06	1.83418e+06	2.01797e+06	1.92152e+06
Zmgn001448	175.06	115.04	176.069	C7H12O5	[M-H]-	2-Propylmalic Acid*	Organic acids	Organic acids	-	1	2.18757e+07	2.21077e+07	2.22359e+07	1.95447e+07	2.01868e+07	2.05693e+07	2.01573e+07	1.91263e+07	1.88297e+07	2.06799e+07	2.12232e+07	2.26746e+07
pme3311	338.99	96.97	339.996	C6H14O12P2	[M-H]-	D-Fructose-1,6-biphosphate	Others	Saccharides	488-69-7	3	395080	392188	450270	394028	402474	424701	305880	329646	337178	543679	498652	435778
MWSHC20163	255.24	255.24	256.24	C16H32O2	[M-H]-	Cetostearic acid	Lipids	Free fatty acids	-	3	1.82358e+07	1.6654e+07	1.68361e+07	1.86165e+07	1.81697e+07	1.90616e+07	1.89499e+07	1.94814e+07	1.78259e+07	1.8762e+07	2.0547e+07	1.92242e+07
Lmmn002164	131.035	87.0452	132.042	C5H8O4	[M-H]-	Monomethyl succinate*	Organic acids	Organic acids	3878-55-5	3	203451	206807	221748	233156	232107	245198	224639	216397	232576	227220	236562	239621
Zmhn000892	301.09	139.05	302.1	C13H18O8	[M-H]-	4-O-Glucosyl-3,4-dihydroxybenzyl alcohol	Phenolic acids	Phenolic acids	-	2	1.07817e+06	1.11414e+06	1.17039e+06	1.48363e+06	1.41455e+06	1.42179e+06	1.68639e+06	1.7973e+06	1.67072e+06	1.10536e+06	1.02085e+06	1.07463e+06
Lcgn000234	339.07	177.02	340.079	C15H16O9	[M-H]-	davidioside C	Phenolic acids	Phenolic acids	-	1	4.46067e+06	4.98784e+06	5.30978e+06	5.40132e+06	5.03605e+06	5.58877e+06	5.66021e+06	5.11683e+06	5.64406e+06	5.58179e+06	5.51359e+06	5.61403e+06
MA10074217	144.05	115.04	145.053	C9H7NO	[M-H]-	4-Hydroxyquinoline	Alkaloids	Quinoline alkaloids	611-36-9	3	11132.2	9021.8	5537.03	8659.41	11903	6619	7365.87	8834.62	13619.4	11574.9	6611.62	12842.6
Wasn003258	293.12	131.07	294.132	C12H22O8	[M-H]-	Glucosyl 2-Hydroxy-4-Methylpentanoic Acid	Organic acids	Organic acids	-	1	1.41025e+06	1.39695e+06	1.42715e+06	1.58786e+06	1.52169e+06	1.53948e+06	1.62567e+06	1.63422e+06	1.73141e+06	1.54204e+06	1.54563e+06	1.61482e+06
Zmzp000145	189.16	84.08	188.153	C9H20N2O2	[M+H]+	Trimethyllysine	Amino acids and derivatives	Amino acids and derivatives	23284-33-5	3	2.83139e+06	3.03155e+06	2.90376e+06	3.35134e+06	3.37667e+06	3.3796e+06	2.95766e+06	3.08305e+06	3.03889e+06	3.60825e+06	3.51009e+06	3.58455e+06
MW0107376	261.01	181.05	262.015	C9H10O7S	[M-H]-	Homovanillic acid sulfate	Organic acids	Organic acids	38339-06-9	3	2.31562e+06	2.23816e+06	2.41597e+06	2.81182e+06	2.88724e+06	2.98003e+06	2.54451e+06	2.78328e+06	2.64687e+06	2.78334e+06	3.01967e+06	2.74181e+06
mws0208	145.05	101.06	146.058	C6H10O4	[M-H]-	Adipic Acid*	Organic acids	Organic acids	124-04-9	1	494335	438651	499968	1.02264e+06	1.04596e+06	1.05751e+06	1.00633e+06	743111	828023	1.06629e+06	1.03505e+06	1.1079e+06
mws0924	145.05	101.06	146.058	C6H10O4	[M-H]-	2-Methylglutaric acid*	Organic acids	Organic acids	617-62-9	1	494335	438651	499968	1.02264e+06	1.04596e+06	1.05751e+06	1.00633e+06	743111	828023	1.06629e+06	1.03505e+06	1.1079e+06
pmb2826	147.03	87.01	148.037	C5H8O5	[M-H]-	L-Citramalic acid	Organic acids	Organic acids	6236-09-5	1	902956	947193	1.0075e+06	1.0716e+06	1.07853e+06	1.07533e+06	1.02874e+06	1.10974e+06	991976	1.05167e+06	1.00899e+06	1.05799e+06
Lmbn007891	313.24	183.14	314.246	C18H34O4	[M-H]-	Hydroxy ricinoleic acid	Lipids	Free fatty acids	-	3	5668.89	4980.46	5514.34	4816.1	6622.92	4647.71	5504.48	8622.68	4372.42	7567.31	8042.76	8624.39
mws0178	353.09	191.06	354.095	C16H18O9	[M-H]-	Chlorogenic acid (3-O-Caffeoylquinic acid)*	Phenolic acids	Phenolic acids	327-97-9	1	2.26547e+06	2.10123e+06	2.26703e+06	1.67832e+06	1.46846e+06	1.51223e+06	1.85754e+06	1.74629e+06	1.76824e+06	1.56634e+06	1.4897e+06	1.71097e+06
Jmzn006005	177.06	117.04	178.063	C10H10O3	[M-H]-	3,4-Methylenedioxy cinnamyl alcohol	Lignans and Coumarins	Lignans	58095-76-4	1	4.38911e+06	3.99074e+06	4.40042e+06	3.22937e+06	3.31156e+06	3.01996e+06	3.01466e+06	2.52486e+06	2.35452e+06	2.12701e+06	2.24356e+06	1.99399e+06
Lmsn003023	635.09	169.01	636.096	C27H24O18	[M-H]-	1,3,6-Tri-O-galloyl-β-D-glucose*	Phenolic acids	Phenolic acids	18483-17-5	2	148395	187269	153824	174658	160970	176712	168327	166766	186780	166783	162265	198022
pme0256	151.03	108.02	152.033	C5H4N4O2	[M-H]-	Xanthine	Nucleotides and derivatives	Nucleotides and derivatives	69-89-6	3	28009.6	39475.2	38530.7	45484.5	52515.8	47569.2	41765.5	41114.6	43198.7	47448.4	41211.1	45132.5
pmb3068	337.09	163.04	338.1	C16H18O8	[M-H]-	1-O-p-Coumaroylquinic acid	Phenolic acids	Phenolic acids	-	1	2.39097e+07	2.19676e+07	2.30424e+07	2.55181e+07	2.42246e+07	25985233	2.73133e+07	2.56129e+07	2.47904e+07	2.36843e+07	2.39846e+07	2.32191e+07
pmn001553	315.11	153.06	316.116	C14H20O8	[M-H]-	Cimidahurinine*	Phenolic acids	Phenolic acids	142542-89-0	2	7.82544e+06	8.77634e+06	8.18956e+06	7.79502e+06	1.24724e+07	8.14036e+06	1.54766e+07	1.17391e+07	1.16779e+07	1.16506e+07	8.05206e+06	8.19576e+06
MWSmce387	183.03	124.02	184.037	C8H8O5	[M-H]-	3-O-Methylgallic acid*	Phenolic acids	Phenolic acids	3934-84-7	1	231061	355220	319334	346523	331921	375979	277132	231922	255385	358301	332780	375225
mws1488	255.23	237.22	256.24	C16H32O2	[M-H]-	Palmitic acid	Lipids	Free fatty acids	57-10-3	2	91172.4	84370.6	85817	91605.4	88195.8	90190.8	90849.3	90400.4	89910	94434.3	88375.9	93952.6
pmb2928	331.07	313.06	332.074	C13H16O10	[M-H]-	Gallic acid-4-O-glucoside	Phenolic acids	Phenolic acids	84274-52-2	3	2.86924e+06	3.02082e+06	3.05924e+06	3.24627e+06	3.16466e+06	3.26078e+06	3.92457e+06	3.97547e+06	4.1247e+06	3.7858e+06	3.90628e+06	3.78849e+06
HX1372	377.16	163.08	376.152	C20H24O7	[M+H]+	guaiacylglycerol-β-coniferyl ether	Lignans and Coumarins	Lignans	-	1	285761	253304	275412	231316	213428	245884	204873	232619	208170	212993	188863	204774
Lssp210188	377.16	163.08	376.152	C20H24O7	[M+H]+	(7'R)-7'-Hydroxylariciresinol	Others	Others	-	3	285761	253304	275412	231316	213428	245884	204873	232619	208170	212993	188863	204774
Hmtn001302	299.078	137.024	300.085	C13H16O8	[M-H]-	Glucosyloxybenzoic acid*	Phenolic acids	Phenolic acids	-	1	1.75365e+07	1.81664e+07	1.85435e+07	1.94073e+07	1.79309e+07	1.79503e+07	1.80913e+07	1.71836e+07	1.59915e+07	1.50181e+07	1.50661e+07	1.54393e+07
Lmhn005475	593.09	289.07	594.101	C29H22O14	[M-H]-	7,4'-Di-O-galloyltricetiflavan	Flavonoids	Flavanols	-	2	4.8606e+06	5.23657e+06	5.30737e+06	5.70349e+06	5.85638e+06	6.05974e+06	6.07013e+06	5.70736e+06	6.76872e+06	7.48184e+06	7.81573e+06	6.74812e+06
MW0103639	367.01	287.06	368.026	C10H13N2O11P	[M-H]-	Orotidylic acid	Nucleotides and derivatives	Nucleotides and derivatives	2149-82-8	3	2.44173e+06	2.67027e+06	2.66831e+06	3.03264e+06	2.83295e+06	2.84934e+06	2.84264e+06	2.63742e+06	2.42017e+06	2.85858e+06	3.2801e+06	2.85839e+06
pmn001492	187.1	123.1	188.041	C11H8O3	[M-H]-	Ayapin	Lignans and Coumarins	Coumarins	494-56-4	3	116609	116637	100126	180162	176921	201718	131912	131435	120467	144438	148861	169616
Wayn001856	379.03	241	380.041	C13H16O11S	[M-H]-	4-Hydroxybenzoic acid 4-(6-O-sulfo)glucopyranoside	Phenolic acids	Phenolic acids	-	2	2.26249e+06	2.1434e+06	2.4218e+06	2.8109e+06	2.69643e+06	2.57212e+06	2.79767e+06	2.54143e+06	2.67674e+06	2.50867e+06	2.57429e+06	2.44297e+06
MWStz083	197.13	70.07	196.121	C10H16N2O2	[M+H]+	Cyclo(D-Val-L-Pro)	Amino acids and derivatives	Amino acids and derivatives	27483-18-7	3	889278	820602	846267	793166	738549	671722	791331	753082	770727	738190	759430	774539
Lmbn001162	339.07	177.02	340.079	C15H16O9	[M-H]-	Esculetin-7-O-glucoside*	Lignans and Coumarins	Coumarins	-	1	4.97159e+06	5.41284e+06	4.90104e+06	5.49764e+06	5.53665e+06	5.26338e+06	5.95764e+06	5.79665e+06	5.24202e+06	5.52e+06	5.35112e+06	5.84205e+06
pme0534	195.05	75.01	196.058	C6H12O7	[M-H]-	Gluconic acid	Others	Saccharides	526-95-4	1	5.80953e+06	6.39878e+06	6.42308e+06	6.40304e+06	6.51012e+06	6.42715e+06	6.67557e+06	6.49693e+06	6.24664e+06	6.88749e+06	6.90497e+06	6.81209e+06
pme2827	239.24	223.24	240.245	C16H32O	[M-H]-	Palmitaldehyde	Lipids	Free fatty acids	629-80-1	3	7.91564e+07	7.25187e+07	7.91768e+07	7.09991e+07	6.44803e+07	71981297	7.77458e+07	6.56272e+07	7.57396e+07	7.99821e+07	7.38438e+07	8.05106e+07
Lmsn002247	299.08	137.02	300.084	C13H16O8	[M-H]-	1-O-Salicyloyl-β-D-glucose*	Phenolic acids	Phenolic acids	60517-74-0	1	598724	640680	600010	762467	673763	769906	871469	799963	729223	695693	717590	762815
mws4183	433.08	300.03	434.085	C20H18O11	[M-H]-	Quercetin-3-O-arabinoside	Flavonoids	Flavonols	22255-13-6	2	3.35551e+07	3.00883e+07	3.36963e+07	3.79453e+07	4.06731e+07	3.38222e+07	4.2186e+07	4.2143e+07	4.33301e+07	3.62355e+07	3.80061e+07	3.64903e+07
Lmsn102501	283.02	255.03	284.032	C15H8O6	[M-H]-	Rheic Acid	Quinones	Anthraquinone	478-43-3	3	118957	114279	112135	170818	164702	164038	117377	126096	105837	128226	124579	125999
Zmxp002867	625.17	301.07	624.169	C28H32O16	[M+H]+	Chrysoeriol-5,7-di-O-glucoside	Flavonoids	Flavones	-	3	547565	513773	469033	450158	459904	394796	576995	428405	452717	342835	315944	370103
pma2987	142.1	124.09	141.09	C6H11N3O	[M+H]+	Histidinol	Alkaloids	Alkaloids	501-28-0	3	1.79056e+07	1.74656e+07	1.60531e+07	2.1466e+07	1.82472e+07	1.6614e+07	1.75909e+07	1.70498e+07	1.71799e+07	1.68453e+07	1.96087e+07	1.61577e+07
Lmzp003207	333.19	153.13	332.183	C16H28O7	[M+H]+	(3R,4R)-p-Menth-1-ene-3,4-diol-3-O-β-D-glucoside	Others	Alcohol compounds	-	2	1.14295e+06	1.06303e+06	1.15105e+06	1.09627e+06	1.11051e+06	1.21647e+06	967876	927797	1.05743e+06	700117	1.2434e+06	1.20504e+06
Lmzp003064	333.19	153.13	332.183	C16H28O7	[M+H]+	(3R,4S,6R)-p-Menth-1-ene-3,6-diol-3-O-β-D-glucoside	Others	Alcohol compounds	-	2	1.14295e+06	1.06303e+06	1.15105e+06	1.09627e+06	1.11051e+06	1.21647e+06	967876	927797	1.05743e+06	700117	1.2434e+06	1.20504e+06
pmf0174	157.16	157.16	158.167	C10H22O	[M-H]-	1-Decanol*	Others	Alcohol compounds	112-30-1	3	2.12647e+06	1.92799e+06	1.94785e+06	2.12129e+06	1.91614e+06	2.0895e+06	1.9684e+06	1.81349e+06	1.7787e+06	2.23254e+06	2.04273e+06	2.68051e+06
Hagn002504	355.07	85.03	356.09	C19H16O7	[M-H]-	5,7,5'-Trimethoxy-3',4'-methylenedioxyflavonoid	Flavonoids	Flavones	-	2	9.95746e+06	9.75931e+06	1.03152e+07	1.03197e+07	9.63822e+06	9.97649e+06	1.01653e+07	1.01428e+07	1.10422e+07	9.44942e+06	1.06777e+07	9.85759e+06
MW0139822	715.13	563.12	716.138	C36H28O16	[M-H]-	Theaflavin monogallates	Flavonoids	Flavones	-	3	3.15856e+06	2.71465e+06	2.67264e+06	4.76145e+06	5.1487e+06	4.99413e+06	2.44771e+06	3.11453e+06	2.97163e+06	1.09595e+07	1.24509e+07	1.04355e+07
Lmbn005172	165.06	119.05	166.063	C9H10O3	[M-H]-	2,6-Dimethoxybenzaldehyde*	Phenolic acids	Phenolic acids	3392-97-0	3	130202	122252	141430	157633	167433	152346	166226	186283	181043	162512	191082	168602
Hamp007846	343.12	313.07	342.11	C19H18O6	[M+H]+	5,6,7,8-Tetramethoxyflavone	Flavonoids	Flavones	-	3	2.44629e+07	2.60108e+07	2.6304e+07	2.7366e+07	2.72547e+07	2.74313e+07	2.74264e+07	2.61338e+07	2.64975e+07	2.41956e+07	2.50396e+07	25399526
mws0044	303.05	125.02	304.058	C15H12O7	[M-H]-	Taxifolin(Dihydroquercetin)	Flavonoids	Flavanonols	480-18-2	2	977769	827826	937822	634491	653878	557297	661400	734670	678159	616728	718069	544967
Hmcn000192	209.07	59.01	210.074	C7H14O7	[M-H]-	Sedoheptulose	Others	Saccharides	3019-74-7	2	3.16754e+06	3.28758e+06	3.50998e+06	2.98406e+06	2.88707e+06	3.07391e+06	2.9876e+06	2.89121e+06	3.07268e+06	3.22858e+06	3.4238e+06	3.60619e+06
Wasn004683	465.1	303.05	466.111	C21H22O12	[M-H]-	Protocatechuic acid 1-O-(Glucosylvanilloyl)	Phenolic acids	Phenolic acids	-	3	7.44285e+06	7.74738e+06	7.92345e+06	8.21402e+06	8.38923e+06	8.767e+06	8.11462e+06	7.69734e+06	8.57059e+06	7.43187e+06	7.24724e+06	8.40492e+06
MW0150193	611.25	169.01	552.243	C25H36N4O10	[M+CH3COO]-	Glu-Tyr-Ile-Glu	Amino acids and derivatives	Amino acids and derivatives	-	3	1.58758e+06	1.65769e+06	1.61953e+06	1.89548e+06	1.81306e+06	2.02904e+06	1.82448e+06	1.71271e+06	1.81424e+06	2.12977e+06	2.05769e+06	2.44517e+06
mws0704	140.01	78.96	141.019	C2H8NO4P	[M-H]-	O-Phosphorylethanolamine	Alkaloids	Alkaloids	1071-23-4	3	230074	251701	272462	399341	350049	306600	173191	163267	153455	284503	288325	329126
mws0042	305.07	169.01	306.074	C15H14O7	[M-H]-	Epigallocatechin	Flavonoids	Flavanols	970-74-1	1	55375.4	81022.2	71704.7	87353.8	77253.3	75508.9	92769.3	71735.6	83805.2	68956.4	68271.9	79657.6
Lazn003953	539.21	491.19	540.221	C26H36O12	[M-H]-	Erythro-Guaiacylglycerol-β-dihydroconiferyl Ether glucoside	Lignans and Coumarins	Lignans	-	1	1.32293e+06	1.27288e+06	1.26771e+06	1.06912e+06	1.03109e+06	1.12016e+06	1.1159e+06	1.05834e+06	1.23126e+06	1.05131e+06	1.01443e+06	1.11412e+06
MWSmce165	165.08	59.02	166.084	C6H14O5	[M-H]-	L-Fucitol	Others	Saccharides	13074-06-1	2	1.43505e+06	1.54996e+06	1.52335e+06	1.52937e+06	1.54156e+06	1.44492e+06	1.66663e+06	1.56367e+06	1.68603e+06	1.62632e+06	1.65195e+06	1.79031e+06
Wasn002329	366.08	160.04	367.09	C16H17NO9	[M-H]-	Xanthurenic Acid 8-O-Glucoside	Alkaloids	Quinoline alkaloids	97451-32-6	1	7.99541e+06	8.6458e+06	8.31772e+06	8.36812e+06	7.68803e+06	8.25573e+06	8.71649e+06	8.33181e+06	8.41202e+06	6.87421e+06	7.52393e+06	7.87233e+06
Waln003742	341.09	195.05	342.095	C15H18O9	[M-H]-	1-O-p-Coumaroyl Galactonic Acid	Phenolic acids	Phenolic acids	-	2	1.36969e+06	1.5017e+06	1.36316e+06	1.26191e+06	1.16843e+06	1.21063e+06	1.35589e+06	1.34947e+06	1.47246e+06	1.384e+06	1.49835e+06	1.36917e+06
MW0154271	437.11	347.07	438.106	C22H18N2O8	[M-H]-	Nap-Asp-OH	Amino acids and derivatives	Amino acids and derivatives	-	3	60664.1	60380.8	63013.8	83711.7	74572.4	88495.7	61597.5	68895.3	59050.7	66981.3	73569.1	60950.2
MWSprf154	131.03	85.03	130.027	C5H6O4	[M+H]+	Itaconic acid	Organic acids	Organic acids	97-65-4	2	210178	164140	123255	70262.6	74127.3	93941.8	179623	68995.8	119751	142026	74425.9	130488
mws0236	124.01	79.96	125.015	C2H7NO3S	[M-H]-	2-Aminoethanesulfonic acid	Organic acids	Organic acids	107-35-7	3	238126	219423	207037	201980	191593	168355	189188	212593	183666	217272	224086	210877
MWSslk108	204.13	85.03	203.116	C9H17NO4	[M+H]+	O-Acetyl-L-carnitine	Alkaloids	Alkaloids	3040-38-8	3	1.991e+06	1.78414e+06	2.01424e+06	2.369e+06	1.96173e+06	2.41812e+06	1.70666e+06	1.73666e+06	1.59939e+06	2.09701e+06	2.08523e+06	2.00065e+06
mws1189	193.04	72.99	194.043	C6H10O7	[M-H]-	D-Galacturonic acid*	Others	Saccharides	685-73-4	3	1.08512e+06	1.06024e+06	1.07288e+06	1.07363e+06	1.03879e+06	1.08912e+06	1.06264e+06	1.11933e+06	1.15164e+06	1099894	1.04923e+06	1.12119e+06
Hagn003556	387.16	207.1	388.095	C23H16O6	[M-H]-	7-Benzyloxy-5-hydroxy-3',4'-methylenedioxyflavonoid	Flavonoids	Flavones	-	3	731433	664897	598648	1.79074e+06	1.78577e+06	1.64242e+06	1.53408e+06	1.49412e+06	1.4948e+06	2.11262e+06	2.14212e+06	2.06196e+06
Wbtn006053	451.1	341.07	452.111	C24H20O9	[M-H]-	9-hydroxy-2-(2-hydroxy-3-methoxyphenyl)-3-(hydroxymethyl)-12-methoxy-2,3-dihydro-1,4,5-trioxatetraphen-10-one	Others	Ketone compounds	-	2	713535	761132	724520	896832	893573	949507	1.01149e+06	1.0563e+06	951109	829698	844756	902458
MWS80007	311.22	249.22	312.23	C18H32O4	[M-H]-	13-Hydroperoxy-9Z,11E-octadecadienoic acid*	Lipids	Free fatty acids	23017-93-8	2	25631	29554.2	24121	28640.2	33078.5	28848.7	27017.3	26818.9	30000.9	28614.2	28008.2	31295.6
Wasn001627	295.1	89.02	296.111	C11H20O9	[M-H]-	Glucosyl 2,3-Dihydroxy-2-Methylbutanoic Acid	Organic acids	Organic acids	-	1	1.42973e+06	1.44847e+06	1.58682e+06	1.7787e+06	1.67553e+06	1.73735e+06	2.22992e+06	2.02866e+06	2.1501e+06	1.71138e+06	1.76757e+06	1.88879e+06
Lmbn009444	297.24	183.14	298.251	C18H34O3	[M-H]-	Ricinoleic acid	Lipids	Free fatty acids	141-22-0	3	153392	175927	168665	164034	163611	179122	164905	175586	166754	180869	170802	178655
mws2104	193.07	59.01	194.079	C7H14O6	[M-H]-	D-Pinitol	Others	Saccharides	10284-63-6	3	2.93885e+06	2.9636e+06	2.90157e+06	3.18037e+06	3.16765e+06	3.23496e+06	3.23856e+06	3.24926e+06	3.12446e+06	3.14456e+06	3.05865e+06	3.18323e+06
mws0396	281.25	281.25	282.256	C18H34O2	[M-H]-	Elaidic Acid*	Lipids	Free fatty acids	112-79-8	1	7.79627e+06	8.53296e+06	8.52639e+06	1.21663e+07	1.43447e+07	1.24289e+07	1.07174e+07	1.1244e+07	1.07412e+07	1.24759e+07	1.49985e+07	1.4711e+07
mws0884	328.05	134.05	329.053	C10H12N5O6P	[M-H]-	Cyclic 3',5'-Adenylic acid	Nucleotides and derivatives	Nucleotides and derivatives	60-92-4	1	66484.7	65918.4	62404.6	88939.5	84675.6	94906.2	78733.6	62343.4	72108.5	104858	96546.1	93097.6
Lmqn008288	299.26	299.26	300.266	C18H36O3	[M-H]-	3-Hydroxyoctadecanoic Acid	Lipids	Free fatty acids	45261-96-9	2	1.23162e+06	1.36487e+06	1.40371e+06	1.42416e+06	1.4084e+06	1.43131e+06	1.48099e+06	1.53479e+06	1.3882e+06	1.44049e+06	1.57706e+06	1.42837e+06
mws1434	431.1	311.05	432.106	C21H20O10	[M-H]-	Apigenin-6-C-glucoside (Isovitexin)*	Flavonoids	Flavones	38953-85-4	1	2.13036e+06	2.97693e+06	2.7669e+06	2.90695e+06	3.74858e+06	3.4517e+06	4.38309e+06	4.16397e+06	3.86238e+06	4.08469e+06	3.59649e+06	3.37e+06
Zmhn003297	495.08	343.07	496.085	C21H20O14	[M-H]-	3-O-Digalloyl quinic acid	Phenolic acids	Phenolic acids	-	1	5.65871e+06	5.91925e+06	5.9787e+06	5.41545e+06	5.07603e+06	5.82738e+06	5.5885e+06	5.85272e+06	5.78177e+06	5.88474e+06	5.42119e+06	5.08023e+06
ML10171848	147.03	85.03	148.037	C5H8O5	[M-H]-	D-Arabinono-1,4-lactone*	Others	Saccharides	2782-09-4	2	1.32734e+06	1.43171e+06	1.43929e+06	1.57188e+06	1.46863e+06	1.48154e+06	1.31258e+06	1.23917e+06	1.29729e+06	1.4866e+06	1.40095e+06	1.425e+06
pmn001513	321.03	125.02	322.033	C14H10O9	[M-H]-	Digallic Acid	Phenolic acids	Phenolic acids	536-08-3	2	7.01924e+06	5.97029e+06	7.63961e+06	6.6283e+06	6.79762e+06	7.08599e+06	6.43339e+06	5.98474e+06	6.54793e+06	7.02795e+06	6.9581e+06	7.6122e+06
mws1292	565.16	409.09	564.148	C26H28O14	[M+H]+	Isoschaftoside	Flavonoids	Flavones	52012-29-0	2	1.28719e+06	1.17759e+06	1.0836e+06	1.40347e+06	1.37135e+06	1.36403e+06	1.5553e+06	1.37958e+06	1.49906e+06	1.16808e+06	1.11777e+06	1.12579e+06
Hmcn002743	417.15	181.04	418.163	C22H26O8	[M-H]-	Lirioresinol A	Lignans and Coumarins	Lignans	-	3	25806.8	26644.5	17364.6	37657.3	30808.6	40420.6	36593.3	30580.3	32751.7	25510.7	24898.5	29970.6
ML10181668	130.09	84.08	129.079	C6H11NO2	[M+H]+	Cycloleucine	Amino acids and derivatives	Amino acids and derivatives	52-52-8	2	1.82912e+06	5.35242e+06	6.03422e+06	4.14814e+06	4.48048e+06	4.26691e+06	2.44378e+06	3.06228e+06	1.77339e+06	3.64023e+06	4.82929e+06	5.46903e+06
pme3096	118.01	74.02	119.022	C3H5NO4	[M-H]-	Aminomalonic acid	Organic acids	Organic acids	1068-84-4	3	2.66482e+06	2.90605e+06	2.9147e+06	3.85575e+06	3.41086e+06	3.91842e+06	3.52192e+06	3.08059e+06	3.35826e+06	3.63965e+06	3.75026e+06	4.07331e+06
Zbn006783	301.04	245.05	302.045	C15H10O7	[M-H]-	5,6-Dihydroxylucidin	Quinones	Anthraquinone	-	1	138054	136921	132563	372016	402281	373744	282434	248479	269940	337476	328237	336342
MWS1962	153.13	83.05	152.12	C10H16O	[M+H]+	cis-Citral	Organic acids	Organic acids	5392-40-5	3	504840	511584	536591	588531	548557	563578	571594	578221	600682	525160	578225	550190
Zmjp003031	611.16	449.11	610.153	C27H30O16	[M+H]+	Orientin-2''-O-galactoside	Flavonoids	Flavones	-	2	9.0624e+06	8.61105e+06	8.80985e+06	6.99587e+06	8.03196e+06	8.08103e+06	7.85899e+06	8.75193e+06	8.29597e+06	6.36895e+06	6.35964e+06	6.28731e+06
Jmwn002117	331.1	153.02	332.111	C14H20O9	[M-H]-	2-(3,4-dihydroxyphenyl)ethanediol 1-O-β-D-glucopyranoside*	Phenolic acids	Phenolic acids	-	2	298634	333872	283210	321877	287463	318207	355837	358842	350557	232034	209811	217400
Lmbn001364	131.03	87.05	132.042	C5H8O4	[M-H]-	4-Hydroxy-2-Oxopentanoic Acid	Organic acids	Organic acids	3318-73-8	3	221554	245705	263566	300460	274667	293190	269462	251620	283285	267888	291142	340931
pme1730	117.02	73.03	118.027	C4H6O4	[M-H]-	D-Erythronolactone	Organic acids	Organic acids	15667-21-7	3	518901	532426	532354	613203	596099	612743	641929	655821	646263	657824	622799	622440
pmb3061	499.15	163.1	500.153	C22H28O13	[M-H]-	5-O-p-Coumaroylquinic acid O-glucoside	Phenolic acids	Phenolic acids	-	1	2.7526e+06	2.883e+06	2.83811e+06	5.81139e+06	5.47408e+06	5.23441e+06	4.40879e+06	5.38473e+06	4.62246e+06	4.79178e+06	5.85469e+06	5.52371e+06
Zmtn001624	188.04	144.05	189.043	C10H7NO3	[M-H]-	N-Acetylisatin*	Alkaloids	Plumerane	574-17-4	1	1.76835e+06	1.64125e+06	1.70513e+06	1.38737e+06	1.56325e+06	1.68921e+06	1.38568e+06	1.33663e+06	1.40409e+06	1.59869e+06	1.51934e+06	1.57756e+06
mws2220	457.08	169.01	458.085	C22H18O11	[M-H]-	Gallocatechin 3-O-gallate	Flavonoids	Flavanols	5127-64-0	1	5.07273e+06	5.48577e+06	5.22965e+06	4.68821e+06	5.36263e+06	5.06754e+06	4.81546e+06	5.28641e+06	4.75445e+06	5.44171e+06	5.71157e+06	4.96456e+06
mws0875	179.05	76.02	178.041	C5H10N2O3S	[M+H]+	L-Cysteinyl-L-glycine	Amino acids and derivatives	Amino acids and derivatives	19246-18-5	3	345451	275651	336381	435773	424617	441201	370807	365007	379086	551717	529713	512532
mws1660	565.16	529.13	564.148	C26H28O14	[M+H]+	Schaftoside	Flavonoids	Flavones	51938-32-0	1	377425	313158	259223	361654	422549	449175	482006	438006	468322	393457	363109	241301
Lmjp002461	611.16	303.05	610.153	C27H30O16	[M+H]+	Quercetin-3-O-neohesperidoside*	Flavonoids	Flavonols	29662-79-1	1	4.21679e+07	5.10159e+07	4.30673e+07	5.08214e+07	5.85845e+07	6.56491e+07	4.95843e+07	5.97144e+07	6.1014e+07	7.49661e+07	4.47907e+07	4.01073e+07
Zbqn006094	299.02	243.03	300.027	C15H8O7	[M-H]-	Pseudopurpurin(1,2,4-trihydroxy-3-carboxyanthraquinone)	Quinones	Anthraquinone	476-41-5	3	61697.4	68919.4	65032.7	173633	150784	162032	94294.8	103422	101519	148175	139034	136475
Zmhn001257	451.12	289.07	452.132	C21H24O11	[M-H]-	Catechin-5-O-glucoside	Flavonoids	Flavanols	-	2	1.41339e+06	1.10068e+06	1.39037e+06	1.65584e+06	1.74429e+06	1.76979e+06	1.88577e+06	1.87254e+06	1.99383e+06	1.82833e+06	1.7159e+06	1.7716e+06
mws1094	287.06	259.07	288.063	C15H12O6	[M-H]-	Aromadendrin (Dihydrokaempferol)	Flavonoids	Flavanonols	480-20-6	1	253697	225600	245505	205012	166658	240626	229672	238305	155680	155578	133461	98923.8
pmn001686	287.22	241.22	288.23	C16H32O4	[M-H]-	10,16-Dihydroxypalmitic acid	Lipids	Free fatty acids	3233-90-7	1	84036.2	77031.3	81531.1	71527.7	54791.1	43765.6	82224.9	64597.4	64303.1	58262.9	55620.9	61783.2
Lmlp001436	183.07	165.06	182.058	C9H10O4	[M+H]+	Dihydrocaffeic acid	Phenolic acids	Phenolic acids	1078-61-1	3	124289	108431	115461	127282	146554	96806.2	133656	95988.3	121299	107614	86347.1	132909
Zmxp005324	361.16	189.09	360.157	C20H24O6	[M+H]+	Dihydrodehydrodiconiferyl alcohol	Lignans and Coumarins	Lignans	126253-41-6	1	212997	206755	180137	250926	239723	206620	226913	282850	268394	148213	143845	169002
mws0752	185.15	185.16	186.162	C11H22O2	[M-H]-	Undecylic Acid	Lipids	Free fatty acids	112-37-8	2	991413	1.14747e+06	1.48132e+06	1.07575e+06	1.46904e+06	1.5209e+06	974892	1.1229e+06	923115	1.08271e+06	1.18382e+06	1.07852e+06
pmn001384	515.12	353.09	516.127	C25H24O12	[M-H]-	Isochlorogenic acid C*	Phenolic acids	Phenolic acids	57378-72-0	2	3.0905e+07	2.8161e+07	1.43478e+07	2.34157e+07	1.8457e+07	1.99007e+07	1.76121e+07	1.69072e+07	1.48938e+07	2.17141e+07	2.07804e+07	7.20077e+06
Lmqn004838	315.01	299.99	316.022	C15H8O8	[M-H]-	3-O-Methylellagic acid	Tannins	Tannin	-	1	8.47755e+06	7.44911e+06	8.42433e+06	8.88692e+06	8.21309e+06	9.33705e+06	6.41033e+06	6.78269e+06	7.65543e+06	7.60999e+06	7.35507e+06	8.11475e+06
MWS2040	94.98	79.96	95.9881	CH4O3S	[M-H]-	Methanesulfonic acid	Organic acids	Organic acids	75-75-2	3	1.66626e+06	1.84189e+06	1.71867e+06	1.27492e+06	1.55408e+06	1.1816e+06	1.2438e+06	1.28039e+06	1.37553e+06	1.62678e+06	1.66195e+06	1.711e+06
Zamn00402	179.056	59.0139	180.063	C6H12O6	[M-H]-	sorbose*	Others	Saccharides	3615-56-3	1	964454	971302	774133	1.18088e+06	1.10329e+06	1.09268e+06	1.09891e+06	1.51039e+06	1.13814e+06	1.05604e+06	1.40323e+06	1.21346e+06
Lmyn001269	609.15	285.04	610.154	C27H30O16	[M-H]-	Kaempferol-3-O-sophoroside	Flavonoids	Flavonols	19895-95-5	3	240412	203346	251210	339334	349195	349357	438134	465120	483754	191542	177540	182257
Lmyn012331	281.25	281.25	282.256	C18H34O2	[M-H]-	Petroselinic acid*	Lipids	Free fatty acids	593-39-5	1	1.62054e+06	1.81999e+06	1.71889e+06	2.75884e+06	3.2472e+06	2.78677e+06	2.19682e+06	2.18252e+06	2.40098e+06	3.04399e+06	3.14148e+06	3.17359e+06
Lmbn000193	103.004	59.0139	104.011	C3H4O4	[M-H]-	Tartronate semialdehyde*	Organic acids	Organic acids	2480-77-5	3	81308.9	77058.1	72782.5	50336.5	52113	42312.6	42889.2	44480.4	40967.8	55217.6	59633.9	66217.3
Ymjm000067	321.24	179.14	320.235	C20H32O3	[M+H]+	14-Hydroxyvibsanin F	Terpenoids	Ditepenoids	-	3	71513	73777.1	83449.6	187025	172835	176693	111830	121405	106430	103816	91543.9	91196.4
MWS2069	139.08	77.04	138.068	C8H10O2	[M+H]+	2-Methoxy-4-methylphenol	Phenolic acids	Phenolic acids	93-51-6	3	271312	206579	209943	379653	387587	396999	365356	390771	366722	452407	474475	498341
Lmgn002679	93.03	75.02	94.0419	C6H6O	[M-H]-	Phenol	Phenolic acids	Phenolic acids	108-95-2	3	505603	481408	494206	314935	320959	344223	306756	325031	296727	356995	418266	384451
pmb3101	175.06	115.04	176.069	C7H12O5	[M-H]-	2-Isopropylmalic Acid	Organic acids	Organic acids	49601-06-1	1	2.29453e+07	2.39871e+07	2.34689e+07	2.18698e+07	2.20533e+07	2.22325e+07	2.11834e+07	2.00068e+07	2.01748e+07	2.19593e+07	2.31017e+07	2.39483e+07
MWSmce083	207.07	133.03	208.074	C11H12O4	[M-H]-	Ferulic acid methyl ester	Phenolic acids	Phenolic acids	2309-07-1	3	83874.6	79812.3	88031.7	202723	199464	197051	141878	115262	111422	132457	120673	129313
Lmsn005122	461.11	169.01	462.116	C22H22O11	[M-H]-	1-O-Galloyl-6-O-Cinnamoyl-β-D-glucose*	Phenolic acids	Phenolic acids	115746-69-5	3	169333	142897	171328	181705	165793	142275	195884	153108	188562	155061	166195	182419
Lmsn005333	461.11	169.01	462.116	C22H22O11	[M-H]-	4-O-Galloyl-1-O-Cinnamoyl-β-D-glucose*	Phenolic acids	Phenolic acids	-	3	169333	142897	171328	181705	165793	142275	195884	153108	188562	155061	166195	182419
mws1505	283.1	135.04	284.105	C17H16O4	[M-H]-	Phenethyl caffeate	Phenolic acids	Phenolic acids	104594-70-9	3	6676.55	3694.58	5995.81	7577.9	7289.02	3065.9	8309.25	7564.01	7447.11	4693.9	6769	4836.56
MWSHY0190	609.18	301.08	608.174	C28H32O15	[M+H]+	Diosmetin-7-O-rutinoside (Diosmin)*	Flavonoids	Flavones	520-27-4	3	1.1924e+06	1.37628e+06	1.08639e+06	1.60503e+06	1.3027e+06	1.21619e+06	1.7591e+06	1.45123e+06	1.50412e+06	1.12458e+06	1.21777e+06	805518
Zmmp000606	148.1	84.08	147.089	C6H13NO3	[M+H]+	2-Amino-4-hydroxy-3-methylpentanoic acid	Amino acids and derivatives	Amino acids and derivatives	-	3	2.82576e+07	2.85291e+07	3.02495e+07	1.82897e+07	1.92417e+07	1.99467e+07	2.56761e+07	2.4586e+07	2.45695e+07	2.28903e+07	2.35393e+07	2.61282e+07
Yshs000041	459.23	295.22	460.246	C26H36O7	[M-H]-	Vibsanin J	Terpenoids	Ditepenoids	-	1	34649.3	30317.3	26959.4	92198.2	78558.5	88710.5	52750.7	57327.1	57813.3	95590	68395.4	76300.3
Yamp001634	179.07	91.05	178.063	C10H10O3	[M+H]+	dehydroconiferyl alcohol	Others	Others	-	2	1.49265e+06	1.40064e+06	1.58847e+06	1.88009e+06	1.66911e+06	1.76867e+06	1.62143e+06	1.55256e+06	1.59929e+06	1.47924e+06	1.56551e+06	1.47228e+06
Lmyn001220	343.03	85.03	344.038	C13H12O11	[M-H]-	Mucic acid-1,4-lactone-3-O-gallate	Phenolic acids	Phenolic acids	-	2	2.27968e+06	2.27397e+06	2.17698e+06	2.73387e+06	2.93134e+06	2.7558e+06	3.17227e+06	2.97693e+06	3.18091e+06	2.34989e+06	2.4395e+06	2.09953e+06
MWS1882	132.03	88.0403	133.038	C4H7NO4	[M-H]-	Iminodiacetic acid	Organic acids	Organic acids	142-73-4	3	257914	301327	296415	269335	248537	283603	381291	346404	354657	287575	292286	293132
MWS20169	269.05	254.02	270.053	C15H10O5	[M-H]-	2,5-dihydroxy-1-methoxy-anthraquinone	Quinones	Anthraquinone	-	3	32561	31954.9	28015.2	18623.4	22095	22897.1	23398.5	24325.6	19964.6	19243.7	16024.6	14680
pmb2640	199.17	199.17	200.178	C12H24O2	[M-H]-	Dodecanoic acid (Lauric acid)	Lipids	Free fatty acids	143-07-7	3	147910	126468	136161	143996	135436	124288	134080	139403	125035	144695	146351	185663
Jmyn002224	357.12	135.04	358.126	C16H22O9	[M-H]-	glucoacetosyringone	Phenolic acids	Phenolic acids	86402-41-7	3	329831	354596	408377	426627	438057	461285	411668	395776	450842	435785	453608	452349
pme0193	147.08	84.04	146.069	C5H10N2O3	[M+H]+	L-Glutamine	Amino acids and derivatives	Amino acids and derivatives	56-85-9	3	1.8796e+06	1.7047e+06	1.81751e+06	2.3336e+06	2.3591e+06	2.47587e+06	2.28721e+06	2.38031e+06	2.36725e+06	2.32774e+06	2.23651e+06	2.12003e+06
Lmsp004721	625.18	317.07	624.169	C28H32O16	[M+H]+	Tamarixetin-3-O-glucoside-7-O-rhamnoside*	Flavonoids	Flavonols	-	3	1.18014e+07	1.29038e+07	1.15e+07	1.02263e+07	1.05414e+07	1.21276e+07	1.23102e+07	1.29173e+07	1.15291e+07	1.26373e+07	1.21093e+07	1.11657e+07
MW0157802	467.18	167.03	468.186	C20H28N4O9	[M-H]-	Thr-Ser-Phe-Asp	Amino acids and derivatives	Amino acids and derivatives	-	3	165427	149953	179773	145505	150668	177658	168638	152896	174952	170052	173254	180341
Hmln000297	179.05	59.01	180.063	C6H12O6	[M-H]-	Inositol*	Others	Saccharides	87-89-8	1	850838	861444	917947	1.11677e+06	1.03164e+06	1.00936e+06	878269	1.29765e+06	953576	1.08025e+06	1.14681e+06	1.13533e+06
pme3154	147.07	59.01	148.074	C6H12O4	[M-H]-	Mevalonic acid	Organic acids	Organic acids	150-97-0	3	239586	256864	1.14993e+06	1.0667e+06	1.01213e+06	1.01978e+06	981694	192940	1.01391e+06	1.02098e+06	283163	307196
Lmbn004240	329.23	199.13	330.241	C18H34O5	[M-H]-	9,10-Dihydroxy-12,13-epoxyoctadecanoic acid	Lipids	Free fatty acids	-	1	21940.3	17892.4	9101.08	10123.7	14530.4	17515.8	5723.05	19420.4	8087.44	13942.8	9521.28	26525.9
Zmjp000182	189.13	70.07	188.127	C7H16N4O2	[M+H]+	N-Monomethyl-L-arginine*	Amino acids and derivatives	Amino acids and derivatives	17035-90-4	3	3.5951e+06	3.86899e+06	3.74947e+06	2.43932e+06	2.34562e+06	2.50653e+06	4.94042e+06	4.67193e+06	4.74304e+06	1.56499e+06	1.55305e+06	1.65207e+06
Hmcn002875	301.04	255.02	302.043	C15H10O7	[M-H]-	6-Hydroxyluteolin	Flavonoids	Flavones	18003-33-3	3	147560	165831	193359	289884	243346	212922	220865	241384	258237	254135	225542	222400
Hmmp003156	595.16	313.07	594.159	C27H30O15	[M+H]+	Isovitexin-7-O-glucoside(Saponarin)	Flavonoids	Flavones	20310-89-8	2	9.76552e+06	9.53395e+06	9.80208e+06	1.11698e+07	9.7946e+06	1.05084e+07	9.36854e+06	1.04509e+07	1.02503e+07	9.24402e+06	9.49344e+06	9.73291e+06
MWSCX001	143.03	69.03	142.027	C6H6O4	[M+H]+	5-hydroxymaltol	Others	Ketone compounds	1073-96-7	3	51843.3	51182.6	45005.2	41998.5	50288.6	47769.5	30436.9	42788.5	37935.7	63742.7	49831.1	44139.3
MW0144352	551.23	399.07	492.222	C23H32N4O8	[M+CH3COO]-	Ac-Yvad-cho	Amino acids and derivatives	Amino acids and derivatives	143313-51-3	3	887395	919162	992638	1.9934e+06	2.07413e+06	2.07383e+06	872717	1.00747e+06	718626	2.97473e+06	2.76116e+06	2.99468e+06
pma6455	229.01	96.97	230.019	C5H11O8P	[M-H]-	Ribulose-5-phosphate	Others	Saccharides	4151-19-3	3	1.0328e+06	1.0815e+06	994390	996879	954196	912081	726677	658537	767606	929692	830602	854592
Zaxn006988	301.22	301.22	302.225	C20H30O2	[M-H]-	Isopimaric acid*	Terpenoids	Ditepenoids	5835-26-7	2	169929	143943	203067	199501	165138	248963	184963	219922	200358	209506	199392	211173
pmb0801	346.11	184.06	345.106	C14H19NO9	[M+H]+	4-Pyridoxic acid-O-glucoside	Others	Vitamin	-	3	138543	118045	137487	167721	155162	149535	163178	168139	173504	141828	131566	134158
Zjyp110109	181.12	121.1	180.115	C11H16O2	[M+H]+	oxyphyllone F	Terpenoids	Sesquiterpenoids	-	3	294816	272962	290977	316322	271438	290747	255026	228040	277549	232180	247912	222818
MWS201471	310.18	84.08	309.169	C15H23N3O4	[M+H]+	Lys-Tyr	Amino acids and derivatives	Amino acids and derivatives	35978-98-4	3	101791	106428	85411.3	88044.6	64510.8	59318.1	71607.5	55860.8	69672.4	55058.1	45705.7	75234.9
Wafn002319	515.14	323.08	516.148	C22H28O14	[M-H]-	4-O-(3'-O-alpha-D-Glucopyranosyl)caffeoylquinic acid	Phenolic acids	Phenolic acids	1401352-63-3	2	125629	142599	140824	173622	141184	143487	170690	154861	157587	166084	133759	171859
mws2120	291.01	247.02	292.022	C13H8O8	[M-H]-	Brevifolin carboxylic acid	Phenolic acids	Phenolic acids	18490-95-4	1	1.20929e+06	2.3648e+06	2.40118e+06	2.41639e+06	2.37656e+06	2.52202e+06	2.13615e+06	2.40773e+06	974654	1.06796e+06	1.03492e+06	1.02394e+06
MWS1837	158.12	95.09	157.11	C8H15NO2	[M+H]+	Tranexamic Acid	Organic acids	Organic acids	1197-18-8	3	9.83088e+06	9.7259e+06	9.8764e+06	7.17522e+06	7.03088e+06	7.15352e+06	8.44284e+06	8.51605e+06	8.90153e+06	6.56156e+06	6660912	6.30272e+06
Zmdp000292	189.14	70.07	188.127	C7H16N4O2	[M+H]+	Arginine methyl ester*	Amino acids and derivatives	Amino acids and derivatives	-	3	3.36801e+06	3.71965e+06	3.37004e+06	2.02314e+06	2.44939e+06	2.54046e+06	4.53943e+06	4.6286e+06	4.67874e+06	1.70172e+06	1.67497e+06	1.70281e+06
Wayn007155	577.13	285.04	578.142	C30H26O12	[M-H]-	Luteolin 5-O-p-coumaroyl rhamnoside	Flavonoids	Flavones	-	2	656288	752217	732877	916958	901213	1.01239e+06	838840	856854	944565	1.00649e+06	981360	855682
pme2596	184.06	148.04	183.053	C8H9NO4	[M+H]+	4-Pyridoxic acid	Others	Vitamin	82-82-6	3	413945	419301	357775	491768	507506	436696	337303	415371	422076	456683	457020	458805
Zmhn001905	447.09	285.04	448.101	C21H20O11	[M-H]-	HydroxyAloe-emodin-8-O-glucoside	Quinones	Anthraquinone	-	2	6.88582e+07	6.40444e+07	6.52887e+07	5.853e+07	60698207	6.26869e+07	5.94593e+07	6.18449e+07	5.27914e+07	5.86051e+07	5.6489e+07	6.62616e+07
Lmbn005487	313.24	251.24	314.246	C18H34O4	[M-H]-	12,13-DHOME; (9Z)-12,13-Dihydroxyoctadec-9-enoic acid	Lipids	Free fatty acids	263399-35-5	1	40538.4	53267.7	35004	36951.6	36075.7	44416	33081.7	44437	40913.3	39654.6	36141.9	36638.4
Zmhn001703	331.07	169.02	332.074	C13H16O10	[M-H]-	5-O-Galloyl-D-hamamelose*	Phenolic acids	Phenolic acids	-	1	2.98735e+07	3.03302e+07	3.04898e+07	3.49287e+07	3.56276e+07	3.66044e+07	3.52105e+07	3.8633e+07	4.34069e+07	3.61366e+07	3.98491e+07	3.69564e+07
Lmbn004847	179.07	146.04	180.079	C10H12O3	[M-H]-	4-Methoxyphenylpropionic acid	Phenolic acids	Phenolic acids	-	3	18648.8	10332.9	20069.2	107206	121675	110563	60828.6	78167.1	70615.4	101909	97845.1	108945
Wagp009375	343.12	313.07	342.11	C19H18O6	[M+H]+	3,5,6,7-Tetramethoxyflavone	Flavonoids	Flavones	75413-07-9	3	25717251	2.67033e+07	2.53128e+07	2.72643e+07	2.59902e+07	2.62224e+07	2.71887e+07	2.41068e+07	2.67717e+07	2.44228e+07	2.52194e+07	2.3705e+07
Zmhn005413	335.04	183.03	336.048	C15H12O9	[M-H]-	p-Dimeric galloyl methyl ester	Phenolic acids	Phenolic acids	-	1	2.4888e+06	2.36753e+06	2.66133e+06	3.24271e+06	3.36586e+06	3.45399e+06	2.27009e+06	2.85214e+06	2.7261e+06	1.99625e+06	1.94495e+06	2.07214e+06
pme0075	188.06	128.04	189.064	C7H11NO5	[M-H]-	N-Acetyl-L-glutamic acid	Amino acids and derivatives	Amino acids and derivatives	1188-37-0	2	934583	997059	1.06853e+06	587250	629457	539284	574480	558879	628548	420487	419241	655949
Lmhp003162	787.23	625.17	786.222	C34H42O21	[M+H]+	Chrysoeriol-6,8-di-C-glucoside-4'-O-glucoside	Flavonoids	Flavones	-	3	455692	459572	463130	488372	461568	582945	593414	636616	532853	457482	392903	456828
Lmyp005839	357.13	325.11	356.126	C20H20O6	[M+H]+	Balanophonin	Lignans and Coumarins	Lignans	118916-57-7	3	424847	373825	355067	446162	414361	412684	422248	451976	425707	365849	333027	331677
mws0027	197.05	123.01	198.053	C9H10O5	[M-H]-	Syringic acid	Phenolic acids	Phenolic acids	530-57-4	3	188116	131338	145637	121233	148039	189293	137484	125829	143401	159988	191295	167768
Waln003350	341.09	195.05	342.095	C15H18O9	[M-H]-	3-O-p-Coumaroyl Galactonic Acid	Phenolic acids	Phenolic acids	-	2	1.26278e+06	1.42088e+06	1.03254e+06	1.5756e+06	1.5956e+06	1.46257e+06	1.49023e+06	1.55608e+06	1.68519e+06	1.45899e+06	1.44335e+06	1.39129e+06
Lmsn006063	613.12	169.01	614.127	C29H26O15	[M-H]-	1,6-Di-O-galloyl-2-O-Cinnamoyl-β-D-glucose	Phenolic acids	Phenolic acids	94356-17-9	2	31094.1	30957.6	36115.9	37668.1	34278.5	46776	32203.5	27793.4	29138.1	36743.8	40164.2	32675.7
mws0889	135.03	75.01	136.037	C4H8O5	[M-H]-	D-Threonic Acid	Others	Saccharides	3909-12-4	1	3.00353e+06	2.92125e+06	2.98377e+06	4.28032e+06	3.84168e+06	4.28659e+06	3.92772e+06	3.71161e+06	3.5844e+06	3.01019e+06	3.02043e+06	3.18335e+06
Wayn002665	759.12	607.11	760.128	C37H28O18	[M-H]-	Prodelphinidin A2 3'-gallate	Tannins	Proanthocyanidins	-	1	5.19623e+06	5.09575e+06	5.6473e+06	8.58473e+06	9.12518e+06	8.62311e+06	4.8641e+06	5.24567e+06	4.88655e+06	1.21032e+07	1.53771e+07	1.71524e+07
pmb0681	403.1	367.08	402.095	C20H18O9	[M+H]+	Apigenin-8-C-Arabinoside	Flavonoids	Flavones	-	2	1.41276e+06	1.13765e+06	1.37564e+06	1.87819e+06	1.66023e+06	1.83077e+06	1.55351e+06	1.42282e+06	1.40181e+06	1.20293e+06	1.45281e+06	1.64378e+06
mws0854	163	59.01	164.068	C6H12O5	[M-H]-	Rhamnose*	Others	Saccharides	3615-41-6	3	148899	149513	156200	172577	159666	169648	157624	147291	210398	114975	154131	103191
Zmhn002334	355.1	193.05	356.111	C16H20O9	[M-H]-	6-O-Feruloyl-β-D-glucose	Phenolic acids	Phenolic acids	137887-25-3	2	1.25354e+06	1.35804e+06	1.52544e+06	1.37797e+06	1.59577e+06	1.59565e+06	1.56054e+06	1.3584e+06	1.27939e+06	1.49819e+06	1.56651e+06	1.48828e+06
Wmyn000214	467.08	423.09	468.09	C20H20O13	[M-H]-	gentisic acid 5-O-β-D-(6'-O-galloyl)-gluco-pyranoside	Phenolic acids	Phenolic acids	-	3	64084.6	46243.6	61940.8	43459.9	57797.1	50378.5	48333.7	46818.6	62908.8	60254.6	47325.7	59155.7
Zmyn000108	209.03	85.03	210.038	C6H10O8	[M-H]-	D-Saccharic acid	Others	Saccharides	87-73-0	2	4.69904e+06	4.9167e+06	4.79267e+06	4.60565e+06	4.51642e+06	4.24255e+06	4.5576e+06	4.38675e+06	4.00268e+06	4.94969e+06	4.42496e+06	5.49949e+06
Zmyn000230	147.03	57.03	148.037	C5H8O5	[M-H]-	2-Dehydro-3-deoxy-L-arabinonate*	Others	Saccharides	-	1	686643	760137	747930	802913	749722	701624	779958	636648	708186	789183	797951	797583
Zmyn000247	147.03	57.03	148.037	C5H8O5	[M-H]-	2-Hydroxyglutaric Acid*	Organic acids	Organic acids	13095-48-2	1	686643	760137	747930	802913	749722	701624	779958	636648	708186	789183	797951	797583
Zblp004717	625.17	317.07	624.169	C28H32O16	[M+H]+	3'-methoxyquercetin-3-O-L-rhamnosyl(1→2)-glucopyranoside*	Flavonoids	Flavonols	-	3	1.24662e+07	1.38984e+07	1.37082e+07	1.09154e+07	1.13055e+07	1.10074e+07	1.31575e+07	1.2911e+07	1.41117e+07	1.01465e+07	13000861	1.22748e+07
Zmgn000173	149.05	75.01	150.053	C5H10O5	[M-H]-	D-Ribose	Others	Saccharides	50-69-1	1	191841	239244	205913	288011	278979	301155	312245	287977	293016	266138	278498	308059
pmp001045	331.14	151.11	330.132	C15H22O8	[M+H]+	Bartsioside	Terpenoids	Monoterpenoids	62133-72-6	3	800715	835598	818347	755163	1235340	1.62308e+06	604944	524660	633619	656368	1348020	663173
Zmhn003257	299.06	284.04	300.063	C16H12O6	[M-H]-	5,7,2'-Trhiyroxy-8-methoxyflavone*	Flavonoids	Flavones	-	3	63183.2	63083.6	61960.4	102988	106634	100936	101677	111460	135997	87666.8	97007.6	100770
Lmtn004049	263.13	204.12	264.136	C15H20O4	[M-H]-	Abscisic acid	Organic acids	Organic acids	21293-29-8	1	1.30564e+06	1.43979e+06	1.37879e+06	1.51058e+06	1.29078e+06	1.38465e+06	1.02005e+06	1.02476e+06	1.05005e+06	1.1152e+06	1.17517e+06	1.28034e+06
mws0736	189.123	86	188.116	C8H16N2O3	[M+H]+	N-Glycyl-L-leucine*	Amino acids and derivatives	Amino acids and derivatives	869-19-2	2	1.22063e+06	1.28961e+06	980327	1.043e+06	1.58109e+06	1.33146e+06	844744	747978	1.39861e+06	1.05356e+06	1.48608e+06	1.27787e+06
mws3133	174.08	86.06	173.069	C7H11NO4	[M+H]+	Oxaceprol	Amino acids and derivatives	Amino acids and derivatives	33996-33-7	2	3.2524e+06	3.40407e+06	3.17694e+06	4.6803e+06	4.39318e+06	4.6478e+06	5.74427e+06	5156454	5.45883e+06	2.41609e+06	2.39403e+06	2.71114e+06
Wmyn000217	331.1	169.01	332.111	C14H20O9	[M-H]-	2,6-dimethoxy-hydroquinone-4-O-β-D-glucopyranoside	Phenolic acids	Phenolic acids	-	3	1.04614e+07	1.10901e+07	1.18639e+07	1.1852e+07	9.98872e+06	1.11969e+07	1.10435e+07	1.00915e+07	1.1579e+07	1.10924e+07	1.04204e+07	1.43162e+07
Wbsp000172	579.15	271.06	578.142	C30H26O12	[M+H]+	Apigenin-4'-O-(2''-O-p-coumaroyl)-β-D-glucopyranoside	Flavonoids	Flavones	-	2	697321	628243	1.16894e+06	984760	1.13892e+06	1.16257e+06	780530	986071	727733	2.2126e+06	2.55716e+06	2.43452e+06
Hmqn003054	329.23	311.22	330.241	C18H34O5	[M-H]-	9,10,11-Trihydroxy-12-octadecenoic acid	Lipids	Free fatty acids	61911-67-9	1	7999.12	7116.47	9389.36	24397.4	24414.4	23509	15700.4	42609.2	10470.1	28112	23268.4	24449.6
Lmhn005088	593.09	289.07	594.101	C29H22O14	[M-H]-	7,3'-Di-O-gallyoltricetiflavan	Flavonoids	Flavanols	-	1	5.24009e+06	5.37255e+06	4.82981e+06	5.88361e+06	5.96533e+06	6.3712e+06	5.96302e+06	5.64056e+06	5.7713e+06	6.70221e+06	6.45073e+06	6.24186e+06
Zmln000668	493.12	169.01	494.127	C19H26O15	[M-H]-	Monogalloyl-diglucose	Phenolic acids	Phenolic acids	-	2	605598	622233	611928	411608	389817	402782	410725	351998	390325	390741	344644	378123
Lmyn005006	595.15	287.06	596.153	C30H28O13	[M-H]-	Eriodictyol-7-O-(6''-O-p-coumaroyl)glucoside	Flavonoids	Flavanones	-	3	893393	935478	910109	876812	861118	882922	936475	781152	826128	851382	867028	823421
Hmmn002544	355.1	193.05	356.111	C16H20O9	[M-H]-	Ferulic acid-4-O-glucoside	Phenolic acids	Phenolic acids	117405-51-3	2	1.79844e+06	1.76967e+06	1.71102e+06	1.86794e+06	1.71534e+06	1.69336e+06	1.89932e+06	1.9222e+06	2.00082e+06	1.70019e+06	1.80301e+06	1.86354e+06
MW0146005	455.15	163.04	456.16	C17H24N6O9	[M-H]-	Asp-Ala-His-Asp	Amino acids and derivatives	Amino acids and derivatives	-	3	914216	923430	945700	1.0717e+06	1.03683e+06	1.1106e+06	1.09433e+06	1090815	1.08294e+06	1.23747e+06	1.42082e+06	1.32763e+06
mws0920	301.04	151	302.043	C15H10O7	[M-H]-	Tricetin (5,7,3',4',5'-Pentahydroxyflavone)	Flavonoids	Flavones	520-31-0	1	5.66033e+06	6.39143e+06	6.52331e+06	8.52556e+06	9.09831e+06	9.22638e+06	8.28009e+06	8.24384e+06	8.89961e+06	8.54199e+06	7.34805e+06	8.41248e+06
Zmdn002400	451.13	289.07	452.132	C21H24O11	[M-H]-	Epicatechin-3'-O-β-D-glucopyranoside*	Flavonoids	Flavanols	-	1	938599	852150	940375	962357	973668	954589	907255	814345	835676	790877	802775	1.04262e+06
pme0422	193.058	134	194.058	C10H10O4	[M-H]-	Isoferulic Acid*	Phenolic acids	Phenolic acids	537-73-5	2	208848	248228	234593	199430	186129	221090	175429	212754	181683	193174	188717	197983
mws0206	103.04	57.04	104.047	C4H8O3	[M-H]-	2-Hydroxybutyric Acid	Organic acids	Organic acids	3347-90-8	3	46471.1	79499.5	92061	71789.3	72234.9	67676	85419.6	76922.2	76146.5	82101.9	43144.5	90314.4
Zmyn000155	173.11	131.08	174.1	C7H14N2O3	[M-H]-	N-α-Acetyl-L-ornithine	Amino acids and derivatives	Amino acids and derivatives	6205-08-9	3	196899	198903	205608	96402.2	77415.1	79719.1	1.42291e+06	1.13491e+06	1.25599e+06	78354.2	65264.4	84674.3
Lmqn000780	606.08	384.98	607.082	C17H27N3O17P2	[M-H]-	Uridine 5'-diphospho-N-acetylglucosamine	Nucleotides and derivatives	Nucleotides and derivatives	528-04-1	2	329287	309211	316731	298758	307984	325795	293736	271402	278148	290729	294573	308217
Zaln004082	335.08	179.03	336.084	C16H16O8	[M-H]-	3-O-caffeoylshikimic acid*	Phenolic acids	Phenolic acids	-	3	211743	221254	213566	232006	291217	239218	319831	289576	323250	231653	214081	243322
Zaln004057	335.08	179.03	336.084	C16H16O8	[M-H]-	4-caffeoylshikimic acid*	Phenolic acids	Phenolic acids	-	3	211743	221254	213566	232006	291217	239218	319831	289576	323250	231653	214081	243322
Zmhn001358	299.08	137.02	300.084	C13H16O8	[M-H]-	4-O-Glucosyl-4-hydroxybenzoic acid	Phenolic acids	Phenolic acids	-	1	1.78825e+07	1.97864e+07	1.82479e+07	1.95822e+07	1.77125e+07	1.81613e+07	1.67098e+07	1.56562e+07	1.42788e+07	1.66793e+07	1.65491e+07	1.59265e+07
Zayn006347	329.03	298.98	330.038	C16H10O8	[M-H]-	3,3'-O-Dimethylellagic Acid	Tannins	Tannin	2239-88-5	2	30744.6	158579	156240	169301	159086	173446	39018.7	152630	57188.4	76118.9	151364	39873
MWS20201	333.08	171.03	332.074	C13H16O10	[M+H]+	1-O-Galloyl-β-D-glucose	Phenolic acids	Phenolic acids	58511-73-2	1	426989	423512	408821	375916	372994	438109	373054	358987	417362	356321	364797	367381
pmf0440	163.08	91.05	162.068	C10H10O2	[M+H]+	4-MethoxycinnaMaldehyde	Phenolic acids	Phenolic acids	1963-36-6	3	2.10861e+06	1.82672e+06	2.09826e+06	2.08524e+06	2.02084e+06	2.10401e+06	2.11798e+06	2.1129e+06	1.76679e+06	1.76589e+06	1.62775e+06	2.079e+06
Labn004865	433.11	271.06	434.121	C21H22O10	[M-H]-	Hydroxy isoliquiritigenin glucoside*	Flavonoids	Chalcones	-	1	2.37092e+06	2.14076e+06	2.27272e+06	2.19395e+06	2.41765e+06	2.48099e+06	2.47804e+06	2.41986e+06	2.52854e+06	2.196e+06	2.3951e+06	2.33979e+06
pme0436	577.14	407.08	578.142	C30H26O12	[M-H]-	Procyanidin B3	Tannins	Proanthocyanidins	23567-23-9	1	1.4496e+06	1.3819e+06	1.36827e+06	1.33244e+06	1.23144e+06	1.26045e+06	1.44745e+06	1.5687e+06	1.4564e+06	1.07276e+06	1.19785e+06	1.22543e+06
pmp000596	627.16	465.1	626.148	C27H30O17	[M+H]+	Quercetin-3-O-(2''-O-galactosyl)glucoside	Flavonoids	Flavonols	56782-99-1	3	532453	520771	447349	605917	549106	619994	611555	483096	528227	370439	546754	377605
MWS3020	145.13	86.1	144.126	C7H16N2O	[M+H]+	N-Acetylcadaverine	Alkaloids	Alkaloids	32343-73-0	3	209295	170247	188085	279108	201766	115238	201871	126218	95865.9	223227	277345	264967
Zmdn002353	451.126	289.073	452.132	C21H24O11	[M-H]-	Epicatechin-6-C-β-D-glucopyranoside*	Flavonoids	Flavanols	-	1	844630	750694	1.12172e+06	795396	915208	1.15428e+06	884398	726913	1.14007e+06	703064	714334	713398
pmp001287	120.08	103.05	119.073	C8H9N	[M+H]+	N-Benzylmethylene isomethylamine	Alkaloids	Alkaloids	-	1	1.12328e+06	1.17448e+06	1.20992e+06	3.65249e+06	3.47852e+06	3.37323e+06	3.11087e+06	3.07936e+06	3.08799e+06	2.97339e+06	2.95537e+06	2.93411e+06
MWS5164	203.15	70.07	202.143	C8H18N4O2	[M+H]+	N,N'-Dimethylarginine;SDMA	Amino acids and derivatives	Amino acids and derivatives	30344-00-4	3	2.59631e+06	2.71077e+06	2.73009e+06	2.50113e+06	2.38799e+06	2.34791e+06	2.17478e+06	2.27777e+06	2.23246e+06	2.52866e+06	2.47893e+06	2.54823e+06
Lmqn000859	343.1	171.05	344.111	C15H20O9	[M-H]-	4-O-Glucosyl-2-hydroxy-6-methoxyacetophenone	Phenolic acids	Phenolic acids	-	3	1.1514e+06	1.16252e+06	1.32185e+06	1.39096e+06	1.32024e+06	1.29106e+06	1.31872e+06	1.17337e+06	1.32411e+06	1.08555e+06	1.08468e+06	1.24684e+06
Zmtn001464	204.03	160.04	205.037	C10H7NO4	[M-H]-	4,8-Dihydroxyquinoline-2-carboxylic acid	Organic acids	Organic acids	59-00-7	1	2.34244e+06	2.43074e+06	2.50873e+06	2.43594e+06	2.07358e+06	2.30132e+06	1.91196e+06	2.08849e+06	2.12897e+06	2.00954e+06	2.04835e+06	2.07274e+06
pmb2786	293.21	235.17	294.219	C18H30O3	[M-H]-	9-Hydroxy-10,12,15-octadecatrienoic acid*	Lipids	Free fatty acids	89886-42-0	3	57539.1	17700.6	21652	23851.5	5619.46	26008.2	4772.31	17895	10733.5	75293.6	9998.16	7387.39
Lmbn005443	293.21	235.17	294.219	C18H30O3	[M-H]-	13-KODE; (9Z,11E)-13-Oxooctadeca-9,11-dienoic acid*	Lipids	Free fatty acids	54739-30-9	3	57539.1	17700.6	21652	23851.5	5619.46	26008.2	4772.31	17895	10733.5	75293.6	9998.16	7387.39
pmn001477	435.09	345	436.101	C20H20O11	[M-H]-	4-C-Glucose-1,3,6-trihydroxy-7-methoxyxanthone	Flavonoids	Other Flavonoids	-	3	392165	396109	415795	651464	463000	550276	593415	631863	562204	464707	516367	513787
pme2122	112.09	95.06	111.08	C5H9N3	[M+H]+	Histamine	Alkaloids	Alkaloids	51-45-6	3	477820	472564	458617	587203	537392	590483	462410	457993	441531	645635	660707	625964
pmb2643	225.19	207.18	226.193	C14H26O2	[M-H]-	Myristoleic acid	Lipids	Free fatty acids	544-64-9	3	92975.7	87023	84702.4	59275.6	65289.3	60262.5	65338.2	67116	65606.6	76389.9	74697.6	71184.7
Lmbn006032	301.04	149.02	302.043	C15H10O7	[M-H]-	Hypolaetin*	Flavonoids	Flavones	27696-41-9	1	6.11494e+06	6.31943e+06	6.82473e+06	8.94893e+06	9.30774e+06	9.21308e+06	9.01305e+06	8.79783e+06	8.93116e+06	8.69674e+06	8.48585e+06	8.91523e+06
pme3967	312.13	180.09	311.123	C12H17N5O5	[M+H]+	2-(Dimethylamino)guanosine*	Nucleotides and derivatives	Nucleotides and derivatives	2140-67-2	1	4.97972e+06	4.84327e+06	4.83029e+06	6.38273e+06	6.27597e+06	5.6503e+06	7.20853e+06	7.2261e+06	5.90124e+06	5.28227e+06	5.37607e+06	5.29109e+06
Lmsp010393	359.11	298.09	358.105	C19H18O7	[M+H]+	Eupatorin-5-methylether (3'-hydroxy-5,6,7,4'-tetramethoxyflavone)	Flavonoids	Flavones	21764-09-0	3	566130	555313	545641	653447	654334	591785	510523	533972	559088	587348	550286	548717
MWSmce203	341.12	73.03	342.116	C12H22O11	[M-H]-	D-Cellobiose	Others	Saccharides	528-50-7	3	475229	591425	511206	385939	411014	402764	513157	495801	535332	523613	401039	433300
pme0088	285.04	151	286.048	C15H10O6	[M-H]-	Luteolin (5,7,3',4'-Tetrahydroxyflavone)	Flavonoids	Flavones	491-70-3	1	150223	196168	138843	379856	458264	362566	395651	401281	427110	362067	325338	339533
mws1361	449.11	303.08	450.116	C21H22O11	[M-H]-	Taxifolin-3-O-rhamnoside (Astilbin)	Flavonoids	Flavanonols	29838-67-3	3	26788.6	14617.3	20856.7	20044.5	19886.7	31250.1	37663.5	42288.8	36458.1	7165.73	27438.2	13161
mws0744	319.05	301.04	320.053	C15H12O8	[M-H]-	Dihydromyricetin (Ampelopsin)	Flavonoids	Flavanonols	27200-12-0	1	1.35285e+06	1.28871e+06	1.2899e+06	1.26651e+06	1.27157e+06	1.29052e+06	1.42132e+06	1.50571e+06	1.45162e+06	1.2287e+06	1.20103e+06	1.18815e+06
pme2292	89.11	72.08	88.1	C4H12N2	[M+H]+	Putrescine	Alkaloids	Alkaloids	110-60-1	3	453306	475338	488859	544869	570308	516093	610389	662706	639211	562237	562423	557155
HJN086	449.11	287.06	450.116	C21H22O11	[M-H]-	Eriodictyol-3'-O-glucoside*	Flavonoids	Flavanones	-	3	3.65485e+06	3.82385e+06	3.95939e+06	3.13858e+06	2.94246e+06	3.16879e+06	4.29814e+06	4.03456e+06	4.14859e+06	2.95881e+06	2.80255e+06	3.34896e+06
MWS0687	153.07	108.04	152.059	C7H8N2O2	[M+H]+	1-Methyl-6-Oxo-1,6-Dihydropyridine-3-Carboxamide	Alkaloids	Pyridine alkaloids	701-44-0	3	58223.9	70134	71804.8	74998.2	74757.5	82628	83169.3	69658.7	84235.6	73062.8	88181.3	79129.9
Lmyn001519	285.03	133.02	286.033	C11H10O9	[M-H]-	L-Malic acid-2-O-gallate	Phenolic acids	Phenolic acids	-	2	482305	475123	503930	632070	592655	634597	461235	426284	430596	570448	666846	677739
Lmcp000611	144.08	84.06	143.07	C5H9N3O2	[M+H]+	2-Amino-4,5-dihydro-1H-imidazole-4-acetic acid	Alkaloids	Alkaloids	69098-41-5	3	1.13382e+07	1.16347e+07	1.13194e+07	1.33092e+07	1.17252e+07	1.34881e+07	1.20909e+07	1.264e+07	1.36775e+07	1.30087e+07	1.3127e+07	1.2002e+07
MWS5238	165.09	91.05	164.084	C10H12O2	[M+H]+	4-Phenylbutyric acid	Organic acids	Organic acids	1821-12-1	2	2.19349e+06	1.94906e+06	1.68311e+06	1.29137e+06	1.84385e+06	2.67828e+06	1.73102e+06	1.05408e+06	1.27391e+06	2.95408e+06	1.5675e+06	1.45816e+06
Lmbn013410	205.16	189.13	206.167	C14H22O	[M-H]-	2,4-Di-Tert-Butylphenol*	Phenolic acids	Phenolic acids	96-76-4	1	424202	429374	394305	432105	437850	428253	415819	462129	398913	385637	450806	423807
Lmln010063	205.16	189.13	206.167	C14H22O	[M-H]-	2,6-Di-tert-butylphenol*	Phenolic acids	Phenolic acids	128-39-2	1	424202	429374	394305	432105	437850	428253	415819	462129	398913	385637	450806	423807
MWSHC20170	269.1	59.02	270.11	C13H18O6	[M-H]-	Phenylmethyl β-L-glucopyranoside	Phenolic acids	Phenolic acids	176018-22-7	1	149062	123650	99529.5	108931	84205	85156	70183.1	67839.3	96595.7	94427.3	88053.1	93581.5
Wafn015217	327.29	59.01	328.298	C20H40O3	[M-H]-	Hydroxyicosanoic Acid	Lipids	Free fatty acids	-	2	11214.6	10497	9985.67	6280.78	7243.88	7319.65	7624.54	6981.94	6532.12	7870.23	7033.99	8271.28
Zmgn000447	184.98	78.96	185.993	C3H7O7P	[M-H]-	3-Phospho-D-glyceric acid	Others	Saccharides	820-11-1	3	4.252e+06	4.32799e+06	3.7537e+06	2.99625e+06	3.87407e+06	3.73363e+06	3.04321e+06	3.43424e+06	3.32689e+06	3.62278e+06	3.61453e+06	3.74736e+06
MW0158878	449.2	249.06	450.211	C21H30N4O7	[M-H]-	Val-Ala-Phe-Asp	Amino acids and derivatives	Amino acids and derivatives	-	3	139658	111290	145054	258372	184599	260573	228931	225666	226937	213455	147254	238252
MW0153883	433.11	271.06	434.115	C20H22N2O7S	[M-H]-	Met-TyrMe-OH	Amino acids and derivatives	Amino acids and derivatives	-	3	3.81253e+06	3.84539e+06	4.1148e+06	3.67982e+06	3.65117e+06	3.56717e+06	3.95865e+06	4.32774e+06	3.64258e+06	3.20549e+06	3.54172e+06	3.87042e+06
Cmzn005970	433.11	271.06	434.121	C21H22O10	[M-H]-	Dunalianoside A*	Phenolic acids	Phenolic acids	-	1	3.81253e+06	3.84539e+06	4.1148e+06	3.67982e+06	3.65117e+06	3.56717e+06	3.95865e+06	4.32774e+06	3.64258e+06	3.20549e+06	3.54172e+06	3.87042e+06
pme2801	167.06	150.03	166.049	C6H6N4O2	[M+H]+	7-Methylxanthine	Nucleotides and derivatives	Nucleotides and derivatives	552-62-5	1	5.20837e+06	5.18463e+06	5.06354e+06	9.20106e+06	1.00924e+07	8.90775e+06	7.23161e+06	6.90829e+06	6.63166e+06	7.08015e+06	6.1707e+06	6.85933e+06
MWSmce264	153.06	123.05	154.063	C8H10O3	[M-H]-	Hydroxytyrosol	Phenolic acids	Phenolic acids	10597-60-1	3	57677.8	75611.9	53308	60944.4	48101	52586.7	46943.6	49835.9	45305.1	70332.1	71535.6	77355.5
MWS0442	527.16	365.1	504.169	C18H32O16	[M+Na]+	Maltotriose	Others	Saccharides	1109-28-0	2	2.46007e+06	2.11837e+06	2.42374e+06	1.52936e+06	1.53837e+06	1.88022e+06	2.06655e+06	2.13996e+06	1.87509e+06	1.51282e+06	2.04892e+06	2.0648e+06
Lmfn001258	467.08	169.01	468.09	C20H20O13	[M-H]-	Maplexin D (2,4-Di-O-Galloyl-1,5-Anhydro-D-Glucitol)	Phenolic acids	Phenolic acids	1355573-86-2	3	123074	152702	152688	132304	116586	136391	197692	210761	139604	143149	156637	125082
Lmbn002737	119.05	93.03	120.058	C8H8O	[M-H]-	3-Methylbenzaldehyde*	Others	Aldehyde compounds	620-23-5	2	2.48334e+06	2.8563e+06	2.55217e+06	2.346e+06	2.39689e+06	2.2051e+06	2.4372e+06	2.2408e+06	2.51997e+06	2.08728e+06	2.37215e+06	2.25953e+06
Yarn004381	581.22	329.14	582.231	C28H38O13	[M-H]-	Tortoside B	Lignans and Coumarins	Lignans	-	3	676877	713287	611249	543476	643930	615752	621527	665081	654090	574430	542783	603310
pme1292	167.03	123.05	168.042	C8H8O4	[M-H]-	Homogentisic acid*	Phenolic acids	Phenolic acids	451-13-8	3	503995	498958	475591	424576	354023	420704	414216	403732	312550	387064	403816	374946
Zbln001290	331.1	151.04	332.111	C14H20O9	[M-H]-	β-Hydroxy-(3,4-dihydroxyphenylethanolyl)-glucoside	Phenolic acids	Phenolic acids	-	3	4.42654e+07	4.43892e+07	4.6518e+07	2.90912e+07	2.77551e+07	2.9179e+07	2.75097e+07	2.59244e+07	3.03086e+07	2.64128e+07	2.52923e+07	2.89363e+07
pme2125	503.16	179	504.169	C18H32O16	[M-H]-	Raffinose*	Others	Saccharides	512-69-6	2	3.99939e+06	4.31395e+06	4.09253e+06	3.94137e+06	4.15584e+06	3.74641e+06	3.95765e+06	4.26509e+06	4.69865e+06	4.28162e+06	3.47471e+06	3.69111e+06
MWSmce495	281.14	124.02	282.147	C15H22O5	[M-H]-	Octyl gallate	Phenolic acids	Phenolic acids	1034-01-1	3	9	9	9	3856.68	4741.46	6562.71	1932.39	3746.03	1898.37	4615.06	4420.53	3947.62
Zmcp102201	205.09	149.02	204.079	C12H12O3	[M+H]+	Senkyunolide B*	Others	Lactones	93236-67-0	1	1.03828e+06	1.58658e+06	1.00372e+06	1.0853e+06	1.46473e+06	1.00913e+06	538168	1.50811e+06	883068	1.30548e+06	1.30904e+06	1.45072e+06
pmb3142	299.08	137.02	300.084	C13H16O8	[M-H]-	Salicylic acid-2-O-glucoside	Phenolic acids	Phenolic acids	10366-91-3	3	202485	201727	208369	274854	254765	259286	325427	319534	320442	194722	187986	199794
Cmjn004337	401.14	269.1	402.153	C18H26O10	[M-H]-	Benzyl-(2''-O-xylosyl)glucoside	Phenolic acids	Phenolic acids	-	1	1.19911e+06	980015	1.05565e+06	584283	518703	595884	574454	655277	464629	594436	516371	564864
pme0026	147.11	84.08	146.106	C6H14N2O2	[M+H]+	L-Lysine	Amino acids and derivatives	Amino acids and derivatives	56-87-1	3	2.76303e+06	3.109e+06	3.05248e+06	6.11476e+06	6.14614e+06	6.36347e+06	3.66675e+06	4.46937e+06	4.0994e+06	6.3883e+06	6.41416e+06	6.52583e+06
pme0033	137.05	119.04	136.038	C5H4N4O	[M+H]+	Hypoxanthine*	Nucleotides and derivatives	Nucleotides and derivatives	68-94-0	1	258762	280902	325356	409286	475910	140081	107951	332780	314393	428990	195368	357259
Lmmp002463	625.18	317.07	624.169	C28H32O16	[M+H]+	Sexangularetin-3-O-glucoside-7-O-rhamnoside*	Flavonoids	Flavonols	-	3	7.03375e+06	6.57569e+06	7.2664e+06	5.86047e+06	8.97232e+06	6.90943e+06	8.17398e+06	5.97806e+06	8.52336e+06	6.47226e+06	6.94427e+06	7.84571e+06
Lahp002857	595.15	409.09	594.137	C30H26O13	[M+H]+	(-)-Epicatechin-(4β->8)-(-)-epigallocatechin	Flavonoids	Flavanols	-	2	6.27355e+06	5.96941e+06	5.06421e+06	6.52985e+06	4.41907e+06	6.86778e+06	7.5303e+06	8.44288e+06	8.51197e+06	5.38347e+06	5.89542e+06	6.41276e+06
Lmmn003875	387.14	289.07	388.152	C21H24O7	[M-H]-	Medioresinol	Lignans and Coumarins	Lignans	40957-99-1	3	526081	561726	628366	144487	175561	152435	130085	135205	135830	362576	365877	362904
Lmyn002145	495.04	191.02	496.049	C20H16O15	[M-H]-	Mucic acid-1,4-lactone-3,5-di-O-gallate	Phenolic acids	Phenolic acids	-	2	5.18185e+06	5.52341e+06	5.27121e+06	5.84856e+06	5.52069e+06	5.49909e+06	5.56583e+06	4.9899e+06	5.40145e+06	5.95133e+06	6.25194e+06	6.31148e+06
Lmfn003630	449.07	316.02	450.08	C20H18O12	[M-H]-	Myricetin-3-O-xyloside	Flavonoids	Flavonols	-	1	8.71413e+06	8.47621e+06	9.87732e+06	1.00716e+07	9.714e+06	7.96861e+06	1.07002e+07	1.18653e+07	1.13033e+07	9.40306e+06	1.00889e+07	1.10733e+07
Sazp003601	387.17	207.11	388.173	C18H28O9	[M-H]-	Tuberonic acid glucoside	Organic acids	Organic acids	120399-24-8	1	619568	599647	622372	1.81102e+06	1.75719e+06	1.71117e+06	1.51334e+06	1.7029e+06	1.61041e+06	2.24205e+06	2.30055e+06	2.35395e+06
mws1417	160.04	116.05	161.048	C9H7NO2	[M-H]-	Indole-3-carboxylic acid*	Alkaloids	Plumerane	771-50-6	3	17489.2	16716.5	14004.1	7867.87	6961.53	25372.9	14816.2	10005	9422.44	20543.7	21876.2	10638.4
mws1012	147.04	103.05	146.037	C9H6O2	[M+H]+	Coumarin	Lignans and Coumarins	Coumarins	91-64-5	1	5.7284e+06	5.5009e+06	5.18293e+06	1.06233e+07	1.09412e+07	9.61407e+06	8.03171e+06	7.13955e+06	7.47984e+06	7.8869e+06	8.64613e+06	8.70273e+06
pmb0631	581.15	515.4	580.143	C26H28O15	[M+H]+	Orientin-6-C-arabinoside	Flavonoids	Flavones	-	3	137348	158316	185915	216184	158860	172109	210222	237233	243886	142315	152226	164804
mws1068	285.04	151	286.048	C15H10O6	[M-H]-	Kaempferol (3,5,7,4'-Tetrahydroxyflavone)	Flavonoids	Flavonols	520-18-3	1	274125	309577	230923	535795	557021	555928	368677	330324	314992	476405	485622	537151
mws0576	103.04	59.01	104.047	C4H8O3	[M-H]-	3-Hydroxybutyric acid	Organic acids	Organic acids	300-85-6	3	106376	118102	111070	185731	166734	182734	147299	138838	155664	188037	197489	195877
Lmbp000123	164.07	56.05	163.067	C6H13NO2S	[M+H]+	L-Homomethionine	Amino acids and derivatives	Amino acids and derivatives	25148-30-5	3	1.21398e+06	1.15826e+06	1.23265e+06	1.81676e+06	1.91549e+06	1.83227e+06	1.39938e+06	1.54743e+06	1.60366e+06	1.83732e+06	1.95263e+06	1.90893e+06
Hajp003546	437.14	139.04	436.137	C21H24O10	[M+H]+	catechin-3-O-α-L-rhamnopyranoside	Flavonoids	Flavanols	103630-03-1	2	85331.4	95868	70542.6	133912	131977	110985	133557	82807	68750.6	119489	125759	77405.8
Hmsn002598	301.09	139.04	302.1	C13H18O8	[M-H]-	Salirepin	Phenolic acids	Phenolic acids	26652-12-0	2	225515	210750	209155	215439	217261	216765	227233	205475	190370	162066	177717	177697
pme2527	133.1	116.07	132.09	C5H12N2O2	[M+H]+	L-Ornithine	Amino acids and derivatives	Amino acids and derivatives	70-26-8	3	99202.2	85035.4	102485	74712.8	90506.6	73418.2	69236.6	87599.5	76325.7	73112.6	100817	77022.7
Lmlp002990	595.17	313.07	594.159	C27H30O15	[M+H]+	Isosaponarin(Isovitexin-4'-O-glucoside)	Flavonoids	Flavones	19416-87-6	1	553622	480099	577700	583810	663578	654834	705256	565591	734447	464138	528920	567895
Wbtp005007	319.05	319.05	318.038	C15H10O8	[M+H]+	asperthecin	Flavonoids	Other Flavonoids	10089-00-6	1	1.63746e+07	9.0593e+06	8.81897e+06	1.32378e+07	1.19831e+07	1.33081e+07	9.91468e+06	1.92712e+07	4.66257e+06	9.13193e+06	1.04156e+07	9.80499e+06
pmn001421	337.09	191.06	338.1	C16H18O8	[M-H]-	3-O-p-Coumaroylquinic acid	Phenolic acids	Phenolic acids	87099-71-6	1	1.4901e+06	1.44172e+06	1.4471e+06	1.48349e+06	1.61431e+06	1.4251e+06	1.45476e+06	1.44588e+06	1.40407e+06	1.32187e+06	1.30476e+06	1403669
mws0179	367.1	190.9	368.111	C17H20O9	[M-H]-	Chlorogenic acid methyl ester	Phenolic acids	Phenolic acids	29708-87-0	2	264566	238844	244167	268697	250968	266092	263959	275997	251956	197712	221207	197177
Lhcp090204	193.16	109.07	192.151	C13H20O	[M+H]+	β-Ionone	Others	Ketone compounds	79-77-6	1	69376.6	96140.3	59282.4	62083.1	87931.4	67806.2	86314.4	86450	94173.3	86449.1	60282.8	67078.1
MWS0274	165.06	119.05	166.063	C9H10O3	[M-H]-	DL-3-Phenyllactic acid*	Organic acids	Organic acids	828-01-3	3	96975.8	92676.3	116074	132331	134244	129911	141891	131839	134242	114642	124208	144737
MWS1787	94.07	53.04	93.0578	C6H7N	[M+H]+	2-Picoline; 2-Methylpyridine	Alkaloids	Pyridine alkaloids	109-06-8	3	3.57915e+06	3.49729e+06	3.64756e+06	3.98246e+06	3.98633e+06	4.1539e+06	3.85541e+06	3.87512e+06	3.90549e+06	3.52569e+06	3.95675e+06	4.09116e+06
Lmxp001668	151.08	91.05	150.068	C9H10O2	[M+H]+	2-Methoxy-4-ethenylphenol	Phenolic acids	Phenolic acids	7786-61-0	3	455987	456483	453394	368889	357235	330948	419368	419906	438720	241607	241812	245920
pmb3064	499.15	163.2	500.153	C22H28O13	[M-H]-	3-O-p-Coumaroylquinic acid-O-glucoside	Phenolic acids	Phenolic acids	-	2	2.7038e+06	3.0647e+06	2.68402e+06	4.93691e+06	5.22189e+06	5.47832e+06	4.59965e+06	5.13188e+06	6.32989e+06	5.0711e+06	4.99901e+06	5.26576e+06
Zasp001145	110.06	65.04	109.053	C6H7NO	[M+H]+	4-Aminophenol	Alkaloids	Phenolamine	123-30-8	2	43317.3	37687.5	36922.6	34886.3	55938.9	38515	52357.4	54835.1	55142.4	32191.7	74599.9	48549.7
MWS2076	110.06	65.04	109.053	C6H7NO	[M+H]+	2-Aminophenol	Alkaloids	Phenolamine	95-55-6	3	43317.3	37687.5	36922.6	34886.3	55938.9	38515	52357.4	54835.1	55142.4	32191.7	74599.9	48549.7
Lmyn002540	368.1	162.06	369.106	C16H19NO9	[M-H]-	Dioxindole-3-acetyl-3-O-glucoside	Alkaloids	Plumerane	-	3	77143.5	78964.5	94552.6	90339.3	79835.4	96269.3	76664.6	86686.4	83427.7	57778.4	76623.3	67597.5
Lmbn003524	171.1	99.08	172.11	C9H16O3	[M-H]-	9-Oxononanoic acid	Organic acids	Organic acids	2553-17-5	2	7984.85	6496.94	6779.33	9685.3	9188.18	8034.63	5526.27	2312.5	5930.13	5839.88	7472.29	2881.19
Zmpn000199	209.03	85.03	210.038	C6H10O8	[M-H]-	D-Galactaric acid	Others	Saccharides	526-99-8	2	4.73187e+06	4.79716e+06	4.91698e+06	4.58608e+06	4.27243e+06	4.09687e+06	4.55055e+06	3.97976e+06	4.00635e+06	5.05431e+06	5.26236e+06	4.85454e+06
Qmdp112405	349.27	293.21	348.266	C22H36O3	[M+H]+	Viteagnusin A	Terpenoids	Ditepenoids	-	3	624987	601974	596848	1.39267e+06	1.52427e+06	1.40905e+06	1.08305e+06	1.04547e+06	1.05121e+06	874230	871347	839672
Lmmn001643	163.04	119.05	164.047	C9H8O3	[M-H]-	2-Hydroxycinnamic acid*	Phenolic acids	Phenolic acids	583-17-5	1	8.03586e+06	7.86515e+06	8.18772e+06	8.12722e+06	7.07497e+06	8.54515e+06	6.90699e+06	7.41514e+06	8.13917e+06	9.03119e+06	9.11956e+06	9.7111e+06
Zmzn003953	309.2	227.2	310.214	C18H30O4	[M-H]-	13(s)-hydroperoxy-(9z,11e,15z)-octadecatrienoic acid	Lipids	Free fatty acids	67597-26-6	1	3.40415e+06	2.38572e+06	2.77081e+06	3.2064e+06	2.69727e+06	2.56114e+06	3.12858e+06	3.03505e+06	2.68282e+06	2.88893e+06	2.56503e+06	3.09307e+06
Wbmp002283	146.06	118.06	145.053	C9H7NO	[M+H]+	Α-hydroxyquinoline	Alkaloids	Alkaloids	-	1	1.04505e+06	1.0894e+06	1.09294e+06	2.06396e+06	2.14124e+06	1.72806e+06	1.98634e+06	1.98909e+06	1.80346e+06	1.96517e+06	2.02729e+06	1.9893e+06
pme3188	323.03	211	324.036	C9H13N2O9P	[M-H]-	Uridine 5'-monophosphate	Nucleotides and derivatives	Nucleotides and derivatives	58-97-9	2	450869	360497	389046	295518	387031	356678	320836	259627	312525	393273	495361	457008
Qmqp101735	307.23	219.17	306.219	C19H30O3	[M+H]+	3β,6β-Dihydroxy-15-nor-14-oxo8(17),12-labdadien-14-a	Terpenoids	Sesquiterpenoids	-	3	12061.4	8679.4	6804.67	17442.6	12035.8	13985.2	12340.4	13101	5619.07	14016.4	16287.4	14248.5
Zblp002750	181.09	121.06	180.079	C10H12O3	[M+H]+	Methyl-3-(3-hydroxyphenyl)Propionate	Phenolic acids	Phenolic acids	61389-68-2	3	591811	490977	566657	686314	617987	646829	576188	557255	595734	527224	524369	517490
Lmyn002764	633.07	301	634.081	C27H22O18	[M-H]-	Phyllanemblinin B*	Tannins	Tannin	-	1	1.18233e+06	1.22731e+06	1.23499e+06	1.46229e+06	1.726e+06	1.57078e+06	1.18244e+06	1.30084e+06	1.60553e+06	1.0988e+06	1.15189e+06	1.06145e+06
Lafp004228	371.21	209.15	370.199	C19H30O7	[M+H]+	(6R,9R)-3-Oxo-α-ionol-β-D-glucoside	Terpenoids	Sesquiterpenoids	-	3	267775	217087	274109	1.46432e+06	1.39561e+06	1.26069e+06	825870	843382	985558	1.3909e+06	1.38699e+06	1.42207e+06
Qmyp101114	371.21	209.15	370.199	C19H30O7	[M+H]+	9-O-β-D-Glucoside of 3-hydroxy-7,8-didehydro-β-ionol	Terpenoids	Sesquiterpenoids	-	2	267775	217087	274109	1.46432e+06	1.39561e+06	1.26069e+06	825870	843382	985558	1.3909e+06	1.38699e+06	1.42207e+06
Hmmn001882	148.04	92.05	149.048	C8H7NO2	[M-H]-	2,5-Dihydroxy-Indole	Alkaloids	Plumerane	-	3	34881.5	45913.8	50226.8	49107.4	46325.5	50956.7	40007.5	48868.9	46351.1	38069.3	36602.5	38309.9
pmc0066	333.06	137.05	332.052	C10H13N4O7P	[M+H]+	2'-Deoxyinosine-5'-monophosphate	Nucleotides and derivatives	Nucleotides and derivatives	3393-18-8	3	3.66687e+06	3.67803e+06	3.66185e+06	3.0995e+06	3.091e+06	3.10021e+06	2.94544e+06	3.31998e+06	2.86867e+06	2.94206e+06	3.22737e+06	3.13537e+06
mws5035	279.17	120.08	278.163	C15H22N2O3	[M+H]+	L-Leucyl-L-phenylalanine	Amino acids and derivatives	Amino acids and derivatives	56217-82-4	2	18340	38345	23629.5	36675	18340	12987.5	15005	35010	20358.1	11613.9	23340	18340
pme2954	303.05	137.02	302.043	C15H10O7	[M+H]+	Quercetin	Flavonoids	Flavonols	117-39-5	1	1.32428e+06	578049	517633	1.18364e+06	1.08697e+06	1.42197e+06	878667	1.00049e+06	733474	1.01013e+06	1.10645e+06	775407
pme2380	145.01	101.02	146.022	C5H6O5	[M-H]-	α-Ketoglutaric acid	Organic acids	Organic acids	328-50-7	3	623096	692439	702537	339520	365460	346364	441715	426418	446486	487475	490482	504309
Lmnp102580	565.16	433.11	564.148	C26H28O14	[M+H]+	Apigenin-6-C-(2''-xylosyl)glucoside*	Flavonoids	Flavones	-	3	1.28518e+07	1.58336e+07	1.81289e+07	1.69455e+07	1.73043e+07	1.83607e+07	2.19023e+07	1.56424e+07	2.16047e+07	1.75575e+07	1.59834e+07	1.62306e+07
Cmmn012461	299.2	299.2	300.209	C20H28O2	[M-H]-	Dehydroabietic acid	Terpenoids	Ditepenoids	1740-19-8	3	1.11261e+06	1.29636e+06	1.3527e+06	1.1468e+06	1.17019e+06	1.33553e+06	1.1736e+06	1.2804e+06	1.41373e+06	1.14265e+06	1.18586e+06	1.01051e+06
Zbjn003642	499.15	191.06	500.155	C22H28O13	[M-H]-	1-O-rhamnose-3-O-Caffeoyl Quinic Acid	Phenolic acids	Phenolic acids	-	2	884635	1.02067e+06	970910	1.15435e+06	1.21194e+06	1.20074e+06	1.17236e+06	1.13303e+06	913695	1.11432e+06	1.09681e+06	1.13254e+06
Hagn002801	385.08	85.03	386.1	C20H18O8	[M-H]-	5,6,7,5'-tetramethoxy-3',4'-methylenedioxyflavonoid	Flavonoids	Flavones	-	3	406304	420961	446258	411166	408401	438483	416364	412393	459572	407099	410396	401004
Wasn006251	419.1	153.02	420.106	C20H20O10	[M-H]-	Shomaside F	Phenolic acids	Phenolic acids	-	3	707251	654014	743321	556834	588662	555136	759816	801815	728778	584350	641083	654665
Wbmn011269	377.23	295.23	378.241	C22H34O5	[M-H]-	Vitexilactone	Terpenoids	Ditepenoids	61263-49-8	1	460303	429625	477322	1.83044e+06	1.64023e+06	1.96737e+06	1.12254e+06	1.03548e+06	970878	1.68699e+06	1.69762e+06	1.47887e+06
mws0014	193.05	134.04	194.058	C10H10O4	[M-H]-	Ferulic acid*	Phenolic acids	Phenolic acids	537-98-4	2	181547	185049	198910	184051	157711	152067	152309	141783	156173	195433	190792	143292
Lmtn002565	329.11	167.03	330.095	C14H18O9	[M-H]-	1-O-Vanilloyl-D-Glucose*	Phenolic acids	Phenolic acids	-	1	3.15738e+06	2.98188e+06	3.39851e+06	3.76632e+06	2.76833e+06	3.10002e+06	3.26692e+06	2.96051e+06	3.1152e+06	3.44046e+06	3.24668e+06	2.97519e+06
MW0108646	158.08	85.03	157.074	C7H11NO3	[M+H]+	N-Acetylproline	Amino acids and derivatives	Amino acids and derivatives	68-95-1	3	881835	953474	832253	654594	713664	618207	826872	757680	768634	598573	575327	525139
HJN012	377.16	329.14	378.168	C20H26O7	[M-H]-	4,7,9,9'-Tetrahydroxy-3,3'-dimethoxy-8-O-4'-neolignan*	Phenolic acids	Phenolic acids	-	1	1.02684e+06	1.30172e+06	1.3994e+06	1.65462e+06	1.49213e+06	1.5922e+06	1.56296e+06	1.53702e+06	1.2332e+06	1.71658e+06	1.58684e+06	1.35604e+06
Lazn003996	377.16	329.14	378.168	C20H26O7	[M-H]-	Erythro-Guaiacylglycerol-β-dihydroconiferyl Ether*	Lignans and Coumarins	Lignans	135820-77-8	1	1.02684e+06	1.30172e+06	1.3994e+06	1.65462e+06	1.49213e+06	1.5922e+06	1.56296e+06	1.53702e+06	1.2332e+06	1.71658e+06	1.58684e+06	1.35604e+06
Lmsn003318	355.1	175.04	356.111	C16H20O9	[M-H]-	1-O-Feruloyl-β-D-glucose	Phenolic acids	Phenolic acids	7196-71-6	3	493733	553761	575113	500930	476160	525255	577449	538367	654488	472147	404243	470749
Lmhn001580	355.07	223.06	356.074	C15H16O10	[M-H]-	Sinapoyltartaric acid	Phenolic acids	Phenolic acids	-	3	17779.7	8340	15771.6	9151.11	14691.2	18700.9	23089.3	14266.8	14455.7	10634.6	17512.9	20170
pme1137	140.03	94.03	139.027	C6H5NO3	[M+H]+	6-Hydroxynicotinic acid	Alkaloids	Pyridine alkaloids	5006-66-6	3	69846.8	77707.2	56176.6	54940.3	58608.1	53833.8	69513.7	45570.6	60435.7	48292	49201	58223.8
Waln011009	578.34	279.23	579.354	C28H54NO9P	[M-H]-	2-(2,3-dihydroxypropoxy)-3-(((2-(dimethylamino)ethoxy)(hydroxy)phosphoryl)oxy)propyl (11Z,14Z)-octadeca-11,14-dienoate	Lipids	LPE	-	1	217170	221942	239741	298495	403448	345982	219434	209711	194801	291282	464769	381744
pme2289	287.24	119.09	286.23	C20H30O	[M+H]+	Retinol (Vitamin A1)	Others	Vitamin	68-26-8	3	75078.4	81616.2	73545.6	90462.2	90726.7	85386.1	80958.7	75868.6	90847.4	88002	87709	71869
Lmjp003295	479.118	317.073	478.111	C22H22O12	[M+H]+	6-Methoxykaempferol-3-O-glucoside*	Flavonoids	Flavonols	63422-27-5	1	1.82189e+06	2.36611e+06	2.12179e+06	2.17835e+06	2.23709e+06	2.7585e+06	1.63836e+06	3923325	2.09598e+06	1.99803e+06	2.22946e+06	1.70497e+06
mws0017	146.17	72.08	145.158	C7H19N3	[M+H]+	Spermidine	Alkaloids	Alkaloids	124-20-9	3	151155	182354	204325	180007	204442	205908	191173	168514	192296	227882	227756	242728
Lmqp000427	146.08	82.07	145.074	C6H11NO3	[M+H]+	N-Methyl-Trans-4-Hydroxy-L-Proline*	Amino acids and derivatives	Amino acids and derivatives	4252-82-8	3	497531	502483	516421	538371	595859	545169	545588	577342	507392	660609	679392	692954
Lmhp011549	550.39	184.07	549.379	C28H56NO7P	[M+H]+	LysoPC 20:1	Lipids	LPC	-	1	153846	148723	144761	270031	253119	261773	134252	150360	131207	276759	268812	270358
Lmqn000351	325.11	59.01	326.121	C12H22O10	[M-H]-	Rutinose	Others	Saccharides	90-74-4	3	201966	226615	219723	215923	225150	253772	126008	212116	243027	252933	241731	227075
pmn001695	371.098	249.063	372.106	C16H20O10	[M-H]-	Trihydroxycinnamoylquinic acid	Phenolic acids	Phenolic acids	-	3	234344	227724	259314	217222	206068	195307	216762	222107	226486	211427	197600	234597
Wasn003641	291.01	247.03	292.021	C13H8O8	[M-H]-	Phyllanthusiin E	Others	Others	-	1	654479	508019	527820	728993	690350	716641	644742	704303	441242	672526	581583	670032
mws5045	215.17	169.16	216.173	C12H24O3	[M-H]-	12-Hydroxydodecanoic acid	Lipids	Free fatty acids	505-95-3	3	9634.8	7826.91	9570.39	7675.46	6081.55	7377.79	7467.77	6964.89	7042.57	7776.76	7070.2	8765.57
pma6460	337.09	163.04	338.1	C16H18O8	[M-H]-	4-O-p-Coumaroylquinic acid	Phenolic acids	Phenolic acids	32451-86-8	3	3.79172e+06	4.00421e+06	4.2478e+06	4.58001e+06	4.31676e+06	4.1865e+06	5.07962e+06	5.22988e+06	5.33924e+06	4.00032e+06	4.03915e+06	4.51025e+06
MWS2027	129.03	69	128.022	C4H4N2O3	[M+H]+	Barbituric acid;Malonylurea;2,4,6-Pyrimidinetrione	Nucleotides and derivatives	Nucleotides and derivatives	67-52-7	3	2.18547e+06	2.20567e+06	1.43882e+06	1.62676e+06	1.60973e+06	1.61839e+06	1.80091e+06	1.89166e+06	1.78606e+06	1.07221e+06	1.42133e+06	2.27698e+06
Wagn011658	653.38	397.14	654.383	C31H58O14	[M-H]-	1-Palmitoyl-Sn-Glycerol 3-O-Diglucoside	Lipids	Glycerol ester	-	1	16915.1	41143.8	36956.1	64128.7	32429.2	72736.8	69127.6	62393.7	59154.2	90427.4	65820.1	54574.1
pme2693	131.12	114.09	130.111	C6H14N2O	[M+H]+	N-Acetylputrescine	Alkaloids	Alkaloids	18233-70-0	3	171892	268978	149971	174080	150903	153559	249581	171891	165557	238434	168567	172988
Zbn009444	269.05	254.02	270.054	C15H10O5	[M-H]-	Anthragallol 2-Methyl Ether; 1,3-Dihydroxy-2-methoxyanthraquinone	Quinones	Anthraquinone	10383-63-8	3	87635.8	92875.3	90742	72963.3	76605.8	72138.3	74758.5	72398.2	68343.4	70241.3	75879.4	70832.6
Lmyn001390	343.03	85.03	344.038	C13H12O11	[M-H]-	Mucic acid-1,4-lactone-5-O-gallate	Phenolic acids	Phenolic acids	-	3	6.96182e+06	7.98805e+06	8.63349e+06	8.57915e+06	8.37459e+06	8.22933e+06	8.33412e+06	7.76251e+06	8.40534e+06	7.25733e+06	7.37647e+06	7.68368e+06
MW0152392	586.38	342.2	585.374	C28H51N5O8	[M+H]+	Leu-Leu-Asp-Leu-Leu	Amino acids and derivatives	Amino acids and derivatives	-	3	7719.86	13340	10163.5	10005	14000.7	7723.86	26675	7727.19	12808	14537.9	4504.22	12723.4
pmp001264	274.27	256.27	273.267	C16H35NO2	[M+H]+	Hexadecylsphingosine	Lipids	Sphingolipids	-	2	9.05673e+06	1.02694e+07	9.57665e+06	9.83244e+06	1.09856e+07	1.18649e+07	9.22269e+06	1.10273e+07	1.11045e+07	7.59962e+06	4.37407e+06	8.78541e+06
pme3163	289.03	96.97	290.04	C7H15O10P	[M-H]-	D-Sedoheptuiose 7-phosphate	Others	Saccharides	2646-35-7	3	1.46509e+06	2.01011e+06	1.94806e+06	936384	3.96676e+06	1.09119e+06	2.20398e+06	3.49856e+06	782697	5.72008e+06	1.44018e+06	1.58277e+06
mws0254	156.08	110.07	155.07	C6H9N3O2	[M+H]+	L-Histidine	Amino acids and derivatives	Amino acids and derivatives	71-00-1	2	2.79423e+06	2.75149e+06	2.7262e+06	5.7199e+06	5.50655e+06	5.70581e+06	5.12301e+06	5.47804e+06	5.13772e+06	5.6309e+06	5.69753e+06	5.65403e+06
Zmpp001726	184.1	124.07	183.089	C9H13NO3	[M+H]+	Epinephrine	Alkaloids	Alkaloids	51-43-4	3	681249	764579	677762	693294	696472	680359	662821	576649	671607	592638	542353	569518
Lmrn001951	181.05	135.04	182.058	C9H10O4	[M-H]-	(S)-2-Hydroxy-3-(4-Hydroxyphenyl)Propanoic Acid	Phenolic acids	Phenolic acids	23508-35-2	3	245663	210457	234166	280854	292008	297579	320456	301940	319570	258844	265377	274013
Lmyn001713	669.09	337.02	670.102	C27H26O20	[M-H]-	Phyllanemblinin D	Tannins	Tannin	-	3	110181	115230	128136	108337	120746	106623	104902	103025	103168	128716	125034	138591
Wbjp001317	203.08	130.07	202.074	C11H10N2O2	[M+H]+	vasicinone	Alkaloids	Alkaloids	486-64-6	3	9.3669e+06	9.00376e+06	8.63895e+06	1.10469e+07	1.08105e+07	1.08536e+07	8.93557e+06	8.22324e+06	9.28266e+06	9.94327e+06	8.97831e+06	9.44045e+06
Qahn003953	261.13	201.11	262.142	C12H22O6	[M-H]-	Erigeside B	Others	Others	95632-87-4	2	129930	137840	160017	100906	125703	114863	125946	117204	108450	116206	132291	111564
Zahp007439	177.05	149.02	176.047	C10H8O3	[M+H]+	3,4-Methylenedioxycinnamaldehyde	Others	Aldehyde compounds	58095-77-5	3	108669	98606.5	91223.7	87332.6	103023	89898.5	93900.1	108569	89253.6	94095.8	92330.4	97409.7
Lman004187	451.13	311.08	452.132	C21H24O11	[M-H]-	Grevilloside L	Phenolic acids	Phenolic acids	1407163-59-0	2	85547.1	82554.8	91673.4	150255	132978	151272	149243	144647	177786	127842	118708	141596
Lmmn001294	331.1	153.02	332.111	C14H20O9	[M-H]-	Koaburaside*	Phenolic acids	Phenolic acids	41653-73-0	2	290226	294732	306757	308870	292188	292291	330312	334439	349163	270987	241921	256331
pmp001047	347.17	167.11	346.163	C16H26O8	[M+H]+	Jasminoside G	Terpenoids	Monoterpenoids	871589-35-4	3	3.55409e+06	2.59585e+06	2.89909e+06	6.3874e+06	6.32454e+06	5.57738e+06	2.90503e+06	3.72735e+06	2.5407e+06	8.45598e+06	8.5539e+06	9.48887e+06
Lmbn000216	147.03	57.0344	148.037	C5H8O5	[M-H]-	3-Methylmalic acid*	Organic acids	Organic acids	152204-30-3	1	698558	664216	737780	756264	715007	787433	643407	651044	638627	736392	738615	820450
Lcsn000628	633.07	301	634.081	C27H22O18	[M-H]-	Sanguiin H5	Tannins	Tannin	-	1	1.16589e+06	1.64354e+06	1.1791e+06	1.85177e+06	1.61756e+06	1.92968e+06	1.4997e+06	1.38427e+06	1.5101e+06	1.13064e+06	1.22305e+06	1.151e+06
Lmhn004030	289.07	151.04	290.079	C15H14O6	[M-H]-	5,7,3',4',5'-Pentahydroxyflavan (Tricetiflavan)	Flavonoids	Flavanols	-	2	9.60249e+06	9.59487e+06	1.03818e+07	1.13119e+07	1.14286e+07	1.16475e+07	1.27472e+07	1.1519e+07	1.10485e+07	1.08633e+07	1.18152e+07	1.10738e+07
mws0021	227.07	185.06	228.079	C14H12O3	[M-H]-	Resveratrol	Others	Stilbene	501-36-0	3	41920.4	40593.1	27090.1	23293.8	39926.2	19543.9	12315.1	17469.8	25381.7	17485.4	22972.1	23975.9
pme3382	160.06	98.02	161.069	C6H11NO4	[M-H]-	N-Acetyl-L-threonine	Amino acids and derivatives	Amino acids and derivatives	17093-74-2	3	185360	189693	195113	199340	206976	229395	205358	195411	200536	230745	198991	182631
pme0066	116.05	74.02	117.054	C3H7N3O2	[M-H]-	Guanidinoacetate	Alkaloids	Alkaloids	352-97-6	3	74406.3	67964.1	72354.2	79415	79659.6	65873.7	77207	70122.9	74140.2	88476.2	79651.7	74406.3
Wafn005994	447.23	315.18	448.231	C21H36O10	[M-H]-	Geranyl 6-O-xylopyranosyl-glucopyranoside*	Others	Others	124044-06-0	1	4.81673e+06	4.65271e+06	5.05706e+06	5.62371e+06	6.20721e+06	5.99806e+06	5.53879e+06	5.30303e+06	5.93327e+06	3.02402e+06	2.97849e+06	2.92887e+06
Lmtp002474	565.16	427.1	564.148	C26H28O14	[M+H]+	Apigenin-6-C-(2''-glucosyl)arabinoside	Flavonoids	Flavones	-	1	2.61732e+06	2.05147e+06	2.03644e+06	3.03263e+06	2.42614e+06	2.45244e+06	2.81392e+06	2.66047e+06	2.36926e+06	2.07207e+06	1.89015e+06	2.42414e+06
Wmyn000212	453.1	313.05	454.111	C20H22O12	[M-H]-	4-hydroxy-3-methoxyphenyl 1-O-β-D-(6'-O-galloyol)-glucopyranoside	Phenolic acids	Phenolic acids	-	3	42525.7	38422.4	27197.6	38770.5	31073.3	42535.6	32877.9	32014.7	29664.3	26250.8	28628.6	42047.1
Lmmp000897	611.14	287.05	610.132	C30H26O14	[M+H]+	Gallocatechin-(4α→8)-gallocatechin	Flavonoids	Flavanols	-	3	5.44843e+06	3.06998e+06	5.75804e+06	3.26585e+06	5.24595e+06	6.05937e+06	1.80999e+06	4.25467e+06	4.34526e+06	3.57632e+06	5.41855e+06	4.37315e+06
Wbtn006810	287.05	135.04	288.063	C15H12O6	[M-H]-	6,7-dihydroxy-1,3-dimethoxyxanthen-9-one*	Flavonoids	Other Flavonoids	-	1	855437	836771	897609	1.34416e+06	1.28491e+06	1.4125e+06	1.18225e+06	1.2163e+06	1.18779e+06	1.07669e+06	1.15806e+06	1.22777e+06
Zmgn001039	266.09	134.05	267.078	C9H17NO6S	[M-H]-	S-Ribosyl-L-homocysteine	Amino acids and derivatives	Amino acids and derivatives	-	2	35569.3	23029.4	38130.4	43199.5	49862.2	42954	65952.2	41633.1	48035.4	33693.7	35178.2	27360.5
MWSHC2035	179.07	119.05	178.063	C10H10O3	[M+H]+	4-Methoxycinnamic acid	Phenolic acids	Phenolic acids	830-09-1	2	1.24912e+06	965426	975870	733348	724547	553922	538966	638644	745476	528078	449417	440722
mws1050	148.06	88.04	147.053	C5H9NO4	[M+H]+	O-Acetylserine	Amino acids and derivatives	Amino acids and derivatives	5147-00-2	3	423113	350019	405358	472772	519171	479995	459269	455451	408451	603052	585418	640068
MWS1844	203.14	129.07	202.136	C14H18O	[M+H]+	2-Pentyl-3-phenyl-2-propenal	Others	Aldehyde compounds	122-40-7	3	357441	280371	307051	336359	286319	327519	353832	426316	301819	307452	309441	286324
mws1074	177.02	121.03	178.027	C9H6O4	[M-H]-	Daphnetin	Lignans and Coumarins	Coumarins	486-35-1	2	688077	654144	795742	428352	512681	416240	478771	386837	419234	449007	385120	376616
pmp000008	359.11	344.09	358.105	C19H18O7	[M+H]+	5-Hydroxy-6,7,3',4'-tetramethoxyflavone*	Flavonoids	Flavones	21763-80-4	2	5.78485e+06	5.77015e+06	6.09269e+06	7.08254e+06	6.58031e+06	6.97946e+06	5.90358e+06	6.10654e+06	6.16474e+06	6.18413e+06	6.30881e+06	6.46318e+06
mws0836	577.14	425.09	578.142	C30H26O12	[M-H]-	Procyanidin B1	Tannins	Proanthocyanidins	20315-25-7	1	2.65514e+06	2.26236e+06	2.43355e+06	2.02852e+06	2.32473e+06	2.13851e+06	2.8132e+06	3.29229e+06	2.9465e+06	2.21812e+06	1.64734e+06	1.72635e+06
pme0295	146.08	86.06	145.074	C6H11NO3	[M+H]+	4-Acetamidobutyric acid	Organic acids	Organic acids	3025-96-5	3	257934	238751	243350	387196	323471	386841	275700	311691	254402	203883	207074	224162
pmp001106	595.17	577.16	594.159	C27H30O15	[M+H]+	Vitexin-2''-O-glucoside	Flavonoids	Flavones	61360-94-9	1	5.22794e+06	6.0236e+06	5.78889e+06	7.12075e+06	6.43739e+06	5.24765e+06	6.24488e+06	7.12699e+06	5.97149e+06	6.37111e+06	5.66546e+06	4.61057e+06
MW0144518	465.16	167.04	466.17	C20H26N4O9	[M-H]-	Ala-Asp-Phe-Asp	Amino acids and derivatives	Amino acids and derivatives	-	3	1.30014e+07	1.28149e+07	1.33708e+07	1.22642e+07	1.22136e+07	1.40058e+07	1.8401e+07	1.57434e+07	1.9391e+07	1.22111e+07	10761755	1.00067e+07
Zmxn003874	585.23	537.21	586.241	C31H38O11	[M-H]-	7,8-Dihydro-Buddlenol B(threo)	Phenolic acids	Phenolic acids	-	1	1.12371e+06	1.00944e+06	1.11069e+06	1.07548e+06	988660	998759	1.38435e+06	1.27893e+06	1.32463e+06	877075	997504	908785
Lmnp002584	625.18	463.13	624.169	C28H32O16	[M+H]+	Hispidulin-8-C-(2''-O-glucosyl)glucoside	Flavonoids	Flavones	-	2	1.05161e+06	500735	924804	1.13402e+06	1.02887e+06	971470	1.33686e+06	1.28913e+06	1.27386e+06	920929	778585	762893
pmd0146	548.37	184.07	547.364	C28H54NO7P	[M+H]+	LysoPC 20:2(2n isomer)	Lipids	LPC	-	3	138289	125381	122225	210359	210588	195217	110566	118257	113026	214373	194754	209743
Zmhn002269	269.01	189.06	270.02	C11H10O6S	[M-H]-	2,5-Dimethylchromone-7-O-sulfate	Others	Chromone	-	2	482943	474578	484802	464439	485227	465669	407966	447153	460427	510790	568604	486029
pmn001687	295.05	163.04	296.053	C13H12O8	[M-H]-	Cis-Coutaric acid	Phenolic acids	Phenolic acids	67920-37-0	3	157608	175785	148523	121454	75932.1	123338	84476.6	94113.2	106019	137725	113375	108279
MWSslk252	593.19	285.08	594.195	C28H34O14	[M-H]-	Didymin (Isosakuranetin-7-O-rutinoside)	Flavonoids	Flavanones	14259-47-3	2	2.79119e+07	2.90871e+07	2.8877e+07	2.695e+07	2.74584e+07	2.63508e+07	2.67679e+07	2.55503e+07	2.69958e+07	2.6511e+07	2.90627e+07	2.71028e+07
Lmmn003663	329.09	167.04	330.095	C14H18O9	[M-H]-	5-Glucosyloxy-2-Hydroxybenzoic acid methyl ester*	Phenolic acids	Phenolic acids	-	1	4.54676e+06	9.60641e+06	9.26028e+06	9.24061e+06	9.00273e+06	9.06805e+06	1.01878e+07	8.91247e+06	1.19072e+07	3.37632e+06	1.14133e+07	6.33158e+06
Lmrn003000	165.06	103.06	166.063	C9H10O3	[M-H]-	2-Hydroxy-3-phenylpropanoic acid	Phenolic acids	Phenolic acids	7326-19-4	3	98219.1	96964	100570	118461	114691	124519	122665	115143	122687	111849	119387	113257
pme3392	433.11	271.06	433.113	C21H21O10+	[M]+	Pelargonidin-3-O-glucoside	Flavonoids	Anthocyanidins	47684-27-5	3	4.6883e+06	4.67281e+06	4.97395e+06	8.40333e+06	8.33842e+06	8.754e+06	6.93487e+06	6.0971e+06	6.66298e+06	7.71279e+06	7.03086e+06	7.25648e+06
Zbln003341	345.12	191.06	346.129	C15H22O9	[M-H]-	2-(2-(3,4-dihydroxyphenyl)-2-methoxyethoxy)-6-(hydroxymethyl)tetrahydro-2H-pyran-3,4,5-tri	Phenolic acids	Phenolic acids	-	2	230194	288717	295966	244340	340097	321949	325770	341670	334387	303071	250613	254157
Hmgp002327	188.07	118.06	187.063	C11H9O2N	[M+H]+	3-amino-2-naphthoic acid*	Alkaloids	Alkaloids	-	1	1.50325e+06	1.52819e+06	1.63694e+06	3.48399e+06	3.25578e+06	3.00736e+06	3.02691e+06	2.68846e+06	2.71488e+06	3.02754e+06	2.99475e+06	2.72994e+06
MW0158719	499.14	191.06	500.158	C28H24N2O7	[M-H]-	Tyr-Nap-OH	Amino acids and derivatives	Amino acids and derivatives	-	3	954065	916556	959660	1.20415e+06	808809	1.10944e+06	848391	979873	1.08713e+06	949041	1.07055e+06	981554
mws1499	149.046	59.0131	150.053	C5H10O5	[M-H]-	D-Arabinose*	Others	Saccharides	10323-20-3	2	284532	280351	245802	267478	277079	290378	301588	268955	292006	330276	310315	288269
Zmyn000083	338.99	78.96	339.996	C6H14O12P2	[M-H]-	D-Glucose 1,6-bisphosphate	Others	Saccharides	10139-18-1	3	60266.1	55350.4	59961	47389.8	54512.7	50825.3	57535.9	40851.8	52046.9	67070.7	73448.1	67469.5
Lmhp008589	476.28	335.26	475.27	C23H42NO7P	[M+H]+	LysoPE 18:3(2n isomer)	Lipids	LPE	-	1	1.85286e+06	1.61531e+06	1.66561e+06	2.82851e+06	2.67626e+06	2.71751e+06	1.32977e+06	1.38674e+06	1.45402e+06	2.57251e+06	2.35316e+06	2.74574e+06
Wasn002449	461.13	152.01	462.137	C19H26O13	[M-H]-	Protocatechuic acid 1-O-Rutinoside	Phenolic acids	Phenolic acids	-	3	174781	207435	175046	193703	200470	183720	207997	239024	254741	222902	187164	212232
pmp001276	677.374	677.373	676.367	C33H56O14	[M+H]+	1-Linolenoyl-rac-glycerol-diglucoside	Lipids	Free fatty acids	-	3	1.87147e+06	1.99547e+06	1.89608e+06	2.23792e+06	2119028	2.09207e+06	1.96312e+06	2.04939e+06	2.00827e+06	2.46634e+06	2.59515e+06	2.48071e+06
mws0943	151.05	71.01	152.059	C7H8N2O2	[M-H]-	1,4-Dihydro-1-Methyl-4-oxo-3-pyridinecarboxamide	Alkaloids	Pyridine alkaloids	769-49-3	3	32679.5	124077	112846	102566	101810	119915	117560	111327	99895	126682	106394	128995
mws0458	151.04	136.02	152.047	C8H8O3	[M-H]-	Vanillin; 4-Hydroxy-3-Methoxybenzaldehyde*	Phenolic acids	Phenolic acids	121-33-5	3	147884	169947	149938	147420	125091	166728	132426	157436	135956	148475	136954	135435
Lmmp002080	193.13	105.03	192.126	C11H16N2O	[M+H]+	N-(4-Aminobutyl)benzamide	Alkaloids	Alkaloids	5692-23-9	3	290081	338650	360970	358731	288248	343994	278395	313511	334271	280948	280242	273645
Lmgn002091	173.05	93.03	174.053	C7H10O5	[M-H]-	2-Methyl-3-oxoadipic acid*	Organic acids	Organic acids	-	1	815967	1.1354e+06	980386	1.24507e+06	1.23885e+06	1.16887e+06	1.41807e+06	1.31603e+06	1.13167e+06	846260	1.08919e+06	1.04466e+06
MWSHY0067	611.16	303.05	610.153	C27H30O16	[M+H]+	Quercetin-3-O-rutinoside (Rutin)*	Flavonoids	Flavonols	153-18-4	1	4.83502e+07	5.08543e+07	4.10096e+07	5.40835e+07	5.73414e+07	5.7121e+07	6.20861e+07	6.61161e+07	6.28311e+07	5.11395e+07	7.28378e+07	5.56454e+07
Zblp003803	275.09	123.04	274.084	C15H14O5	[M+H]+	2,4,2',5'-Tetrahydroxydihydrochalcone	Flavonoids	Chalcones	-	3	641293	608800	495189	703764	558894	343643	555315	619189	609733	557353	454100	526475
MWS5083	455.1	96.97	456.105	C17H21N4O9P	[M-H]-	Flavin Single Nucleotide(FMN)	Nucleotides and derivatives	Nucleotides and derivatives	6184-17-4	3	1.0418e+06	1.01932e+06	1.16118e+06	822998	734654	863048	707783	659049	693316	1.05434e+06	1.17619e+06	932019
pmn001710	521.13	359.08	522.137	C24H26O13	[M-H]-	Rosmarinic acid-3'-O-glucoside	Phenolic acids	Phenolic acids	910028-78-3	3	85862.9	101761	90929.2	75238.3	69983.3	70974.7	81394.8	78202.6	82638.1	74246.7	72951	81394.8
Zbyn004267	729.14	407.07	730.149	C37H30O16	[M-H]-	3-O-galloylprocyanidin B1*	Tannins	Tannin	-	1	3.11496e+06	2.87131e+06	2.79644e+06	2.74889e+06	2.68307e+06	2.69074e+06	3.02358e+06	3.81279e+06	2.80991e+06	2.90465e+06	2.92338e+06	2.8655e+06
Lmhp010908	536.37	184.07	535.364	C27H54NO7P	[M+H]+	LysoPC 19:1	Lipids	LPC	-	2	52697.4	53318.5	54223.8	114957	121725	115136	59689.2	63438.5	55754.9	119010	103649	108506
MA10079134	255.03	227.04	256.037	C14H8O5	[M-H]-	1,2,4-Trihydroxyanthraquinone	Quinones	Anthraquinone	81-54-9	3	513367	589406	579942	504407	519730	511183	549388	531869	558810	564203	588620	528713
MWSHY0151	319.04	273.04	318.038	C15H10O8	[M+H]+	Quercetagetin; 3,3',4',5,6,7-Hexahydroxyflavone	Flavonoids	Flavonols	90-18-6	2	1.29342e+06	1.25481e+06	925807	1.43718e+06	1.74512e+06	1.53751e+06	1.4507e+06	1.2094e+06	1.20647e+06	1.23575e+06	1.20346e+06	1.35508e+06
pme3443	207.07	192.04	208.074	C11H12O4	[M-H]-	Sinapinaldehyde	Phenolic acids	Phenolic acids	4206-58-0	3	30156.7	27496.1	26415.9	41968.1	20970.4	34966.3	34967.4	27273	41470	20912.6	32088.4	37367.5
Wcsn010349	359.22	277.22	360.23	C22H32O4	[M-H]-	Moniliferanone D	Others	Others	-	3	3.82803e+06	3.59242e+06	4.0481e+06	4.5826e+06	4.57133e+06	4.23016e+06	3.37393e+06	3.8377e+06	4.0628e+06	5.53479e+06	5.34995e+06	4.88066e+06
MWSmce675	271.08	108.02	272.09	C12H16O7	[M-H]-	Arbutin	Phenolic acids	Phenolic acids	497-76-7	1	360862	433337	467958	436293	457701	493180	587371	449534	538798	501466	547999	567356
Zajn002491	451.12	289.07	452.132	C21H24O11	[M-H]-	catechin-4-β-D-galactopyranoside*	Flavonoids	Flavanols	-	1	1.26208e+06	1.1219e+06	1.29639e+06	918460	1.03879e+06	898466	1.08666e+06	1.01406e+06	1.13102e+06	926873	796853	892406
mws0444	152.04	108.05	153.043	C7H7NO3	[M-H]-	3-Aminosalicylic acid	Phenolic acids	Phenolic acids	570-23-0	3	5063.91	29681.1	30092.6	27617.4	10663.6	8865.68	30353.2	34417.7	12414.3	43895.3	27010.4	34148.9
Hmcn001884	463.09	301.03	464.096	C21H20O12	[M-H]-	6-Hydroxyluteolin 5-glucoside	Flavonoids	Flavones	-	1	1.53345e+06	1.62939e+06	1.42808e+06	1.54164e+06	1.43688e+06	1.51281e+06	1.49907e+06	1.34156e+06	1.72238e+06	1.46989e+06	1.52052e+06	1.60723e+06
mws0376	115	71.01	116.011	C4H4O4	[M-H]-	Fumaric acid	Organic acids	Organic acids	110-17-8	1	2.21493e+06	2.26143e+06	1.95645e+06	2.36234e+06	2290554	2.28847e+06	2.16551e+06	2.2131e+06	2.22469e+06	2.25026e+06	2.06552e+06	2.31119e+06
Lmjn007168	329.07	271.03	330.074	C17H14O7	[M-H]-	Quercetin-3,3'-dimethyl ether	Flavonoids	Flavonols	4382-17-6	3	7510.95	6406.86	7597.91	14194.9	13469.1	12800.8	8802.33	8465.7	10204.6	10239.2	10273.9	10275.8
mws0275	133.01	71.01	134.022	C4H6O5	[M-H]-	L-Malic acid	Organic acids	Organic acids	97-67-6	1	1.18174e+06	1.2717e+06	1.22325e+06	1.41886e+06	1.33689e+06	1.27697e+06	1.2506e+06	1.30884e+06	1.25929e+06	1.33113e+06	1.01147e+06	1.12925e+06
pmb0508	277.17	147.04	276.159	C14H20N4O2	[M+H]+	p-Coumaroylagmatine	Alkaloids	Phenolamine	7295-86-5	1	6.14069e+06	6.48842e+06	5.96531e+06	4.55616e+06	4.79406e+06	4.44761e+06	4.25723e+06	3.88111e+06	3.68055e+06	3.89279e+06	4.09602e+06	4.09667e+06
pmn001610	307.26	307.26	308.272	C20H36O2	[M-H]-	Eicosadienoic acid	Lipids	Free fatty acids	5598-38-9	3	56709.1	244769	59690.4	236264	67957.9	67117.6	242564	72962.5	67177.2	65383.3	251816	66635.2
Zasn010433	307.26	307.26	308.272	C20H36O2	[M-H]-	9,12-Octadecadienoic acid,ethyl ester*	Others	Others	6114-21-2	2	56709.1	244769	59690.4	236264	67957.9	67117.6	242564	72962.5	67177.2	65383.3	251816	66635.2
mws0874	346.06	211	347.063	C10H14N5O7P	[M-H]-	3'-Adenylic Acid	Nucleotides and derivatives	Nucleotides and derivatives	84-21-9	3	25983.1	33161.5	42113.8	42964.7	43399.3	48857.2	34881.6	35313.3	44087.5	38702.5	48910.3	48067.7
pmc0281	400.15	136.06	399.139	C15H21N5O8	[M+H]+	Ribosyladenosine	Nucleotides and derivatives	Nucleotides and derivatives	-	3	1.37779e+06	1.18551e+06	1.26329e+06	885131	1.10603e+06	1.07054e+06	824958	1.02607e+06	959068	863222	905712	895974
pmb1754	184.07	125	184.073	C5H15NO4P+	[M]+	O-Phosphocholine	Alkaloids	Alkaloids	107-73-3	3	4.1358e+06	4.15655e+06	4.4081e+06	7.1141e+06	7.41858e+06	7.41603e+06	3.73527e+06	3.77908e+06	3.56801e+06	6.2966e+06	6.35192e+06	6.99121e+06
Zmhn002783	325.06	169.02	326.064	C14H14O9	[M-H]-	5-O-Galloylshikimic acid	Phenolic acids	Phenolic acids	-	3	827721	193298	950469	1.05281e+06	206137	1.02528e+06	1.02543e+06	989511	1.09555e+06	840479	961494	876332
Saln000494	563.18	503.16	564.184	C27H32O13	[M-H]-	6-O-E-P-Methoxycinnamoyl Scandoside Methyl Ester	Terpenoids	Monoterpenoids	-	3	596717	593919	654062	552356	485199	533575	586217	651418	889517	532748	548662	611520
pmn001516	325.06	125.02	326.064	C14H14O9	[M-H]-	5-Galloylshikimic acid	Phenolic acids	Phenolic acids	95719-51-0	2	601299	619533	658187	734852	802357	745309	762383	738480	738513	655658	649801	635222
pma1839	309.18	207.07	308.174	C16H24N2O4	[M+H]+	N-Sinapoylcadaverine	Alkaloids	Phenolamine	-	3	791464	716025	819578	911839	776512	784382	843511	863303	768466	682494	714573	640910
Lmsp004632	287.06	269.04	286.048	C15H10O6	[M+H]+	Scutellarein (5,6,7,4'-Tetrahydroxyflavone)	Flavonoids	Flavones	529-53-3	3	7.80302e+06	7.72047e+06	6.27349e+06	6.97851e+06	7.43781e+06	7.99267e+06	6.68088e+06	4.77637e+06	6.02208e+06	7.15986e+06	6.54368e+06	6.85357e+06
Zmzp002265	643.15	481.1	642.143	C27H30O18	[M+H]+	artemisidin A	Flavonoids	Flavones	-	3	357129	296429	305860	335302	313928	288520	294907	274676	212142	287104	282871	263920
Lmhp009464	466.29	325.27	465.286	C22H44NO7P	[M+H]+	LysoPE 17:1(2n isomer)	Lipids	LPE	-	3	33938.3	26675.8	28936.1	42765.8	36155.9	41698.5	18507.2	15788.1	16755.7	33374.3	40270.3	42955
Wcfn003698	729.15	407.08	730.153	C37H30O16	[M-H]-	Procyanidin B2 3'-O-Gallate*	Tannins	Proanthocyanidins	-	1	2.64525e+06	2.76456e+06	2.99832e+06	3.0973e+06	2.9295e+06	3.11334e+06	3.86999e+06	2.92346e+06	3.58731e+06	2.96906e+06	2.7803e+06	3.07465e+06
MWSslk155	197.05	137.03	198.053	C9H10O5	[M-H]-	4-Hydroxy-3-methoxymandelate	Phenolic acids	Phenolic acids	55-10-7	3	27592.3	6737.51	12291.1	11759.5	9260	8161.32	34330.6	6787.88	35050.3	9305.31	28437.1	18677.8
mws0248	243.06	110.02	244.07	C9H12N2O6	[M-H]-	Uridine	Nucleotides and derivatives	Nucleotides and derivatives	58-96-8	2	175523	182142	190308	241867	224345	250886	210502	201458	191072	306109	272703	281947
MWS2430	241.22	241.21	242.225	C15H30O2	[M-H]-	13-methylmyristic acid	Lipids	Free fatty acids	2485-71-4	2	478928	556519	566386	347343	502142	376770	405335	503492	388264	564947	551141	595768
Zmfn000481	535.04	323.03	536.044	C14H22N2O16P2	[M-H]-	Uridine-5'-Diphosphate-D-Xylose	Nucleotides and derivatives	Nucleotides and derivatives	3616-06-6	2	1.80739e+06	1.54348e+06	1.59123e+06	1.85494e+06	2.16848e+06	1.87776e+06	2.29478e+06	2.335e+06	2.34005e+06	1.93375e+06	1.59442e+06	1.61942e+06
mws0976	243.06	153.03	244.07	C9H12N2O6	[M-H]-	β-Pseudouridine	Nucleotides and derivatives	Nucleotides and derivatives	1445-07-4	3	1.35107e+06	1.35626e+06	1.44859e+06	2.36092e+06	2.23089e+06	2.26936e+06	2.2667e+06	2.30211e+06	2.2878e+06	3.03117e+06	2.97248e+06	2.83975e+06
Wcgn012055	333.2	251.2	334.214	C20H30O4	[M-H]-	Araucarolone	Terpenoids	Ditepenoids	-	3	110398	107328	111977	112965	118724	103510	102458	104407	107936	130797	137536	131828
pmn001640	449.07	316	450.08	C20H18O12	[M-H]-	Myricetin-3-O-arabinoside	Flavonoids	Flavonols	132679-85-7	1	7.61805e+06	7.24229e+06	9.04292e+06	8.68701e+06	9.3387e+06	9.04287e+06	1.06742e+07	1.07458e+07	9.88884e+06	8.47393e+06	9.80959e+06	9.4609e+06
mws0847	150.08	133.05	149.07	C6H7N5	[M+H]+	1-Methyladenine	Nucleotides and derivatives	Nucleotides and derivatives	5142-22-3	3	816748	767339	820597	976850	943402	934195	844511	839881	801007	891273	945451	966477
pmb0789	332.13	152.07	331.127	C14H21NO8	[M+H]+	Pyridoxine-5'-O-glucoside	Others	Vitamin	-	3	1.07406e+06	1.12631e+06	1.16172e+06	1.20267e+06	1.27638e+06	1.29194e+06	1.19476e+06	1.2808e+06	1.24793e+06	1.18772e+06	1.18017e+06	1.22079e+06
pmn001622	633.07	275	634.081	C27H22O18	[M-H]-	1-O-Galloyl-4,6-hexahydroxydiphenoyl-D-glucose	Phenolic acids	Phenolic acids	126721-55-9	2	1.21221e+07	1.2685e+07	1.28084e+07	1.50593e+07	1.35006e+07	1.79561e+07	1.3817e+07	1.38279e+07	1.19442e+07	10505151	11185807	1.30025e+07
Lmmn002274	521.2	359.15	522.21	C26H34O11	[M-H]-	Isolariciresinol-9'-O-glucoside*	Lignans and Coumarins	Lignans	63358-12-3	3	114407	114652	104665	88419.7	97748.2	104180	127587	127274	123705	105177	88654.1	97568
pmp000236	565.16	367.1	564.148	C26H28O14	[M+H]+	Isovitexin-8-O-xyloside	Flavonoids	Flavones	-	3	6.80683e+06	6.67702e+06	7.25865e+06	6.96074e+06	7.4532e+06	6.92868e+06	6.73794e+06	8.06121e+06	6.39275e+06	6.33686e+06	5.83232e+06	5.80692e+06
Zmdp001857	311.12	165.05	310.116	C14H18N2O6	[M+H]+	γ-Glutamyltyrosine	Amino acids and derivatives	Amino acids and derivatives	7432-23-7	3	88762.2	114187	98569.3	177570	213559	193311	206775	170270	173335	219853	196211	193536
mws4516	130.05	84.05	129.043	C5H7NO3	[M+H]+	Pyroglutamic acid	Amino acids and derivatives	Amino acids and derivatives	4042-36-8	1	2.5366e+06	2.3428e+06	2.36527e+06	1.91761e+06	1.95386e+06	2.04731e+06	2.03844e+06	2.29425e+06	2.25539e+06	2.03255e+06	1.63315e+06	1.90784e+06
Lmgn002250	677.17	191.06	678.18	C31H34O17	[M-H]-	Dicaffeoylquinic acid-O-glucoside	Phenolic acids	Phenolic acids	-	3	1.21549e+06	1.06275e+06	1.21476e+06	1.7741e+06	1.93505e+06	1.51803e+06	1.66255e+06	1.65841e+06	1.60075e+06	1.45756e+06	1.91889e+06	1.73254e+06
Lmmn004912	315.05	271.02	316.058	C16H12O7	[M-H]-	3-O-Methylquercetin	Flavonoids	Flavonols	1486-70-0	3	57885.1	55502.6	56237.4	76207.8	69667.2	68463.7	50682.4	54436.3	54367	54085.2	70842.1	68478.1
Lmtn002997	493.1	331.05	494.106	C22H22O13	[M-H]-	Mearnsetin-3-O-glucoside	Flavonoids	Flavones	-	2	700388	709185	685547	671134	759614	656320	833884	844044	857975	716241	666846	682321
MWS1840	102.13	58.07	101.12	C6H15N	[M+H]+	Triethylamine	Alkaloids	Alkaloids	121-44-8	1	123794	131096	106810	113905	87744.2	98919.9	94242	87757	85998.5	95791.5	116591	66061.6
Wasn006585	447.22	315.18	448.231	C21H36O10	[M-H]-	Geranyl 3-O-xylopyranosyl-glucopyranoside*	Others	Others	-	1	3.83569e+06	3.41348e+06	4.38997e+06	5.58503e+06	5.80515e+06	5.79687e+06	5.26651e+06	5.70621e+06	4.66421e+06	2.31846e+06	2.39924e+06	2.25138e+06
Zmhn001883	329.09	209.04	330.095	C14H18O9	[M-H]-	Vanillic acid-4-O-glucoside	Phenolic acids	Phenolic acids	32142-31-7	2	3.31954e+06	3.34849e+06	3.34937e+06	3.90603e+06	3.72221e+06	4.03321e+06	3.59008e+06	4.69228e+06	3.92098e+06	3.9861e+06	4.34018e+06	4.1257e+06
MWS1846	151.04	93.0347	152.047	C8H8O3	[M-H]-	Phenoxyacetic acid	Phenolic acids	Phenolic acids	122-59-8	3	95251.9	93257.4	76113.3	94243.8	61094.3	79525.4	66163.1	67810.6	76212.4	88253.8	51773.7	51127.3
Lazn006735	583.22	535.2	584.226	C31H36O11	[M-H]-	Erythro-Guaiacylglycerol-β-O-4'-dehydrodisinapyl Ether	Lignans and Coumarins	Lignans	613684-55-2	1	141041	204166	170710	196794	210025	203493	197934	218536	238767	169272	194733	204652
Lmhp001430	227.1	116.07	226.095	C10H14N2O4	[M+H]+	Cyclo(Pro-Glu)	Amino acids and derivatives	Amino acids and derivatives	-	2	1.16093e+06	1.1288e+06	1.17019e+06	1.10356e+06	1.15183e+06	1.16713e+06	1.08321e+06	1.05935e+06	1.04444e+06	925062	990200	1.05759e+06
pme0513	151.061	59	152.068	C5H12O5	[M-H]-	Xylitol*	Others	Saccharides	87-99-0	3	80556.8	92894.9	64499.9	101162	96398.9	85501.3	79953.8	80550.1	71773	105280	77047.2	104470
Zmyn005252	285.24	239.24	286.251	C17H34O3	[M-H]-	3-Hydroxy-palmitic acid methyl ester	Lipids	Free fatty acids	51883-36-4	3	26197.7	31428.3	24645.1	25549.2	30215.2	29485.8	28005.7	33203.4	23532.1	25675.1	28860	34199.7
Lmzp004885	331.08	315.05	330.074	C17H14O7	[M+H]+	Tricin (5,7,4'-Trihydroxy-3',5'-dimethoxyflavone)	Flavonoids	Flavones	520-32-1	1	1.45781e+06	1.49979e+06	1.46442e+06	2.55771e+06	2.56918e+06	2.55239e+06	2.20841e+06	2.14653e+06	2.21789e+06	2.22154e+06	2.11889e+06	2.21986e+06
Zmzp005934	284.3	102.09	283.288	C18H37NO	[M+H]+	Stearamide	Alkaloids	Alkaloids	124-26-5	1	31499.2	11541.9	15633.7	13568.2	10790.5	12634.7	8627.45	17581.4	17412.6	20538.9	8756.45	16992.3
MWS1983	343.12	89.03	344.132	C12H24O11	[M-H]-	Maltitol	Others	Saccharides	585-88-6	3	823900	840844	939762	673096	675349	648429	929494	777598	806038	713864	938042	802172
Hasp010605	353.27	261.22	352.261	C21H36O4	[M+H]+	(S)-2,3-dihydroxypropyl (9Z,12Z,15Z)-octadeca-9,12,15-trienoate	Others	Others	129828-41-7	3	4.3837e+06	4.39691e+06	4.35435e+06	3.86835e+06	3.73242e+06	3.63346e+06	3.75496e+06	3.47582e+06	3.33159e+06	4.3471e+06	4.41189e+06	4.32715e+06
Hmhn000927	287.08	125.02	288.084	C12H16O8	[M-H]-	Phloroglucinol-1-O-β-D-glucopyranoside	Phenolic acids	Phenolic acids	-	2	73229.5	108466	114944	121111	107354	115017	170907	126368	129937	127635	109866	122600
Lmhn102068	295.05	179.03	296.053	C13H12O8	[M-H]-	2-O-Caffeoylmalic acid	Phenolic acids	Phenolic acids	53755-04-7	3	11978.8	5320.05	10614	23664.4	12548.9	17397.3	19635.8	16846.8	16747.9	5320.05	19957.3	20127.6
Lmcn004772	399.07	233.05	400.079	C20H16O9	[M-H]-	Theaflagallin	Tannins	Tannin	102208-15-1	2	1.37725e+06	1.47113e+06	1.46447e+06	2.02293e+06	2.0564e+06	2.16797e+06	1.05041e+06	1.27698e+06	1.04834e+06	3.08458e+06	3.27207e+06	3.5317e+06
MW0145904	371.17	191.14	370.16	C14H22N6O6	[M+H]+	Asn-Thr-His	Amino acids and derivatives	Amino acids and derivatives	-	3	110709	99953	136910	177176	180926	141145	178696	179941	140574	169032	175583	226628
Zmcp102206	381.2	299.2	382.214	C24H30O4	[M-H]-	(Z)-3,8-Dihydro 6,6·;7,3'a-diligustilide	Others	Others	-	3	998066	1.17477e+06	1.0377e+06	1.13735e+06	1.11619e+06	1.36395e+06	1.22266e+06	1.21868e+06	1.0854e+06	916954	1.22193e+06	1.02663e+06
MWS2070	179.07	92.03	180.079	C10H12O3	[M-H]-	Propyl 4-hydroxybenzoate	Phenolic acids	Phenolic acids	94-13-3	3	136146	144567	143570	27077.7	18281.8	19299.7	45276.1	47778	42507.2	38071.6	33333	37005.5
Hmln001281	623.09	169.01	624.096	C26H24O18	[M-H]-	Phyllanthusiin F	Tannins	Tannin	-	3	13195.7	7039.13	8340	43531.2	15941.8	61731.3	8149.38	6338.11	39417.4	59204.4	10623.2	32888.1
Wagp009533	389.12	359.08	388.116	C20H20O8	[M+H]+	5-Hydroxy-6,7,3',4',5'-Pentamethoxyflavone	Flavonoids	Flavones	29215-55-2	3	86790.6	90947.4	74165.3	107040	106489	110024	110106	109580	116220	107708	102807	90718.9
pmn001519	335.04	124	336.048	C15H12O9	[M-H]-	Galloyl Methyl gallate	Phenolic acids	Phenolic acids	-	1	848177	839596	853474	1.13937e+06	969209	1.05617e+06	786170	879887	934098	670671	600087	652410
pmp001273	520.34	184.07	519.332	C26H50NO7P	[M+H]+	LysoPC 18:2	Lipids	LPC	-	1	364107	364760	381842	433228	405712	404736	260271	238867	241582	384324	354381	386519
Lmyn007622	331.25	157.12	332.256	C18H36O5	[M-H]-	9,10,18-Trihydroxystearic acid	Lipids	Free fatty acids	496-86-6	2	2106.84	4720.71	4160.83	2989.3	11169.5	2780.18	8204.47	8209.36	6592	4084.21	4949.41	4200.07
mws1155	181.07	101.02	182.079	C6H14O6	[M-H]-	D-Mannitol*	Others	Saccharides	69-65-8	3	35632.3	33066.9	32031.1	39914.3	41412.1	38167	24140.9	29353.6	32787.1	39913.3	40667.2	40264.8
Lakn003294	343.1	181.05	344.111	C15H20O9	[M-H]-	2-β-D-Glucopyranosyloxy-5-hydroxyphenylacetic acidmethylester	Phenolic acids	Phenolic acids	-	3	421499	414908	405294	379528	375737	396217	463013	385974	378222	428744	339489	453767
mws0213	151.061	71	152.068	C5H12O5	[M-H]-	Ribitol	Others	Saccharides	488-81-3	3	176065	189300	193776	193424	225174	182562	161229	184446	163799	219729	217290	236371
mws1409	579.03	403	580.034	C15H22N2O18P2	[M-H]-	Uridine-5'-diphosphoglucuronic acid	Nucleotides and derivatives	Nucleotides and derivatives	-	3	403590	377371	399086	271335	259374	295983	503555	467144	536561	393465	352271	377752
Wcsp000996	254.09	159.03	253.074	C15H11NO3	[M+H]+	N-Methylcrinasiadine	Alkaloids	Alkaloids	40141-98-8	2	739780	802450	762997	611718	144926	685051	538750	673727	101541	517936	511948	514547
MW0107768	346.2	185.17	345.19	C15H27N3O6	[M+H]+	Leu-Val-Asp	Amino acids and derivatives	Amino acids and derivatives	-	3	47139.4	40374	22037.7	22693.9	30251.4	30166.8	26150.8	17380.3	19365.1	23087.4	40865.1	54607.9
pme2602	184	96.97	185.009	C3H8NO6P	[M-H]-	O-Phospho-L-serine	Amino acids and derivatives	Amino acids and derivatives	407-41-0	3	173884	126233	182609	101555	126283	111539	120432	88941.9	115042	112694	112691	119899
pmn001681	165.09	149.06	166.099	C10H14O2	[M-H]-	1-(4-Methoxyphenyl)-1-propanol	Phenolic acids	Phenolic acids	5349-60-0	3	601283	693233	736695	540795	499799	637794	637080	509851	708436	607632	734419	609664
pme2246	301	185.02	302.006	C14H6O8	[M-H]-	Ellagic acid	Tannins	Tannin	476-66-4	3	465607	429351	176780	399026	138190	455569	364181	95576	397737	72916.5	81074	66123.7
mws1401	175.11	84.04	174.1	C7H14N2O3	[M+H]+	L-Theanine	Amino acids and derivatives	Amino acids and derivatives	3081-61-6	1	7.90767e+06	8.43297e+06	7.51307e+06	4.59319e+06	4.03477e+06	5.67251e+06	6.49356e+06	5.31691e+06	6.53472e+06	5.29125e+06	3.06886e+06	4.30735e+06
Hmcp009963	180.14	123.07	180.138	C11H18NO+	[M]+	Candicine	Alkaloids	Phenolamine	6656-13-9	1	635457	586223	677524	570665	444472	272426	287585	343607	405391	682977	606702	709351
MW0004191	239.13	195.14	180.115	C11H16O2	[M+CH3COO]-	3-tert-Butyl-4-hydroxyanisole	Phenolic acids	Phenolic acids	121-00-6	3	30023.3	34787.8	35742.1	30970	24660.7	24143.7	23663.3	24807.2	28043.4	26831.9	29084.9	27281.5
pmn001468	461.13	137.02	462.137	C19H26O13	[M-H]-	Sibiricose A3	Phenolic acids	Phenolic acids	139726-39-9	3	248289	262945	256820	238402	219629	229881	173554	170123	174618	145915	158876	163350
pmp000573	447.13	285.08	446.121	C22H22O10	[M+H]+	Acacetin-7-O-galactoside	Flavonoids	Flavones	-	2	448186	424152	421794	417392	457763	438922	472217	419823	440890	422388	419159	439028
Jmwn006041	519.19	357.13	520.194	C26H32O11	[M-H]-	(7S,8R)-dehydrodiconiferylalcohol-9'-O-β-D-glucopyranoside	Phenolic acids	Phenolic acids	-	3	349310	322879	340005	356843	337329	350002	340941	292794	320928	323006	265714	303743
pmb2922	565.05	323.03	566.055	C15H24N2O17P2	[M-H]-	Uridine 5'-diphospho-D-glucose	Nucleotides and derivatives	Nucleotides and derivatives	133-89-1	1	1.15819e+07	1.00922e+07	1.00555e+07	9.86117e+06	1.25812e+07	1.23592e+07	1.15031e+07	1.11123e+07	9.3341e+06	1.28331e+07	1.24063e+07	1.01053e+07
Lcyp000673	331.08	315.05	330.074	C17H14O7	[M+H]+	Prudomestin	Flavonoids	Flavonols	3443-28-5	2	1.45172e+06	1.48195e+06	1.49308e+06	2.45306e+06	2.36702e+06	2.40781e+06	2.22364e+06	1.99749e+06	2.08314e+06	2.26443e+06	2.17156e+06	2.14206e+06
pmb0532	349.05	137.05	348.047	C10H13N4O8P	[M+H]+	Inosine 5'-monophosphate	Nucleotides and derivatives	Nucleotides and derivatives	131-99-7	3	232407	228359	221064	237831	318893	249658	155500	141688	179058	329882	336666	350908
Lmlp005572	433.11	271.06	432.106	C21H20O10	[M+H]+	Galangin-7-O-glucoside	Flavonoids	Flavones	-	1	2.63609e+06	2.67338e+06	2.85543e+06	1.70795e+06	1.79152e+06	2.00456e+06	2.15929e+06	2.08833e+06	2.53554e+06	1.87181e+06	1.75022e+06	1.89812e+06
Wagp009942	359.11	344.09	358.105	C19H18O7	[M+H]+	5-Hydroxy-3,7,3',4'-tetramethoxyflavone (Retusin)*	Flavonoids	Flavones	1245-15-4	2	5.76864e+06	5.98314e+06	5.67997e+06	6.901e+06	6.54406e+06	6.76464e+06	5.67155e+06	5.99762e+06	5.79686e+06	6.34357e+06	5.8889e+06	5.8876e+06
MWSmce159	193.05	147.04	192.042	C10H8O4	[M+H]+	6,7-Dihydroxy-4-methylcoumarin	Lignans and Coumarins	Coumarins	529-84-0	3	162998	175819	132177	196578	285014	276348	251944	205578	228935	83365	185094	202694
Lajp003377	579.15	127.04	578.142	C30H26O12	[M+H]+	Fisetinidol-(4α,6)-gallocatechin	Flavonoids	Flavanols	1262536-83-3	1	1.32581e+07	1.55892e+07	1.40149e+07	1.42138e+07	1.58331e+07	1.64665e+07	1.69745e+07	1.44439e+07	1.73798e+07	1.023e+07	1.18003e+07	1.25659e+07
Zmlp007578	345.06	313.03	344.053	C17H12O8	[M+H]+	3,3',4-O-Trimethylellagic acid	Tannins	Tannin	1617-49-8	2	946955	1.05044e+06	916573	1.79471e+06	1.8042e+06	1.78608e+06	1.25188e+06	1.37631e+06	1.28021e+06	1.51423e+06	1.42237e+06	1.50505e+06
Wahp006113	507.15	345.1	506.142	C24H26O12	[M+H]+	Rhamnazine-4'-O-β-D-glucoside	Flavonoids	Flavones	-	2	3.43487e+07	3.32058e+07	3.4751e+07	2.00447e+07	1.87099e+07	1.9853e+07	1.95315e+07	2.01311e+07	1.67924e+07	2.17156e+07	2.35485e+07	1.89722e+07
MWSmce707	133.09	73.06	132.079	C6H12O3	[M+H]+	Ethyl 3-hydroxybutyrate	Organic acids	Organic acids	5405-41-4	3	1.22207e+06	1.33485e+06	1.34185e+06	1.01264e+06	1.11794e+06	1.39252e+06	1.03948e+06	1.01343e+06	986170	1.07076e+06	1.05453e+06	965219
Lmyp004084	153.13	107.09	152.12	C10H16O	[M+H]+	Perillyl alcohol	Terpenoids	Monoterpenoids	57717-97-2	2	2.20462e+06	2.45785e+06	2.5371e+06	1.89673e+06	1.68871e+06	2.14533e+06	1.9175e+06	1.79643e+06	1.99928e+06	1.8059e+06	1.4863e+06	1.45165e+06
pmb0484	104.11	60.08	104.107	C5H14NO+	[M]+	Choline	Alkaloids	Alkaloids	62-49-7	3	2.07657e+06	2.18995e+06	1.91551e+06	2.01678e+06	1.88228e+06	1.90972e+06	2.14378e+06	2.00587e+06	1.92452e+06	1.66766e+06	1.66505e+06	1.57278e+06
pmb2791	309.21	209.05	310.214	C18H30O4	[M-H]-	9-Hydroperoxy-10E,12,15Z-octadecatrienoic acid	Lipids	Free fatty acids	111004-08-1	3	133914	103100	121283	127829	110522	116443	106259	138498	119543	119590	127255	130626
MW0146364	437.11	347.08	438.106	C22H18N2O8	[M-H]-	Asp-Nap-OH	Amino acids and derivatives	Amino acids and derivatives	-	3	95555.5	108578	120357	65692.5	69658.7	54949.4	46844.5	47588.2	56373	66371.9	111406	97760.6
pme0278	191.1	128.07	190.095	C7H14N2O4	[M+H]+	2,6-Diaminooimelic acid	Organic acids	Organic acids	583-93-7	3	4.6898e+06	4.60288e+06	4.60434e+06	2.58327e+06	2.70421e+06	2.74752e+06	3.93092e+06	3.42137e+06	3.57688e+06	2.9799e+06	2.61983e+06	3.0117e+06
mws2623	281.25	281.25	282.256	C18H34O2	[M-H]-	11-Octadecanoic acid(Vaccenic acid)*	Lipids	Free fatty acids	506-17-2	1	1.79626e+06	1.9386e+06	1.73627e+06	3.22861e+06	3.58649e+06	3.19421e+06	2.45502e+06	2.52934e+06	2.59196e+06	3.14857e+06	3.42366e+06	3.5261e+06
mws1422	275.09	107.05	274.084	C15H14O5	[M+H]+	Epiafzelechin	Flavonoids	Flavanols	24808-04-6	1	1.24036e+07	1.15141e+07	1.12037e+07	1.32099e+07	1.19354e+07	1.17756e+07	1.06836e+07	1.18587e+07	1.13101e+07	1.0327e+07	1.16687e+07	1.02883e+07
HJAP058	345.1	284.07	344.126	C19H20O6	[M+H]+	5,6,7,4'-Tetramethoxyflavanone	Flavonoids	Flavanones	2569-77-9	3	78259.4	77395.5	72588.9	75487	65941.8	81542.1	77628.5	79864.4	77501.8	64365.3	57384.9	65036.4
mws1474	345.1	284.07	344.09	C18H16O7	[M+H]+	5,7-Dihydroxy-3',4',5'-trimethoxyflavone	Flavonoids	Flavones	18103-42-9	3	78259.4	77395.5	72588.9	75487	65941.8	81542.1	77628.5	79864.4	77501.8	64365.3	57384.9	65036.4
Wccp002543	295.13	120.08	294.122	C14H18N2O5	[M+H]+	γ-Glutamylphenylalanine	Amino acids and derivatives	Amino acids and derivatives	7432-24-8	2	293565	309124	280489	294718	306439	300710	188838	223843	234693	278814	290806	321740
Smhp003438	611.16	593.14	610.153	C27H30O16	[M+H]+	Luteolin-6,8-di-C-glucoside*	Flavonoids	Flavones	29428-58-8	2	945500	1.02101e+06	1.02019e+06	1.02502e+06	996285	969917	1.1037e+06	970622	959767	1.16284e+06	979547	853324
Lhqp101805	325.09	163.04	324.084	C15H16O8	[M+H]+	Skimmin (7-Hydroxycoumarin-7-O-glucoside)	Lignans and Coumarins	Coumarins	93-39-0	1	809191	730146	859544	564978	650436	701100	418746	732606	560182	478319	543047	646404
Zbyp005789	411.11	123.04	410.1	C22H18O8	[M+H]+	Epicatechin-3-O-p-hydroxybenzoate	Phenolic acids	Phenolic acids	-	2	194044	182931	128300	159534	141508	163566	132055	124493	168060	237576	133762	129147
Walp008102	302.31	88.08	301.298	C18H39NO2	[M+H]+	2-Aminooctadecane-1,4-diol	Lipids	Sphingolipids	-	2	242524	226997	311481	321111	297100	307995	256526	261517	274984	305578	933437	257811
pme0021	166.09	120.08	165.079	C9H11NO2	[M+H]+	L-Phenylalanine	Amino acids and derivatives	Amino acids and derivatives	63-91-2	1	222827	206393	198842	678104	701470	675396	585919	575107	600747	592847	539328	555194
Lahp003733	359.17	197.12	358.163	C17H26O8	[M+H]+	Clausenaglycoside A	Phenolic acids	Phenolic acids	-	3	48272.7	70150.8	56482.8	80255.5	87652.6	83089.1	58378.7	88284.6	59603.5	69593.7	95821.2	76324.1
Lmmp003109	305.1	139.04	304.095	C16H16O6	[M+H]+	3'-O-Methyl-epicatechin	Flavonoids	Flavanols	76549-34-3	3	1.88447e+06	1.5056e+06	1.50906e+06	1.01008e+06	1.28323e+06	1.20897e+06	1.33479e+06	870995	1.40611e+06	1.4208e+06	1.27686e+06	1.30888e+06
Lazn006001	585.23	537.21	586.241	C31H38O11	[M-H]-	Dihydrobuddlenol B	Lignans and Coumarins	Lignans	-	3	533344	547416	615923	597729	571452	620668	654138	764324	849440	507484	470598	541873
Lhcp090203	193.16	109.07	192.151	C13H20O	[M+H]+	α-Ionone	Others	Ketone compounds	127-41-3	1	95661.5	111050	98478.8	105935	101193	68070.7	100405	89387.1	85939.2	90679.8	98099.5	90598.8
pme3968	166.07	149.05	165.065	C6H7N5O	[M+H]+	7-Methylguanine	Nucleotides and derivatives	Nucleotides and derivatives	578-76-7	3	2.22058e+06	2.20621e+06	2.27057e+06	2.41532e+06	2.29757e+06	2.42132e+06	2.16183e+06	2.07783e+06	2.05456e+06	2.21641e+06	2.14851e+06	2.18154e+06
pmp001198	132.1	57.03	131.095	C6H13NO2	[M+H]+	6-Deoxyfagomine	Alkaloids	Piperidine alkaloids	197449-09-5	1	778494	894565	933153	1.69316e+06	1.75495e+06	1.68359e+06	1.35006e+06	1.13482e+06	1.27574e+06	1.66018e+06	1.60913e+06	1.6891e+06
pmn001606	309.28	309.28	310.287	C20H38O2	[M-H]-	Eicosenoic acid	Lipids	Free fatty acids	26764-41-0	3	6.82698e+06	6.45772e+06	7.04657e+06	6.43167e+06	7.9337e+06	6.31452e+06	5.73154e+06	7.34336e+06	6.1266e+06	6.38849e+06	7.21902e+06	8.06271e+06
MWS4296	223.11	120.08	222.1	C11H14N2O3	[M+H]+	Glycylphenylalanine	Amino acids and derivatives	Amino acids and derivatives	3321-03-7	1	343285	307679	339500	265852	285888	248776	147043	264783	231971	704830	414896	304959
MWS201442	267.13	120.08	266.127	C13H18N2O4	[M+H]+	Phe-Thr	Amino acids and derivatives	Amino acids and derivatives	51352-44-4	3	225537	233926	229456	186520	240730	205041	164082	170691	174905	124173	189230	191861
Lacp001431	268.15	136.06	267.147	C14H21NO4	[M+H]+	N-(3-hydroxy-4-methoxyphenethyl)-4-hydroxybutanamide	Alkaloids	Phenolamine	-	2	354253	314385	400178	519418	537871	547445	596542	499511	470666	446739	448809	461482
Lmcp001538	181.07	138.07	180.065	C7H8N4O2	[M+H]+	Theobromine	Alkaloids	Alkaloids	83-67-0	1	4.38805e+06	4.37599e+06	4.23533e+06	5.32045e+06	4.65573e+06	4.83742e+06	4.46174e+06	4.33907e+06	4.3728e+06	4.13385e+06	4.00333e+06	3.96923e+06
MWS0933	170.09	124.09	169.085	C7H11N3O2	[M+H]+	1-Methylhistidine	Amino acids and derivatives	Amino acids and derivatives	332-80-9	2	587827	663200	630399	662567	725738	710674	528210	565580	571076	700518	766722	739690
pme1266	167.06	124.05	166.049	C6H6N4O2	[M+H]+	3-Methylxanthine	Nucleotides and derivatives	Nucleotides and derivatives	1076-22-8	3	355365	321268	316458	556452	564474	568946	421429	381448	381283	381369	415170	440035
Qacp005011	435.13	273.08	434.121	C21H22O10	[M+H]+	3-Hydroxy-1,2-dimethoxyxanthone-glucoside*	Others	Xanthone	-	3	2.77528e+06	2.52752e+06	2.54075e+06	2.05581e+06	1.97852e+06	2.40099e+06	2.20498e+06	2.31987e+06	2.26752e+06	2.08158e+06	1.86944e+06	2.05102e+06
pme2244	190.09	118.07	189.079	C11H11NO2	[M+H]+	3-Indolepropionic acid	Alkaloids	Plumerane	830-96-6	2	532081	490281	515304	1.02545e+06	1.1021e+06	1.05132e+06	962075	948812	977953	943638	1.05882e+06	1.08183e+06
HJN093	451.09	313.05	452.096	C20H20O12	[M-H]-	2-O-Salicyl-6-O-Galloyl-D-Glucose	Phenolic acids	Phenolic acids	-	3	320436	359667	338563	408001	374036	355996	338122	345975	319842	365524	357940	367432
pme0122	189.12	126.09	188.116	C8H16N2O3	[M+H]+	N6-Acetyl-L-lysine	Amino acids and derivatives	Amino acids and derivatives	692-04-6	3	477304	500929	408689	1.09239e+06	883601	1.19297e+06	641767	526576	695056	1.23694e+06	1.25497e+06	1.28171e+06
MWSHY0189	433.11	271.07	432.106	C21H20O10	[M+H]+	Apigenin-7-O-glucoside(Cosmosiin)	Flavonoids	Flavones	578-74-5	1	2.40952e+06	2.41033e+06	2.65533e+06	1.98292e+06	1.97949e+06	1.99548e+06	2.12916e+06	2.07267e+06	2.49819e+06	2.04751e+06	1.76088e+06	2.07239e+06
Cmyp007180	181.12	107.09	180.115	C11H16O2	[M+H]+	Dihydroactinidiolide	Others	Lactones	17092-92-1	1	554299	546521	524208	562222	528025	499801	470287	544693	510466	497147	472251	428647
Lmfn000604	331.07	169.01	332.074	C13H16O10	[M-H]-	6-O-Galloyl-β-D-glucose*	Phenolic acids	Phenolic acids	13186-19-1	1	3.38616e+07	2.78432e+07	2.95635e+07	3.4481e+07	3.77051e+07	3.48979e+07	3.52572e+07	3.57787e+07	3.55999e+07	3.78064e+07	4.0955e+07	4.06796e+07
pme1383	170.08	134.06	169.074	C8H11NO3	[M+H]+	Pyridoxine	Others	Vitamin	65-23-6	1	3.43284e+06	3.58581e+06	4.27915e+06	6.54703e+06	6.7474e+06	6.55013e+06	6.19784e+06	5.94633e+06	6.49196e+06	6.23168e+06	6.42569e+06	7.39957e+06
mws1195	179.07	147.04	178.063	C10H10O3	[M+H]+	p-Coumaric acid methyl ester	Phenolic acids	Phenolic acids	3943-97-3	2	4.00664e+06	3.76851e+06	3.86311e+06	2.10053e+06	2.20699e+06	2.13338e+06	2.16901e+06	1.91214e+06	1.89581e+06	1.53556e+06	1.61027e+06	1.89313e+06
MWSHC20116	355.28	81.07	354.277	C21H38O4	[M+H]+	10,12-Octadecadienoic acid,2,3-dihydroxypropyl ester	Lipids	Free fatty acids	1908475-46-6	1	54918.7	63924	59293.5	19262.4	21343.2	19005.8	26192.4	26101.7	31760.7	33907.3	28784.3	34840.2
Wasn003942	363.17	201.11	364.173	C16H28O9	[M-H]-	Glucosyl 6,9-dihydroxydec-4-enoic acid	Others	Others	-	3	57990.5	73533.8	58987.3	51543.2	59910.6	38743	45565.1	42072.6	46381.3	66831	56826.7	62370.5
Zmmp002167	311.12	136.07	310.116	C14H18N2O6	[M+H]+	2-((L-tyrosyl)oxy)-5-amino-5-oxopentanoic acid	Amino acids and derivatives	Amino acids and derivatives	-	3	232850	264768	200297	502097	443853	487346	485051	284721	440589	465745	482019	448265
pme1173	137.05	110.03	136.038	C5H4N4O	[M+H]+	Allopurinol	Nucleotides and derivatives	Nucleotides and derivatives	315-30-0	3	1.04919e+06	1.01725e+06	985660	2.82149e+06	2.72082e+06	2.66892e+06	1.60472e+06	1.49714e+06	1.41661e+06	2.57864e+06	2.63106e+06	2.6927e+06
Hmln002806	335.08	179.03	336.084	C16H16O8	[M-H]-	5-O-Caffeoylshikimic acid	Phenolic acids	Phenolic acids	73263-62-4	3	350007	315984	343203	331195	339918	359580	358608	357631	441123	294451	276315	286044
Lmmp002963	625.18	317.06	624.169	C28H32O16	[M+H]+	6-C-Methylquercetin-3-O-rutinoside	Flavonoids	Flavonols	-	3	1.20315e+07	1.22364e+07	1.10395e+07	1.25279e+07	1.24628e+07	1.14215e+07	1.23019e+07	1.10209e+07	1.30831e+07	1.25114e+07	9.37262e+06	1.02157e+07
Lmyp004407	595.145	287.055	594.137	C30H26O13	[M+H]+	Kaempferol-3-O-(2''-p-Coumaroyl)galactoside	Flavonoids	Flavonols	-	3	2.16652e+06	2.30524e+06	2.04074e+06	2.67894e+06	2.24329e+06	3.07819e+06	2.67231e+06	2.88411e+06	3.09129e+06	1.76257e+06	1.95014e+06	2.07649e+06
Wafn003485	337.15	179.06	338.158	C14H26O9	[M-H]-	Dihydroxyoctanoic acid glucoside	Others	Saccharides	-	3	35786.4	115748	119074	77778.5	84081.1	83750	94872.4	102908	88417	109340	29270.8	90035
Hajp007218	301.07	286.05	300.063	C16H12O6	[M+H]+	5,7,3',5'-tetrahydroxy-6-methylfavanone*	Flavonoids	Flavones	-	1	61993.3	66618.8	51757	107774	107558	108910	88517.3	102694	105702	80563.1	83344	90394.8
HX1341	163.04	89.04	162.032	C9H6O3	[M+H]+	7-hydroxy-2H-1-benzopyran-2-one	Lignans and Coumarins	Coumarins	-	2	2.92793e+07	2.85773e+07	2.79055e+07	1.90317e+07	1.88386e+07	1.92736e+07	2.07423e+07	1.79525e+07	2.19024e+07	1.8218e+07	1.75912e+07	1.78523e+07
Wahp004841	465.14	303.09	464.131	C22H24O11	[M+H]+	Homeriodictyol-7-O-β-O-glucoside*	Flavonoids	Flavanones	-	3	1.6013e+07	1.53636e+07	1.34133e+07	1.45818e+07	1.27487e+07	1.6796e+07	1.62944e+07	1.3769e+07	1.49195e+07	1.24567e+07	1.23718e+07	1.33596e+07
Zmzn001549	325.094	119.051	326.1	C15H18O8	[M-H]-	Ferulic acid-1-O-glucoside	Phenolic acids	Phenolic acids	14364-05-7	3	6.56437e+06	6.19357e+06	6.69715e+06	5.70368e+06	6.01832e+06	4.49987e+06	7.25461e+06	6.83842e+06	6.33688e+06	6.52519e+06	5.49356e+06	6.40846e+06
MWS0631	199.97	80.96	200.977	C3H7NO5S2	[M-H]-	S-Sulfo-L-Cysteine	Amino acids and derivatives	Amino acids and derivatives	1637-71-4	3	11061.1	13566.4	7304.82	6927.46	12115	15803.8	11687.7	7305.02	16204.5	16692.5	12544.9	9599.66
MWStz073	102.05	84.05	101.048	C4H7NO2	[M+H]+	5-Hydroxy-2-pyrrolidinone	Alkaloids	Pyrrole alkaloids	62312-55-4	3	552451	483316	473095	477561	486205	527123	475654	469225	489496	471081	474975	482477
MWSslk140	192.07	56.05	191.062	C7H13NO3S	[M+H]+	N-Acetyl-L-Methionine	Amino acids and derivatives	Amino acids and derivatives	65-82-7	3	71578.3	57299.2	95237.3	85159.1	81737.9	74225.2	48753	70822	60296.7	72090.1	51276.8	74752.8
Lmhp009890	546.36	184.07	545.348	C28H52NO7P	[M+H]+	LysoPC 20:3	Lipids	LPC	1199257-41-4	1	215767	196096	203932	368518	364565	366340	212960	215933	216033	368915	365066	357231
ML10197929	130.09	88.04	131.07	C4H9N3O2	[M-H]-	Creatine	Organic acids	Organic acids	57-00-1	3	173895	178530	186343	198374	206935	229289	245615	254668	213666	200671	232790	243003
Lskp211268	179.07	119.05	178.063	C10H10O3	[M+H]+	3-Ethyl-7-hydroxyphthslide	Others	Others	-	1	1.5549e+06	1.36578e+06	1.34184e+06	1.67721e+06	1.66386e+06	1.76178e+06	1.53025e+06	1.49223e+06	1.52373e+06	1.30147e+06	1.36276e+06	1.31426e+06
mws1073	595.17	457.13	594.159	C27H30O15	[M+H]+	Apigenin-6,8-di-C-glucoside (Vicenin-2)	Flavonoids	Flavones	23666-13-9	1	522339	428985	430212	684272	617115	625736	585243	720570	612728	529600	447859	449811
HJN083	521.2	359.15	522.21	C26H34O11	[M-H]-	Lariciresinol-4'-O-glucoside	Lignans and Coumarins	Lignans	143663-00-7	3	104937	111012	103166	87618.4	74763.5	80179.6	100474	125223	83636.5	73750.9	68250.2	81169.6
MWS201381	292.13	188.07	291.122	C14H17N3O4	[M+H]+	Ser-Trp	Amino acids and derivatives	Amino acids and derivatives	94421-70-2	3	177506	219125	234403	192961	199308	188687	181095	195344	164312	215542	192163	202270
pmn001684	225.11	147.08	226.12	C12H18O4	[M-H]-	Tuberonic Acid	Organic acids	Organic acids	124649-26-9	1	40202.5	49336.7	41613.6	301478	283098	265185	174230	187668	209481	313396	278057	314398
HJN087	433.12	271.06	434.121	C21H22O10	[M-H]-	Naringenin-4'-O-glucoside*	Flavonoids	Flavanones	-	1	2.48772e+06	2.13769e+06	2.43207e+06	2.4517e+06	2.62061e+06	2.54662e+06	2.64681e+06	2.68299e+06	2.90817e+06	2.72934e+06	2.75235e+06	2.81539e+06
Wafp003158	321.19	177.05	320.185	C16H24N4O3	[M+H]+	N-Feruloylhomoagmatine	Alkaloids	Phenolamine	-	1	5.48546e+06	5.71131e+06	5.89545e+06	4.64879e+06	5.02941e+06	4.19476e+06	3.15325e+06	3.35099e+06	3.16833e+06	4.13652e+06	3.70594e+06	4.0113e+06
Zmyn005384	299.26	253.26	300.266	C18H36O3	[M-H]-	2R-Hydroxyoctadecanoic Acid*	Lipids	Free fatty acids	26633-48-7	1	81918.7	67872.1	73806.2	84390.7	79427	93156.7	81581.9	92436.5	85876	91024.4	96992	101552
MWSmce490	167.04	123.05	168.042	C8H8O4	[M-H]-	2',4',6'-Trihydroxyacetophenone	Phenolic acids	Phenolic acids	480-66-0	3	68656.3	60513.8	69051.2	97712.4	92516.2	108186	89201	70675.2	96519.1	75191.6	76689.4	97682.1
Hmbn004734	455.32	455.32	456.324	C29H44O4	[M-H]-	3,23-Dihydroxy-30-noroleana-12,20(29)-dien-28-oic acid (30-Norhederagenin)	Terpenoids	Triterpene	117654-06-5	3	225952	223137	220525	273915	301641	310481	117401	101631	106224	122278	112084	99618.6
Jmgn004021	449.11	269.05	450.116	C21H22O11	[M-H]-	6-C-Glucosyl-2-Hydroxynaringenin	Flavonoids	Flavanones	-	3	625182	528265	699859	698398	737999	709769	227294	738428	719802	745488	719336	724929
pme2598	167.03	123.05	168.042	C8H8O4	[M-H]-	3,4-Dihydroxybenzeneacetic acid*	Phenolic acids	Phenolic acids	102-32-9	3	284760	497516	404509	447852	556394	551163	538841	510478	400689	372018	444043	461093
Zbsp011826	441.37	441.37	440.365	C30H48O2	[M+H]+	3-Hydroxylup-20(29)-en-28-al (Betulinaldehyde)	Terpenoids	Triterpene	13159-28-9	2	524638	467550	552542	1.03371e+06	1.01493e+06	950877	799166	902364	782491	823557	810263	916203
Waln003168	341.09	195.05	342.095	C15H18O9	[M-H]-	5-O-p-Coumaroyl Galactonic Acid	Phenolic acids	Phenolic acids	-	2	1.47555e+06	1.50141e+06	1.39923e+06	1.62457e+06	1.64688e+06	1.44174e+06	1.5888e+06	1.92851e+06	1.86879e+06	1.37934e+06	1.37345e+06	1.6552e+06
mws0255	112.05	95.02	111.043	C4H5N3O	[M+H]+	Cytosine	Nucleotides and derivatives	Nucleotides and derivatives	71-30-7	3	302025	220392	184818	303064	313238	295567	194550	269991	196277	316053	381165	349685
pmn001415	451.1	341.06	452.111	C24H20O9	[M-H]-	Catechin-(7,8-bc)-4β-(3,4-dihydroxyphenyl)-dihydro-2-(3H)-one	Flavonoids	Flavanols	-	2	31468.5	53916.9	36469.4	57440.8	67932.8	67669.4	63113.9	73429	64651	61939.3	50459.4	70430
mws0289	480.31	339.29	479.301	C23H46NO7P	[M+H]+	LysoPE 18:1	Lipids	LPE	89576-29-4	1	973737	1.14406e+06	581463	931192	1.49016e+06	1.82192e+06	827558	691537	912704	1.76392e+06	1.69835e+06	1.59929e+06
MWSprf147	315.11	153.16	314.1	C14H18O8	[M+H]+	Glucovanillin	Phenolic acids	Phenolic acids	494-08-6	2	1.81662e+06	1.72079e+06	1.85822e+06	1.88837e+06	1.84637e+06	1.82413e+06	1.67863e+06	1.6063e+06	1.84502e+06	1.27073e+06	1.37978e+06	1.2495e+06
MWSHY0094	459.09	139.04	458.085	C22H18O11	[M+H]+	Gallocatechin gallate	Flavonoids	Flavanols	4233-96-9	1	1.29012e+07	1.18431e+07	1.1661e+07	1.10953e+07	1.17735e+07	9.53907e+06	9.17099e+06	1.15052e+07	1.04335e+07	9.68031e+06	1.08602e+07	1.01543e+07
Zmhp003514	301.07	286.05	300.063	C16H12O6	[M+H]+	6,7,8-Tetrahydroxy-5-methoxyflavone*	Flavonoids	Flavones	-	1	68386.6	72491.6	71335	112894	110520	104446	97459.1	90205.7	95722	83690.7	93207.7	73431.2
MWS0811	130.09	84.08	129.079	C6H11NO2	[M+H]+	L-Pipecolic Acid	Organic acids	Organic acids	3105-95-1	2	3.3772e+06	2.89972e+06	2.82243e+06	2.39526e+06	2.4052e+06	2.51987e+06	2.62144e+06	3.00383e+06	2.67117e+06	2.37734e+06	2.26039e+06	2.46771e+06
Lakn003001	459.19	279.12	460.195	C21H32O11	[M-H]-	Hydroxy-Dihydrophaseic Acid glucoside	Terpenoids	Sesquiterpenoids	-	3	101538	88442	76097.2	102350	93737.5	86496.8	105454	101958	98544.3	89054.3	77065.9	95946.7
Zbzp007397	181.12	135.12	180.115	C11H16O2	[M+H]+	5,6,7,7a-tetrahydro-4,4,7a-trimethyl-2(4H)-benzofuranone	Others	Others	15356-74-8	1	532038	524052	575136	489946	613186	511371	529525	555350	457201	519008	530535	509127
Waln011222	554.34	255.23	555.354	C26H54NO9P	[M-H]-	2-(2,3-dihydroxypropoxy)-3-(((2-(dimethylamino)ethoxy)(hydroxy)phosphoryl)oxy)propyl palmitate	Lipids	LPE	-	1	17996.5	16415.1	16679.6	24131.9	29654.8	20322.1	10012.7	15331.5	12312.2	17949.4	19779.4	15669.4
Hmln003529	401.15	269.11	402.153	C18H26O10	[M-H]-	Benzyl β-primeveroside	Phenolic acids	Phenolic acids	130622-31-0	1	1.09669e+06	934016	949742	569856	530834	527476	508935	506024	461457	599386	615500	548812
pme0500	503.16	323.1	504.169	C18H32O16	[M-H]-	D-Melezitose	Others	Saccharides	597-12-6	2	255053	314405	215940	163083	209849	256971	293361	232265	279192	182985	225175	264641
pme3083	164.04	120.05	165.043	C8H7NO3	[M-H]-	2-(Formylamino)benzoic acid	Phenolic acids	Phenolic acids	3342-77-6	3	212895	206322	185354	237838	247498	291894	324912	329976	252888	433842	368617	415051
Wmmp000162	183.03	124.02	184.037	C8H8O5	[M-H]-	5-hydroxyisovanillic acid	Phenolic acids	Phenolic acids	-	2	8.36531e+06	6.34449e+06	6.72255e+06	6.10916e+06	8.75718e+06	5.10774e+06	7.04787e+06	8.3982e+06	7.60807e+06	7.04518e+06	5.19491e+06	5.62423e+06
MWS1875	143.05	115.05	144.058	C10H8O	[M-H]-	2-Naphthol*	Phenolic acids	Phenolic acids	135-19-3	1	28876.2	26943.8	23819	21614.2	22421.6	15550.9	14379.3	16093.3	19615.6	27015.4	23586.9	25994.9
pmb0501	131.13	114.1	130.122	C5H14N4	[M+H]+	Agmatine	Alkaloids	Alkaloids	306-60-5	3	257061	236398	234207	208064	221069	214322	224038	231972	222327	212460	245915	227978
Wmyn000216	345.08	169.01	346.09	C14H18O10	[M-H]-	methyl 6-O-galloyl-β-D-gluco-pyranosid	Phenolic acids	Phenolic acids	-	3	274553	260157	261824	216180	183326	160384	257291	211466	208019	213649	204079	193683
Jmgn002726	581.15	329.06	582.159	C26H30O15	[M-H]-	C-glucosyl-C-arabinosyl-2-hydroxynaringenin	Flavonoids	Flavanones	-	2	97753	117529	149582	50045.9	174109	144378	165183	153974	163842	150927	156971	173376
MWS4525	166.07	124.05	165.065	C6H7N5O	[M+H]+	6-O-methylguanine	Nucleotides and derivatives	Nucleotides and derivatives	20535-83-5	2	477059	494862	413489	598337	626919	584693	362492	438519	403985	536430	485625	492188
Lmyn000160	237.06	87.01	238.069	C8H14O8	[M-H]-	Mucic acid Dimethyl Ester	Phenolic acids	Phenolic acids	-	1	4.46077e+06	6.53376e+06	6.42886e+06	6.30631e+06	6.78081e+06	6.51021e+06	6.98076e+06	6.59959e+06	6.94678e+06	6.75406e+06	5.17107e+06	6.57649e+06
pma6389	345.1	177.05	344.09	C18H16O7	[M+H]+	Ayanin (3',5-Dihydroxy-3,4',7-Trimethoxyflavone)	Flavonoids	Flavones	572-32-7	3	20830.8	38197.6	22633.1	48512.7	36138.9	42026	30525.3	23879.9	34868	36847.5	39975.2	32247.9
Zbsp001807	315.07	153.02	314.064	C13H14O9	[M+H]+	Salicylacyl Glucuronide	Others	Others	-	2	991445	907649	984468	952019	818658	1.07542e+06	936950	1.00834e+06	788664	622254	636951	621123
Lmhp001732	263.14	70.06	262.132	C14H18N2O3	[M+H]+	L-Prolyl-L-Phenylalanine	Amino acids and derivatives	Amino acids and derivatives	13589-02-1	2	87088.2	78105.4	65604.9	92710.1	78458.5	82009.3	62070.3	81308.7	75475.8	79296.2	75116	78128.1
HJAP104	107.05	77.04	106.042	C7H6O	[M+H]+	Benzaldehyde	Phenolic acids	Phenolic acids	100-52-7	2	8.17961e+06	8.23259e+06	8.54578e+06	9.00053e+06	8.59307e+06	8.14931e+06	6.63863e+06	7.33962e+06	6.95924e+06	7.05031e+06	6.68957e+06	7.7315e+06
mws1003	331.05	151	332.053	C16H12O8	[M-H]-	Laricitrin	Flavonoids	Flavonols	53472-37-0	3	72407.5	50905.1	69371.8	69911.1	57526	74498.8	31178.2	26751.3	49347.1	69431.5	47563.4	64718.2
Lmxp000939	136.06	119.04	135.054	C5H5N5	[M+H]+	Zarzissine*	Alkaloids	Alkaloids	160568-14-9	1	189698	210577	242939	522888	556077	596167	322826	289984	325174	531802	631072	577531
Hahn002315	579.21	417.16	580.216	C28H36O13	[M-H]-	syringaresinol-4-O-β-D-glucopyranoside	Others	Others	-	3	147110	143455	141408	150418	133856	149029	142406	140557	174484	124284	153440	115774
pme3184	332.08	136.06	331.068	C10H14N5O6P	[M+H]+	2'-Deoxyadenosine-5'-monophosphate	Nucleotides and derivatives	Nucleotides and derivatives	653-63-4	2	264056	1.18131e+06	249976	1.46918e+06	257576	374007	1.13534e+06	1.1096e+06	1.2972e+06	1.33329e+06	1.42076e+06	287915
mws2118	435.13	167.04	436.137	C21H24O10	[M-H]-	Phloretin-2'-O-glucoside (Phlorizin)	Flavonoids	Chalcones	60-81-1	2	1.19307e+06	1.0533e+06	1.24803e+06	1.53531e+06	1.37907e+06	1.40751e+06	1.48539e+06	1.44014e+06	1.31064e+06	1.32863e+06	1.34673e+06	1.44005e+06
Wahp006462	507.15	345.1	506.142	C24H26O12	[M+H]+	Rhamnazine-5-O-β-D-glucoside	Flavonoids	Flavones	-	2	3.93175e+07	3.69175e+07	4.02408e+07	2.04192e+07	2.05037e+07	2.00067e+07	2.09968e+07	2.03697e+07	1.91297e+07	2.23616e+07	1.99993e+07	2.00665e+07
mws1002	345.06	330.04	346.069	C17H14O8	[M-H]-	Syringetin	Flavonoids	Flavonols	4423-37-4	3	2724.85	5106.93	7488.43	15633.7	13495.4	15170.8	4080.71	5849.94	6698.18	8718.23	9893.59	10535.4
mws0049	307.08	139.04	306.074	C15H14O7	[M+H]+	Gallocatechin	Flavonoids	Flavanols	970-73-0	1	6.60801e+06	7.12635e+06	7.06271e+06	7.70068e+06	7.95106e+06	7.88144e+06	8.14322e+06	8.47456e+06	8.73023e+06	5.78144e+06	5.72203e+06	5.71458e+06
pmb2999	461.11	299.1	462.116	C22H22O11	[M-H]-	Chrysoeriol-5-O-glucoside	Flavonoids	Flavones	-	3	503494	487884	523709	473743	475789	449159	474672	549653	521023	527036	477893	501508
pme0014	148.06	84.04	147.053	C5H9NO4	[M+H]+	L-Glutamic acid	Amino acids and derivatives	Amino acids and derivatives	56-86-0	3	1.06864e+06	1.10167e+06	1.08805e+06	807981	691204	781308	964609	920471	963299	939961	859487	883567
mws0281	191.02	111.01	192.027	C6H8O7	[M-H]-	Citric Acid	Organic acids	Organic acids	77-92-9	2	2.97924e+07	3.06704e+07	3.12748e+07	3.39686e+07	2.91512e+07	3.2772e+07	3.18364e+07	2.62092e+07	2.61846e+07	3.3606e+07	3.22948e+07	3.38208e+07
MWS4295	299.26	253.25	300.266	C18H36O3	[M-H]-	DL-2-hydroxystearic acid*	Lipids	Free fatty acids	629-22-1	1	75543	65401.2	72241.2	92079.3	76845.9	76486.2	77269	90624.1	91246.5	90007.7	98830.1	99390.8
mws0193	190.12	84.08	189.111	C7H15N3O3	[M+H]+	L-Homocitrulline	Amino acids and derivatives	Amino acids and derivatives	1190-49-4	3	156052	173436	155929	65540.4	170386	139068	81144.5	140109	124311	106100	175228	150018
pme0183	152.06	135.03	151.049	C5H5N5O	[M+H]+	Isoguanine	Nucleotides and derivatives	Nucleotides and derivatives	3373-53-3	3	454312	311354	537926	657476	659756	556025	623507	609662	450303	841723	738539	687771
Wasn000495	311.1	89.02	312.106	C11H20O10	[M-H]-	6-O-alpha-L-arabinopyranosyl-D-glucopyranose	Others	Saccharides	14116-69-9	2	2.66663e+06	2.39097e+06	2.33035e+06	2.23484e+06	2.58917e+06	2239290	2.00444e+06	1.86226e+06	1.8077e+06	2.57209e+06	2.82974e+06	2.51952e+06
MWS04559g	182.08	136.08	181.074	C9H11NO3	[M+H]+	3-Hydroxy-L-phenylalanine	Amino acids and derivatives	Amino acids and derivatives	587-33-7	1	1.61234e+06	1.99629e+06	1.85963e+06	4.9996e+06	5.31741e+06	5.76875e+06	3.25855e+06	3.33173e+06	3.53508e+06	5.08829e+06	5.90713e+06	5.80648e+06
Lmtn004399	329.16	167.11	330.168	C16H26O7	[M-H]-	Jasminoside E	Terpenoids	Monoterpenoids	-	3	1.22888e+06	774433	852365	4.40064e+06	2.57888e+06	4.11982e+06	2.85544e+06	3.88176e+06	3.14407e+06	5.03779e+06	3.59843e+06	1.36529e+06
Wajp001786	368.1	206.04	367.09	C16H17NO9	[M+H]+	Xanthurenate-8-O-beta-D-glucoside	Alkaloids	Alkaloids	-	3	1.81051e+07	1.73371e+07	1.59105e+07	1.50974e+07	1.71273e+07	1.63302e+07	1.47677e+07	1.58194e+07	1.58514e+07	1.3704e+07	1.52652e+07	1.28961e+07
Lmmp006598	623.14	271.06	622.132	C31H26O14	[M+H]+	Apigenin-7-O-(2''-feruloyl)glucuronide	Flavonoids	Flavones	-	3	1.38269e+06	1.45336e+06	1.485e+06	1.43717e+06	1.5314e+06	1.46531e+06	1.24675e+06	1.17814e+06	1.16725e+06	1.24349e+06	1.19771e+06	1.22523e+06
MWSmce548	118.09	58.07	117.079	C5H11NO2	[M+H]+	Betaine	Alkaloids	Alkaloids	107-43-7	2	4.09585e+06	3.97017e+06	3.87184e+06	3.57732e+06	3.81055e+06	3.83126e+06	3.45089e+06	3.2773e+06	3.21944e+06	3.95027e+06	3.77847e+06	3.97722e+06
MWS3046	181.05	121.03	182.058	C9H10O4	[M-H]-	3-(3-Hydroxyphenyl)-3-hydroxypropanoic acid	Phenolic acids	Phenolic acids	3247-75-4	3	55050	46211.5	65650	76589.8	86087.6	95044.3	67435.9	94370.6	71461.2	74752.3	78601.6	51979.5
mws0906	341.12	179.07	342.132	C16H22O8	[M-H]-	Coniferin	Phenolic acids	Phenolic acids	531-29-3	3	8.49756e+06	8.70323e+06	9.8173e+06	7.91217e+06	8.00265e+06	7.22184e+06	8.34272e+06	8.10269e+06	7.72584e+06	7.30007e+06	7.14112e+06	7.60747e+06
Zmjp003892	553.22	163.07	552.221	C27H36O12	[M+H]+	Nudiposide	Lignans and Coumarins	Lignans	62058-46-2	3	370459	429535	370324	309569	382546	316355	374390	375039	330720	333009	337140	333582
Wasn001834	465.12	295.1	466.132	C18H26O14	[M-H]-	Xylitol 5-O-(6''-O-Galloyl)Glucoside	Phenolic acids	Phenolic acids	-	2	12093.9	10996.7	11023.3	13249.5	6404.74	13236.4	7994.29	11272.1	8648.96	15097.4	16967.2	12803.7
MWS2056	115.08	69.07	114.068	C6H10O2	[M+H]+	Delta-Hexalactone	Others	Lactones	823-22-3	3	1.04759e+06	964938	990595	896653	618166	892604	936207	450423	905997	788852	821223	876538
Lhnp111727	375.14	151.04	374.137	C20H22O7	[M+H]+	Vladinol D	Lignans and Coumarins	Lignans	-	3	232206	275935	215536	240159	224139	231946	234799	252266	192668	224988	232910	232387
mws0919	431.1	285.04	432.106	C21H20O10	[M-H]-	Kaempferol-3-O-rhamnoside (Afzelin)(Kaempferin)	Flavonoids	Flavonols	482-39-3	2	469938	428363	497076	462702	502424	561535	453435	434842	422001	446890	421864	492894
Ymjm000152	271.08	108.02	272.09	C12H16O7	[M-H]-	p-Hydroxypheny-β-D-allopyranoside	Phenolic acids	Phenolic acids	-	1	281487	311523	359490	371195	350421	353348	435358	387710	427778	374379	494898	415733
Zmcp102205	221.19	119.09	220.183	C15H24O	[M+H]+	Spathulenol*	Terpenoids	Sesquiterpenoids	6750-60-3	1	1.50905e+06	1.43915e+06	1.41384e+06	3.06641e+06	2.85746e+06	2.75207e+06	3.82832e+06	3.62349e+06	3.67253e+06	3.67991e+06	3.62825e+06	3.34662e+06
MWSmce039	124.04	80.05	123.032	C6H5NO2	[M+H]+	Isonicotinic acid	Others	Vitamin	55-22-1	2	2.03776e+06	2.14624e+06	2.26339e+06	2.15917e+06	1.86486e+06	1.93479e+06	2.18919e+06	2.1338e+06	2.10417e+06	2.16337e+06	2.19862e+06	2.31083e+06
Lhmp122112	497.31	335.26	496.304	C27H44O8	[M+H]+	5-Pregnene-3,17,20-triol-20-O-glucoside*	Steroids	Cardiac glycoside	-	2	53402.8	56560.4	57889	46114.3	49436.5	49182.9	50497.2	44750.6	41345.8	55004.7	63042.7	58526
pme3033	104.071	86	103.063	C4H9NO2	[M+H]+	N,N-Dimethylglycine	Amino acids and derivatives	Amino acids and derivatives	1118-68-9	3	1.55378e+06	1.44933e+06	1.55143e+06	1.23283e+06	1.2755e+06	1.2953e+06	1.2302e+06	1.36762e+06	1.25084e+06	1.13775e+06	1.08519e+06	1.27445e+06
MWSHC2067	139.04	65.04	138.032	C7H6O3	[M+H]+	Protocatechualdehyde	Phenolic acids	Phenolic acids	139-85-5	2	258331	305353	265872	312072	288119	263303	228113	276118	250760	239426	230198	260418
mws0133	123.06	80.05	122.048	C6H6N2O	[M+H]+	Nicotinamide	Others	Vitamin	98-92-0	2	69201.5	80175	79650.8	99882.3	91203.8	93019.3	78480	89018.3	77806.3	76326.3	68315	57935.3
Zmyn000110	258.04	78.96	259.046	C6H14NO8P	[M-H]-	D-Glucosamine 1-phosphate	Others	Saccharides	2152-75-2	3	43730.3	27047.4	33400.8	32853.7	22706.7	30881.3	22515.7	20148.3	18157.3	70702.4	26137.7	34218.3
Lmsn004323	507.11	169.01	508.122	C23H24O13	[M-H]-	1-O-Galloyl-2-O-Feruloyl-β-D-glucose	Phenolic acids	Phenolic acids	-	2	104367	149404	96125.1	144803	153964	127320	138808	170291	167247	121149	143306	147832
mws0277	191.06	85.03	192.063	C7H12O6	[M-H]-	Quinic Acid	Organic acids	Organic acids	77-95-2	2	3.11591e+06	3.17739e+06	3.11502e+06	3.35093e+06	3.29172e+06	3.05356e+06	3.33981e+06	850190	2.94806e+06	3.10584e+06	2.79718e+06	2.96807e+06
pme3337	384.12	252.07	383.108	C14H17N5O8	[M+H]+	Succinyladenosine	Nucleotides and derivatives	Nucleotides and derivatives	4542-23-8	1	4.05225e+06	4.09225e+06	3.87235e+06	4.60535e+06	4.63054e+06	4.65445e+06	3.92531e+06	4.20513e+06	4.13926e+06	4.2323e+06	3.96893e+06	3.59273e+06
pme1605	593.15	285.04	594.159	C27H30O15	[M-H]-	Kaempferol-3-O-robinobioside(Biorobin)	Flavonoids	Flavonols	17297-56-2	3	2.2617e+06	2.4238e+06	2.454e+06	3.17236e+06	2.76e+06	3.42133e+06	2.99574e+06	3.15834e+06	3.62013e+06	2.97749e+06	3.10737e+06	3.11459e+06
pmp001251	520.34	184.07	519.332	C26H50NO7P	[M+H]+	LysoPC 18:2(2n isomer)	Lipids	LPC	-	1	552135	528471	561311	696100	637247	663689	399562	378382	361436	703111	709651	733580
Zmcn004206	771.18	609.14	772.185	C36H36O19	[M-H]-	kaempferol-3-caffeoyldiglucoside	Flavonoids	Flavonols	-	2	154992	135161	173846	146693	150117	136447	162792	136465	165278	138155	136947	157412
MWSslk208	301.22	301.22	302.225	C20H30O2	[M-H]-	Kaurenoic Acid	Terpenoids	Ditepenoids	6730-83-2	2	197873	201877	227872	260221	256652	247094	196237	203599	236594	229081	211602	263678
Qmyp101336	293.21	149.1	292.204	C18H28O3	[M+H]+	JiangxiBaiyingsu I	Terpenoids	Sesquiterpenoids	-	3	103950	75074.2	92599.4	424565	341026	351893	193629	221740	189995	321196	333043	282773
MWSslk106	122.1	105.07	121.089	C8H11N	[M+H]+	2-Phenylethylamine	Alkaloids	Benzylphenylethylamine alkaloids	156-28-5	3	120827	128763	108489	151784	131240	142214	164482	137318	150955	118353	137088	127184
Zmgp002582	757.22	433.11	756.211	C33H40O20	[M+H]+	kaempferol-3-O-β-glucopyranosyl (1 → 2)-β-galactopyranoside 7-O-α-rhamnopyranoside	Flavonoids	Flavonols	-	2	181382	155802	176582	218456	249048	111446	165849	181877	84246.4	160688	239741	146232
pme1598	463.12	301.07	464.132	C22H24O11	[M-H]-	Hesperetin-5-O-glucoside	Flavonoids	Flavanones	69651-80-5	3	2.24034e+06	2.30722e+06	2.53107e+06	2.48367e+06	2.21729e+06	2.00327e+06	2.82472e+06	2.15042e+06	2.23755e+06	2.41408e+06	2.30306e+06	2.38837e+06
Lmlp002765	229.12	201.13	228.115	C15H16O2	[M+H]+	Stilbostemin B	Phenolic acids	Phenolic acids	162411-67-8	1	246600	227738	238690	187564	207965	180790	16071.8	208898	156156	144223	153017	162882
Lhhp005648	179.07	91.05	178.063	C10H10O3	[M+H]+	Trans-3,4-methylenedioxycinnamyl alcohol*	Lignans and Coumarins	Coumarins	17581-86-1	1	746295	386486	756563	870092	726371	802257	608025	788662	742339	794987	770444	657706
mws0474	229.14	211.13	230.152	C12H22O4	[M-H]-	Dodecanedioic aicd	Lipids	Free fatty acids	693-23-2	1	3284.78	1171.02	3148.26	2451.33	3005.19	3177.18	2663.38	1313.42	2937.42	3812.69	1393.71	3284.36
MWSHY0102	303.05	229.05	302.043	C15H10O7	[M+H]+	Morin	Flavonoids	Flavonols	480-16-0	1	606438	487287	379207	732993	930042	929165	682442	819616	541726	738483	798608	730031
mws2608	222.1	84.05	221.09	C8H15NO6	[M+H]+	N-Acetyl-D-galactosamine	Others	Saccharides	1811-31-0	3	88113.8	117593	121475	132796	106810	132928	103040	113948	117456	122726	108096	116480
Lmcp002302	312.13	180.09	311.123	C12H17N5O5	[M+H]+	N6-(2-Hydroxyethyl)adenosine*	Nucleotides and derivatives	Nucleotides and derivatives	4338-48-1	1	4.59258e+06	4.88305e+06	5.07613e+06	6.32609e+06	5.91124e+06	5.34008e+06	5.77743e+06	6.07099e+06	6.46731e+06	4.86978e+06	5.29293e+06	5.04629e+06
MWS2066	143.05	115.06	144.058	C10H8O	[M-H]-	1-Naphthol*	Phenolic acids	Phenolic acids	90-15-3	1	25898.8	28779.7	30735	21138.3	17903.1	10494.9	17046	16903.2	21730.5	26392.5	21799.8	23234
mws2108	353.09	191.06	354.095	C16H18O9	[M-H]-	Cryptochlorogenic acid (4-O-Caffeoylquinic acid)*	Phenolic acids	Phenolic acids	905-99-7	1	3.78705e+07	3.79001e+07	4.62983e+07	3.31115e+07	3.22402e+07	3.67095e+07	3.33542e+07	3.79158e+07	3.7105e+07	3.18248e+07	28188219	3.12871e+07
pmd0132	496.34	184.07	495.332	C24H50NO7P	[M+H]+	LysoPC 16:0(2n isomer)	Lipids	LPC	-	1	4.00739e+06	3.90797e+06	3.84789e+06	6.62066e+06	6.80195e+06	6.7997e+06	3.08037e+06	3.25138e+06	3.35885e+06	5.59473e+06	5.49553e+06	5.41352e+06
Zmyn000453	191.02	111.01	192.027	C6H8O7	[M-H]-	Isocitric Acid	Organic acids	Organic acids	320-77-4	2	8.5039e+06	8.72405e+06	8.83725e+06	8.33892e+06	8.41718e+06	8.73859e+06	8.73727e+06	9.66997e+06	1.02937e+07	9.92798e+06	9.80157e+06	1.01189e+07
Wasn006237	587.11	417.08	588.111	C27H24O15	[M-H]-	4-Benzoyl-3,6-Di-O-Beta-D-Galloylglucose	Phenolic acids	Phenolic acids	-	3	160380	144875	93533	181209	186280	179209	162189	171792	169528	180116	199575	175364
pme3227	579.17	433.11	578.164	C27H30O14	[M+H]+	Vitexin-2''-O-rhamnoside	Flavonoids	Flavones	64820-99-1	1	1.29619e+06	1.27957e+06	982682	1.1685e+06	1.00648e+06	1.00489e+06	1.49334e+06	1.18538e+06	1.03119e+06	1.11862e+06	1.09311e+06	1.05324e+06
pme0006	116.071	70.1	115.063	C5H9NO2	[M+H]+	L-Proline*	Amino acids and derivatives	Amino acids and derivatives	147-85-3	3	738442	774589	741383	1.22504e+06	1.13909e+06	1.21273e+06	1.00327e+06	984341	971214	1.15512e+06	1.21161e+06	1.29756e+06
mws1299	449.11	299.05	448.101	C21H20O11	[M+H]+	Luteolin-8-C-glucoside (Orientin)*	Flavonoids	Flavones	28608-75-5	1	2.54247e+06	2.27156e+06	1926678	2.00667e+06	2.48691e+06	2.90595e+06	2.89784e+06	3.58116e+06	3.58881e+06	2.30356e+06	1.60258e+06	1.92094e+06
MW0153506	401.16	204.08	400.153	C15H24N6O5S1	[M+H]+	Met-Asn-His	Amino acids and derivatives	Amino acids and derivatives	-	3	740993	681845	761259	865652	883551	819560	833778	698230	752381	808696	841686	773255
mws1080	341.11	179.06	342.116	C12H22O11	[M-H]-	Galactinol	Others	Saccharides	3687-64-7	1	3.76712e+07	3.69744e+07	2.99429e+07	2.68801e+07	2.67342e+07	3.12311e+07	3.88797e+07	1.93688e+07	3.21281e+07	2.6926e+07	3.87971e+07	3.53313e+07
mws0655	246.02	96.97	247.025	C8H10NO6P	[M-H]-	Pyridoxal-5'-phosphate	Others	Vitamin	54-47-7	3	129184	201316	166775	163421	148549	166132	145676	145599	133154	212091	203676	180940
mws0056	463.09	316.03	464.096	C21H20O12	[M-H]-	Myricetin-3-O-rhamnoside (Myricitrin)	Flavonoids	Flavonols	17912-87-7	3	186430	190766	207665	222580	195614	202747	288658	260869	221416	199668	203730	228661
Zmyp000878	284.1	152.06	283.092	C10H13N5O5	[M+H]+	Crotonoside; 2-Hydroxyadenosine*	Nucleotides and derivatives	Nucleotides and derivatives	1818-71-9	2	1.47839e+06	1.50382e+06	1.47812e+06	2.18337e+06	2.09012e+06	2.12031e+06	1.96622e+06	1.70036e+06	1.85141e+06	2.04462e+06	2.13716e+06	2.41264e+06
Yalp008047	291.23	93.07	290.225	C19H30O2	[M+H]+	Methyl 12-phenyldodecanoate	Lipids	Free fatty acids	38795-65-2	1	125336	95712.1	120941	453863	458812	436210	162872	178059	156886	224760	213261	194676
Zmgn004894	151.04	136.02	152.047	C8H8O3	[M-H]-	Methyl 4-hydroxybenzoate*	Phenolic acids	Phenolic acids	99-76-3	3	44479.9	34989.7	44479.9	40672.6	30823.1	39169.7	29489.9	41680	30411.3	28634.8	34988.2	30985.6
Lmcn009539	293.25	293.25	294.256	C19H34O2	[M-H]-	E,E,Z-1,3,12-Nonadecatriene-5,14-diol	Lipids	Free fatty acids	-	1	8.17293e+06	5.95166e+06	6.35165e+06	6.77537e+06	7.2895e+06	7.15061e+06	6.16717e+06	6.95578e+06	6.692e+06	7.21382e+06	6.75266e+06	7.0434e+06
MWS20155	361.09	163.04	360.084	C18H16O8	[M+H]+	Rosmarinic acid	Phenolic acids	Phenolic acids	537-15-5	3	98919.1	106644	52258.3	91537.5	115780	75841.4	89435.6	75174.3	91535.6	74203.1	50015	69123.1
mws1333	341.11	113.02	342.116	C12H22O11	[M-H]-	Melibiose	Others	Saccharides	585-99-9	1	1.14084e+07	1.21969e+07	9.5193e+06	9.28492e+06	9.4742e+06	9.41086e+06	1.0485e+07	7.00697e+06	8.7389e+06	1.05869e+07	1.02325e+07	7.90045e+06
MW0014155	145.05	53.04	144.042	C6H8O4	[M+H]+	3-Methylglutaconic acid	Organic acids	Organic acids	5746-90-7	3	22857.6	42001.1	163278	36052.9	40096	7804.26	36916.2	31598.3	25604.9	27189.6	22492.9	28606.4
Lmyn003971	521.2	359.15	522.21	C26H34O11	[M-H]-	Dihydrodehydrodiconiferyl alcohol-4-O-glucoside*	Lignans and Coumarins	Lignans	-	3	127285	122758	110845	16675	103535	69115.3	149432	110924	115615	73116	62648.8	66628.3
MWSmce556	136.08	91.06	135.068	C8H9NO	[M+H]+	2'-Aminoacetophenone	Others	Ketone compounds	551-93-9	1	196128	216869	176138	6.71436e+06	6.40592e+06	6.36937e+06	3.85061e+06	4.10874e+06	3.8965e+06	5.23928e+06	5.00991e+06	4.82419e+06
mws0582	322.11	130.05	321.099	C11H19N3O6S	[M+H]+	S-(Methyl)glutathione	Amino acids and derivatives	Amino acids and derivatives	2922-56-7	3	729157	838644	751038	559053	551548	570690	614970	513928	539391	540703	562808	543830
Wmhn003138	633.07	301.06	634.081	C27H22O18	[M-H]-	Isostrictinin*	Tannins	Tannin	87392-62-9	1	1.35375e+06	1.32767e+06	1.26107e+06	1.91144e+06	1.95367e+06	1.78968e+06	1.09493e+06	1.47347e+06	1.35734e+06	1.19583e+06	1.29482e+06	1.10766e+06
Lmsn000842	481.06	301	482.07	C20H18O14	[M-H]-	4,6-(S)-Hexahydroxydiphenoyl-β-D-glucose*	Phenolic acids	Phenolic acids	36378-48-0	1	9.79774e+06	1.17251e+07	1.08101e+07	1.98347e+07	1.99299e+07	2.31146e+07	1.28575e+07	1.372e+07	1.5734e+07	1.14277e+07	1.06773e+07	1.10927e+07
HJN051	623.16	315.05	624.169	C28H32O16	[M-H]-	Tamarixetin-3-O-rutinoside	Flavonoids	Flavonols	-	3	137721	163975	106337	212119	217158	187048	225669	217021	183549	208672	165735	183509
Lmbn002648	163.04	119.05	164.047	C9H8O3	[M-H]-	α-Hydroxycinnamic Acid*	Phenolic acids	Phenolic acids	5801-57-0	1	7.34155e+06	7.65841e+06	7.81195e+06	7.66055e+06	7.38932e+06	7.44646e+06	7.43263e+06	6.46959e+06	7.65912e+06	9.06003e+06	8.98669e+06	9.09048e+06
pme2617	166.05	102.06	165.046	C5H11NO3S	[M+H]+	L-Methionine Sulfoxide	Amino acids and derivatives	Amino acids and derivatives	3226-65-1	3	2.72396e+06	2.43569e+06	2.5902e+06	3.0128e+06	2.32065e+06	2.93085e+06	2.67337e+06	2.79698e+06	2.87562e+06	2.66964e+06	2.60107e+06	2.70664e+06
MWSmce024	355.1	193.05	354.095	C16H18O9	[M+H]+	Scopoletin-7-O-glucoside (Scopolin)*	Lignans and Coumarins	Coumarins	531-44-2	1	832845	803090	889633	1.00256e+06	922159	823302	833294	917854	959848	726974	683889	772049
MWStz070	182.08	91.05	181.074	C9H11NO3	[M+H]+	N-(2-Hydroxy-4-methoxyphenyl)acetamide	Alkaloids	Phenolamine	58469-06-0	1	2.93707e+06	3.51862e+06	3.07241e+06	8.85302e+06	9.57066e+06	9.85582e+06	5.60463e+06	5.87743e+06	6.22176e+06	9.55171e+06	1.06095e+07	1.03105e+07
pmp001282	544.34	485.266	543.333	C28H50NO7P	[M+H]+	Propyl 2-(trimethylammonio)ethyl phosphate	Others	Others	-	3	1.35639e+07	1.33416e+07	1.39185e+07	1.94377e+07	2.04358e+07	2.05382e+07	1.20313e+07	1.16792e+07	1.17749e+07	1.89993e+07	1.79544e+07	1.88917e+07
HX1225	221.19	119.09	220.183	C15H24O	[M+H]+	2-methyl-2-vinyl-3-isopropenyl-5-isopropylidene cyclohexanol*	Terpenoids	Monoterpenoids	-	1	983838	1.06073e+06	1.00063e+06	2.13277e+06	2.00654e+06	1.99914e+06	2.49861e+06	2.57706e+06	2.57269e+06	2.45759e+06	2.34915e+06	2.49506e+06
MW0014514	151.11	105.07	150.104	C10H14O	[M+H]+	4-Isopropylbenzyl alcohol	Others	Alcohol compounds	536-60-7	3	2.64337e+06	2.65379e+06	3.09925e+06	1.47789e+07	1.37732e+07	1.51554e+07	8.35867e+06	9.22786e+06	9.20831e+06	1.19516e+07	1.20666e+07	1.15954e+07
MWSslk062	241.09	225.06	242.094	C15H14O3	[M-H]-	4'-Methoxyresveratrol	Others	Stilbene	33626-08-3	3	6808.91	6087.39	6009.82	11720.4	10611.5	10520.4	9373.37	8104.55	7630.38	7737.36	9452.99	6592.32
Cmhn002756	785.07	633.06	786.092	C34H26O22	[M-H]-	1,3-Di-O-galloyl-4,6-(S)-HHDP-β-D-glucose; Heterophylliin A	Tannins	Tannin	87687-52-3	3	4.4615e+06	4.59367e+06	4.23174e+06	8.00519e+06	7.52638e+06	8.4627e+06	5.28351e+06	6.44694e+06	7.52351e+06	6.11197e+06	4.52594e+06	7.24848e+06
mws0256	118.09	72.08	117.079	C5H11NO2	[M+H]+	L-Valine	Amino acids and derivatives	Amino acids and derivatives	72-18-4	1	5.04861e+06	5.94772e+06	5.93372e+06	1.24889e+07	1.07368e+07	1.28697e+07	8.5506e+06	7.59221e+06	8.99047e+06	1.17984e+07	1.15529e+07	1.42399e+07
MWS1777	128.03	93.06	127.019	C6H6ClN	[M+H]+	3-Chloroaniline	Alkaloids	Alkaloids	108-42-9	3	1.30035e+07	1.25938e+07	1.27835e+07	1.26618e+07	1.24176e+07	1.24772e+07	1.18979e+07	1.23159e+07	1.24355e+07	1.16814e+07	1.13652e+07	1.13524e+07
Lmyp004318	595.14	287.06	594.137	C30H26O13	[M+H]+	Kaempferol-3-O-(6''-p-Coumaroyl)galactoside	Flavonoids	Flavonols	-	1	3.41246e+06	3.17641e+06	3.41138e+06	3.69298e+06	3.45044e+06	3.08176e+06	3.71154e+06	3.78866e+06	3.69602e+06	2.91769e+06	3.06365e+06	2.68449e+06
MWSHY0031	447.09	271.06	446.085	C21H18O11	[M+H]+	Apigenin-7-O-glucuronide	Flavonoids	Flavones	29741-09-1	2	11367.8	7733.64	6670	16170.6	11448	7135.57	6670	29016.2	30055.7	8225.39	16481.7	12983.7
Hmmn003584	739.19	593.14	740.216	C33H40O19	[M-H]-	Luteolin-7-O-rutinoside-5-O-rhamnoside	Flavonoids	Flavones	-	3	127054	110865	126641	96855.5	98100.7	134077	94123	110513	106608	112026	104420	112129
pmb1096	118.07	91.05	117.058	C8H7N	[M+H]+	Indole	Alkaloids	Plumerane	120-72-9	2	2.45472e+07	2.34371e+07	2.31345e+07	3.6435e+07	3.47133e+07	3.51077e+07	3.37616e+07	3.23536e+07	3.23428e+07	3.16618e+07	3.30415e+07	3.05773e+07
Hmtn001288	181.05	135.04	182.058	C9H10O4	[M-H]-	Methyl 2,4-dihydroxyphenylacetate*	Phenolic acids	Phenolic acids	67828-42-6	3	64741.4	61245.5	61328.7	61675.2	66828.1	28851.6	30857.8	48375.6	48378.7	48465.4	62717.6	101970
MWS04447	130.09	70.07	129.079	C6H11NO2	[M+H]+	Homoproline	Amino acids and derivatives	Amino acids and derivatives	56879-46-0	3	832457	798124	1.07854e+06	533780	601829	673038	2.25699e+06	2.19605e+06	2.08787e+06	604057	624995	582502
mws1589	503.16	179.06	504.169	C18H32O16	[M-H]-	D-Panose*	Others	Saccharides	33401-87-5	2	1.25987e+06	1.27215e+06	1.05161e+06	1.02331e+06	1.37863e+06	1.08087e+06	1.21155e+06	1.18901e+06	1.15468e+06	1.32983e+06	903526	1.29706e+06
Wmkp002590	595.19	127.04	594.159	C27H30O15	[M+H]+	5,7-Dihydroxy-4-methoxyflavone-3-O-xylose-(1-6)-glucose	Flavonoids	Flavones	-	3	6.52614e+06	6.95613e+06	7.15474e+06	7.86807e+06	7.4915e+06	7.2808e+06	7.72307e+06	6.96432e+06	7.42126e+06	5.8965e+06	5.37302e+06	5.57889e+06
mws0242	173.08	111.08	174.089	C8H14O4	[M-H]-	Suberic Acid	Organic acids	Organic acids	505-48-6	1	119499	117351	102533	208293	175300	177788	133303	122821	137794	184264	196763	256851
Lmnp002413	595.17	449.11	594.159	C27H30O15	[M+H]+	Luteolin-6-C-glucoside-7-O-rhamnoside	Flavonoids	Flavones	-	3	518301	451920	450703	668879	516957	551416	754330	804413	690719	471266	402164	480614
mws0061	463.09	300.03	464.096	C21H20O12	[M-H]-	Quercetin-3-O-galactoside (Hyperin)*	Flavonoids	Flavonols	482-36-0	1	2.05405e+06	2.14434e+06	2.12985e+06	2.06475e+06	2.22438e+06	2.16237e+06	2.09967e+06	2.1394e+06	2.02228e+06	2.13416e+06	1.84004e+06	2.30144e+06
pme1651	176.07	130.07	175.063	C10H9NO2	[M+H]+	Indole-3-acetic acid (IAA)	Alkaloids	Plumerane	87-51-4	3	143620	105223	128809	71755.6	60012.3	40505.4	99271.1	86099.7	79170.1	57646.8	68652.9	37931.9
Hmdn006855	455.35	455.35	456.36	C30H48O3	[M-H]-	3,4-Cycloopen-cycloaltin-4(29),25-diene-24(R)-hydroxy-3-carboxylic acid	Terpenoids	Triterpene	-	3	95055.8	102626	79119.9	96066.8	119202	89995.5	108890	120320	85990	114429	119693	120516
pmd0160	454.29	313.27	453.286	C21H44NO7P	[M+H]+	LysoPE 16:0(2n isomer)	Lipids	LPE	-	1	4.03871e+06	3.83109e+06	3.21989e+06	6.69064e+06	5.78365e+06	6.6876e+06	3.07083e+06	2.9419e+06	2.82875e+06	6.83482e+06	6.18654e+06	5.53699e+06
Lmgn000160	131.05	70.03	132.054	C4H8N2O3	[M-H]-	3-Ureidopropionic Acid	Organic acids	Organic acids	462-88-4	3	15213.6	15921	14256.9	16040.3	17180.5	16986.6	19102.9	16978.6	22639	19740.9	21930.5	20515.4
Hahp000801	118.08	72.08	117.079	C5H11NO2	[M+H]+	alanine betaine	Alkaloids	Alkaloids	-	1	1.67901e+06	1.71337e+06	1.7682e+06	3.33211e+06	3.57205e+06	3.57883e+06	2.44162e+06	2.43579e+06	2.39448e+06	3.56143e+06	3.81006e+06	3.6939e+06
Wcgn012724	281.17	199.17	282.183	C16H26O4	[M-H]-	6-Hydroxyphomodiol	Others	Others	-	3	1.53658e+06	1.54163e+06	1.68136e+06	1.56065e+06	1.50859e+06	1.31737e+06	1.45183e+06	1.46128e+06	1.5819e+06	1.36652e+06	1.51e+06	1.65469e+06
MWStz091	169.1	70.07	168.09	C8H12N2O2	[M+H]+	Cyclo(L-Ala-L-Pro)	Amino acids and derivatives	Amino acids and derivatives	36357-32-1	3	46419	10479.6	7404.6	20499.8	6229.08	16343.2	7397.38	6682.61	16334.8	6987.32	14686.4	13567.3
pmb0628	613.18	451.1	612.169	C27H32O16	[M+H]+	Eriodictyol-8-C-glucoside-4'-O-glucoside	Flavonoids	Flavanones	-	3	467614	498003	544742	482178	454227	425432	441903	561380	560137	354645	430217	365322
Zmln001312	247.03	191.04	248.032	C12H8O6	[M-H]-	Brevifolin[Geranium]	Phenolic acids	Phenolic acids	477-94-1	3	62029.3	78254.2	61552.7	77454.9	71367.8	56904.4	59949.3	67448.9	70997.7	62082.2	69420.1	85730.4
pme0010	106.05	70.03	105.043	C3H7NO3	[M+H]+	L-Serine	Amino acids and derivatives	Amino acids and derivatives	56-45-1	3	92845.5	145869	77755.4	95017.3	153210	170734	114403	96414.7	97982.4	161395	170013	121882
Wbjp001169	221.09	130.06	220.085	C11H12N2O3	[M+H]+	o-Carboxy-5-hydroxytryptamine	Alkaloids	Alkaloids	-	3	8.11809e+06	8.13592e+06	7.64116e+06	8.76896e+06	8.41916e+06	8.50581e+06	6.58792e+06	6.47251e+06	6.85548e+06	7.57851e+06	7.27237e+06	7.22722e+06
Lmsn002937	493.1	169.01	494.106	C22H22O13	[M-H]-	1-O-Caffeoyl-6-O-galloyl-β-D-glucose	Phenolic acids	Phenolic acids	-	3	162158	133989	162548	92970.8	95311.5	98816.9	90663.3	58608.9	72074	81690.9	55974.3	78771.6
Walp007190	362.33	300.29	361.319	C20H43NO4	[M+H]+	2-AminoicoSane-1,5,7,19-tetraol	Lipids	Sphingolipids	-	2	1.93704e+06	2.44015e+06	2.18774e+06	2.72099e+06	3.44467e+06	3.58576e+06	2.63519e+06	2.83065e+06	2.5414e+06	2.14525e+06	1.01286e+06	2.39856e+06
mws0596	154.05	136.04	153.043	C7H7NO3	[M+H]+	3-Hydroxyanthranilic acid	Alkaloids	Phenolamine	548-93-6	3	157137	210386	166100	221749	282701	254691	185971	228521	229931	173150	190634	173682
pmb0626	757.22	433.4	756.211	C33H40O20	[M+H]+	Apigenin-6-C-glucoside-7-O-Sophoroside	Flavonoids	Flavones	-	3	101896	247544	233866	241571	251048	216071	263505	131970	108559	193195	248295	224666
pmb2260	480.31	184.07	479.301	C23H46NO7P	[M+H]+	LysoPC 15:1	Lipids	LPC	-	1	101771	114924	99119.1	121459	113688	128219	65791.2	84319.1	80282.1	124317	100624	123966
mws1584	515.12	191.03	516.127	C25H24O12	[M-H]-	1,3-O-Dicaffeoylquinic Acid (Cynarin)	Phenolic acids	Phenolic acids	30964-13-7	2	1.119e+06	977910	1.0136e+06	797268	807828	767571	695280	748531	792175	827268	747795	750939
Wayp001214	337.18	175.12	336.164	C12H24N4O7	[M+H]+	N-(1-Deoxy-1-fructosyl)Arginine	Nucleotides and derivatives	Nucleotides and derivatives	-	3	340327	263979	256491	265463	228920	297584	326126	222614	318562	238729	300568	275516
Hmyn001360	299.11	59.01	300.136	C18H20O4	[M-H]-	Doitungbiphenyl A	Phenolic acids	Phenolic acids	-	3	110088	97930.8	109329	107988	103231	109648	130779	101737	120459	93495.1	103019	98023.3
pme0057	136.04	118.03	135.035	C4H9NO2S	[M+H]+	L-Homocysteine	Amino acids and derivatives	Amino acids and derivatives	6027-13-0	3	55158.3	235706	24503.8	496166	465961	496576	310106	339225	335678	429491	457411	458299
MW0159077	332.22	86.1	331.211	C15H29N3O5	[M+H]+	Val-Leu-Thr	Amino acids and derivatives	Amino acids and derivatives	-	3	253812	250300	250324	271829	253297	261303	69533.3	217151	201754	129005	276319	253548
Lmhp007840	534.36	184.07	533.348	C27H52NO7P	[M+H]+	LysoPC 19:2	Lipids	LPC	-	2	13246.3	20884.3	14805.6	224363	58133.5	55431.4	25556	23995.1	26468	37849.5	42823.5	35157.6
pmb0855	496.34	184.07	495.332	C24H50NO7P	[M+H]+	LysoPC 16:0	Lipids	LPC	17364-16-8	1	252702	258966	258668	425349	392274	395879	189528	219495	221744	334781	342515	341511
Lmnp002845	463.13	343.09	462.116	C22H22O11	[M+H]+	Hispidulin-8-C-glucoside	Flavonoids	Flavones	-	3	754646	324295	292720	822221	385904	707139	446007	602601	588330	835803	760774	484243
MWSHY0069	301.07	286.05	300.063	C16H12O6	[M+H]+	Hispidulin (5,7,4'-Trihydroxy-6-methoxyflavone)*	Flavonoids	Flavones	1447-88-7	1	63927.6	75510	81273.9	107978	112628	118709	115438	92866.9	106259	87147.7	86530.3	84984.8
Lmjp004941	301.07	286.05	300.063	C16H12O6	[M+H]+	3,5,4'-Trihydroxy-7-methoxyflavone (Rhamnocitrin)*	Flavonoids	Flavonols	569-92-6	1	63927.6	75510	81273.9	107978	112628	118709	115438	92866.9	106259	87147.7	86530.3	84984.8
Layp002880	341.09	179.03	340.079	C15H16O9	[M+H]+	5,7-Dihydroxychromone glucoside	Others	Ketone compounds	-	1	1.36717e+06	2.19625e+06	1.79926e+06	2.12876e+06	1.96445e+06	1.99111e+06	2.15241e+06	1.81279e+06	2.13498e+06	1.62906e+06	1.68444e+06	1.62052e+06
Hmlp003129	359.15	137.06	358.142	C20H22O6	[M+H]+	Matairesinol	Lignans and Coumarins	Lignans	580-72-3	1	187195	165915	162946	115635	104563	105392	144212	128209	118680	93761	86389	100791
pmb2507	213.02	96.97	214.024	C5H11O7P	[M-H]-	2-Deoxyribose-1-phosphate	Nucleotides and derivatives	Nucleotides and derivatives	17210-42-3	3	543790	535480	623659	567826	559613	536036	417662	385134	526619	810373	761450	820435
Lmmp003672	593.17	441.11	592.158	C31H28O12	[M+H]+	8,8'-Methylenebiscatechin	Flavonoids	Flavanols	81555-08-0	1	178068	287977	185040	194259	175881	182552	198349	146386	206982	187376	232403	153100
Lmsn002815	593.15	285.04	594.159	C27H30O15	[M-H]-	Kaempferol-3-O-rutinoside(Nicotiflorin)	Flavonoids	Flavonols	17650-84-9	2	1.60538e+07	1.66131e+07	1.79506e+07	2.27102e+07	2.07049e+07	2.17265e+07	2.37823e+07	2.27521e+07	2.27385e+07	2.28481e+07	2.45267e+07	2.17653e+07
pme3011	104.07	69.03	103.063	C4H9NO2	[M+H]+	γ-Aminobutyric acid	Organic acids	Organic acids	56-12-2	3	748120	701047	736687	549118	498060	496916	393376	419526	374908	673260	663255	665388
zjbp110807	313.11	137.06	312.1	C18H16O5	[M+H]+	6-hydroxy-2-[2-(3-hydroxy-4-methoxyphenyl)ethyl]chromone	Others	Chromone	-	2	237876	258336	222508	270969	264808	236136	235074	221389	211853	235882	225868	210155
Lmln001195	297.1	135.07	298.105	C14H18O7	[M-H]-	Picein (4-Acetylphenyl-glucoside)	Phenolic acids	Phenolic acids	530-14-3	3	57090.2	61814.3	70831.6	80632.7	81960.2	42948	57275.9	54199.1	81760.4	56270.6	77079.5	82752.9
pmd0130	468.31	184.07	467.301	C22H46NO7P	[M+H]+	LysoPC 14:0	Lipids	LPC	20559-16-4	1	142276	148247	130857	308865	302160	288374	172973	172020	158048	309450	254133	277351
Hmsp000364	144.1	98.09	143.095	C7H13NO2	[M+H]+	L-Cyclopentylglycine	Amino acids and derivatives	Amino acids and derivatives	2521-84-8	3	4.91334e+06	4.83346e+06	4.92709e+06	5.13736e+06	5.243e+06	5.44129e+06	3.66206e+06	3.68572e+06	3.8475e+06	5.16369e+06	5.0679e+06	5.40971e+06
pmn001702	461.07	285.05	462.08	C21H18O12	[M-H]-	Tetahydroxyflavone-7-O-glucuronide*	Flavonoids	Flavones	-	3	11095.3	3340	8602.54	5005	9583.55	11029.2	7042.7	8551.96	2088.17	4058.23	10088.3	14595
Lajp002709	323.07	139.04	322.069	C15H14O8	[M+H]+	3,3',4',5,6,7,8-Heptahydroxyflavan	Flavonoids	Flavanols	-	1	9.2814e+06	8.42179e+06	8.47505e+06	7.93428e+06	7.41461e+06	7.60624e+06	8.51137e+06	8.25922e+06	8.16878e+06	6.54594e+06	5.69672e+06	6.40122e+06
Lahp002608	188.07	118.07	187.063	C11H9NO2	[M+H]+	3,5-Dihydro-2H-Furo[3,2-C]Quinolin-4-One*	Alkaloids	Quinoline alkaloids	-	1	1.71388e+06	1.68911e+06	1.57765e+06	3.48056e+06	3.37957e+06	2.99837e+06	2.91332e+06	2.95563e+06	2.79512e+06	3.10155e+06	3.01387e+06	2.84617e+06
Wasn003817	361.15	199.1	362.158	C16H26O9	[M-H]-	Glucosyl 5,8-dihydroxy-2,6-dimethylocta-2,6-dienoic acid	Others	Others	-	2	165824	157085	178186	154248	174686	163505	155445	174592	154739	148706	151474	157494
Lmhp008833	494.32	184.07	493.317	C24H48NO7P	[M+H]+	LysoPC 16:1(2n isomer)	Lipids	LPC	-	1	975871	965614	947850	1.51435e+06	1.47696e+06	1.49342e+06	725413	744803	719274	1.36186e+06	1.31946e+06	1.31671e+06
MWS1771	196.1	91.05	195.089	C10H13NO3	[M+H]+	L-Tyrosine methyl ester	Amino acids and derivatives	Amino acids and derivatives	1080-06-4	3	155393	181419	177025	188216	201416	197697	191067	196089	220611	126733	154646	130462
Lmtn002233	327.11	165.05	328.116	C15H20O8	[M-H]-	Androsin	Phenolic acids	Phenolic acids	531-28-2	2	1.71617e+06	2.31763e+06	2.70184e+06	1.72911e+06	1.34967e+06	1.35072e+06	732851	1.13914e+06	1.11975e+06	2.45807e+06	2.30865e+06	2.90108e+06
pma3101	256.08	124.04	256.082	C11H14NO6+	[M]+	Nicotinate D-ribonucleoside	Others	Vitamin	17720-18-2	3	2.61032e+06	2.34386e+06	2.4671e+06	2.10525e+06	2.32015e+06	2.10181e+06	2.08008e+06	1.95924e+06	2.23867e+06	2.14349e+06	2.22334e+06	2.37077e+06
MWSslk042	126.05	80.01	125.048	C6H7NO2	[M+H]+	N-Ethylmaleimide (NEM)	Amino acids and derivatives	Amino acids and derivatives	128-53-0	2	14550.4	28340	40010	7822.38	17293.4	19365.4	12124.9	5776.71	12810.8	22649.9	23243.6	20840.4
pme3827	198.08	152.07	197.069	C9H11NO4	[M+H]+	3,4-Dihydroxy-L-phenylalanine (L-Dopa)	Amino acids and derivatives	Amino acids and derivatives	59-92-7	3	565555	541455	528318	981389	911858	851178	540793	767609	685264	803397	789896	694686
MWSmce096	219.17	81.07	218.167	C15H22O	[M+H]+	Nootkatone	Terpenoids	Sesquiterpenoids	4674-50-4	3	9	9	9	59913.1	8834.89	23082.4	9	9	9	24134.9	22754.5	25075.7
MWSmce712	165.09	91.05	164.084	C10H12O2	[M+H]+	Ethyl phenylacetate	Phenolic acids	Phenolic acids	101-97-3	3	503487	503041	506201	1.313e+06	1.2405e+06	1.18486e+06	1.02046e+06	1.02334e+06	957630	1.07117e+06	1.04668e+06	1.06409e+06
Lmmp006479	653.15	271.06	652.143	C32H28O15	[M+H]+	Apigenin-7-O-(2''-Sinapoyl)glucuronide	Flavonoids	Flavones	-	2	486326	560245	539652	616588	580224	573342	540959	500906	497511	489993	586520	472782
MW0017099	293.21	131.05	292.204	C18H28O3	[M+H]+	9s,13r-12-Oxophytodienoic Acid	Lipids	Free fatty acids	71606-07-0	3	1.70695e+06	1.82795e+06	1.5674e+06	1.57885e+06	1.26941e+06	1.42371e+06	1.59388e+06	1.53957e+06	1.34064e+06	1.36236e+06	1.53673e+06	1.50234e+06
mws0102	160.04	116.05	161.048	C9H7NO2	[M-H]-	Indole-5-carboxylic acid*	Alkaloids	Plumerane	1670-81-1	3	5482.59	5335.96	7842.76	15520.8	3340	9284.91	9445.61	9066.32	9158.66	13528.9	8253.42	7728.46
MW0144721	373.18	211.02	372.18	C19H24N4O4	[M+H]+	Ala-Pro-Trp	Amino acids and derivatives	Amino acids and derivatives	-	3	164406	148466	121569	118748	144861	151859	184505	166588	136809	169291	158010	142300
mws5028	136.04	80.06	135.032	C7H5NO2	[M+H]+	2-Benzoxazolinone	Alkaloids	Alkaloids	59-49-4	3	79420.5	147633	231229	84756.5	194529	101667	78435.3	107014	62265.3	121654	339555	72922.9
Qmgp102003	468.31	184.07	467.304	C29H41NO4	[M+H]+	O-Acetyljervine	Alkaloids	Steroid alkaloids	14788-78-4	1	211401	212835	210741	409671	429831	422539	207348	199398	206024	392863	363505	361508
pmp001110	535.14	517.13	534.137	C25H26O13	[M+H]+	Apigenin-6-C-xyloside-8-C-arabinoside	Flavonoids	Flavones	-	1	4.55884e+06	4.98598e+06	1084115	4.47132e+06	5.12214e+06	4.74188e+06	5.10708e+06	1383360	5.2995e+06	4.8741e+06	4.79533e+06	4.3978e+06
MWSmce582	144.07	84.04	143.058	C6H9NO3	[M+H]+	Methyl L-pyroglutamate	Alkaloids	Pyrrole alkaloids	4931-66-2	1	1.34891e+06	1.39142e+06	1.37135e+06	732810	772612	843643	785451	755226	740318	795263	766509	753501
pmp001281	522.36	184.07	521.348	C26H52NO7P	[M+H]+	LysoPC 18:1	Lipids	LPC	-	1	8.18296e+06	8.05162e+06	8.96086e+06	1.33161e+07	1.28258e+07	1.18147e+07	7.43323e+06	7.31191e+06	6.55292e+06	1.15749e+07	1.11586e+07	1.09229e+07
MWSHY0017	273.08	153.02	272.068	C15H12O5	[M+H]+	Naringenin (5,7,4'-Trihydroxyflavanone)*	Flavonoids	Flavanones	480-41-1	1	1.39952e+06	1.45107e+06	1.52872e+06	1.09274e+06	1.10911e+06	1.11226e+06	1.26325e+06	1.12907e+06	1.41969e+06	837359	879257	789939
pma6640	479.12	317.07	478.111	C22H22O12	[M+H]+	3'-O-Methyltricetin-7-O-glucoside	Flavonoids	Flavones	-	3	2.06855e+06	1.80893e+06	1.74325e+06	2.0118e+06	2.21228e+06	1.99798e+06	1.88245e+06	1.63883e+06	1.72436e+06	1.91863e+06	1.7949e+06	1.82481e+06
pmn001423	385.19	223.14	386.194	C19H30O8	[M-H]-	Roseoside	Others	Ketone compounds	54835-70-0	3	38543.9	45190.7	53260.5	43914.8	56380.3	61262.6	70611	61376	62149.1	69716.6	66863.6	65865.5
pmb2221	318.3	60.04	317.293	C18H39NO3	[M+H]+	4-Hydroxysphinganine	Lipids	Sphingolipids	554-62-1	3	283908	290916	318548	617284	738394	647933	552840	555223	514357	620202	593937	587812
MWSHC20158	127.04	53.04	126.032	C6H6O3	[M+H]+	5-Methoxyfurfural	Others	Aldehyde compounds	21300-07-2	2	358082	352068	375460	437683	434324	479812	452206	453774	423912	374857	374201	378785
Wchn001161	481.07	301	482.07	C20H18O14	[M-H]-	2,3-O-(S)-hexahydroxydiphenoyl-D-glucose*	Phenolic acids	Phenolic acids	-	1	1.38394e+07	1.54066e+07	1.55029e+07	2.74975e+07	2.64321e+07	2.96179e+07	1.70983e+07	2.02417e+07	2.24903e+07	1.53425e+07	1.44926e+07	1.62448e+07
Zmcp002666	627.14	303.05	626.148	C27H30O17	[M+H]+	Quercetin-3,7-Di-O-glucoside	Flavonoids	Flavonols	-	3	2.6135e+06	1.67064e+06	3.29292e+06	2.07762e+06	2.71492e+06	2.81523e+06	2.61232e+06	1.38042e+06	1.24372e+06	2.75866e+06	3.29704e+06	2.74291e+06
MWS4354	282.12	150.08	281.112	C11H15N5O4	[M+H]+	N6-methyladenosine	Nucleotides and derivatives	Nucleotides and derivatives	1867-73-8	3	74420.5	90845.2	65931.1	131142	103918	97962.8	100083	90435.6	87440.4	84137.6	96246.5	96203.5
pmp000114	405.15	241.07	404.147	C21H24O8	[M+H]+	5,6,7,8,3',4'-Hexamethoxyflavanone	Flavonoids	Flavanones	-	3	233965	219067	492889	232866	454211	213748	431649	432882	478413	406252	457204	201511
Wahp006114	584.28	438.24	583.268	C34H37N3O6	[M+H]+	Tri-p-coumaroyl Spermidine	Alkaloids	Phenolamine	-	2	15917.3	22355.2	8695.93	32403.7	16784.3	26734.6	13052.8	24111.2	21729.2	9612.11	27027.8	7796.79
Lhhp102923	327.16	137.06	326.152	C20H22O4	[M+H]+	(7'R,8'R)-7'8'-dihydro-7'-(5'-hydroxy-3'-methoxphenyl)-3-methoxy-8'-methyl-1-(E)-propenylbenzof-uran	Lignans and Coumarins	Lignans	-	1	287012	254885	281416	263790	258083	270540	291740	206020	228345	256066	251567	179173
pmp000237	579.13	283.06	578.127	C26H26O15	[M+H]+	Apigenin-6-C-(2''-glucuronyl)xyloside	Flavonoids	Flavones	-	3	6.08628e+06	6.28799e+06	5.76301e+06	7.40613e+06	7.13361e+06	7.38914e+06	8.34062e+06	6.9715e+06	7.09228e+06	6.49418e+06	5.50275e+06	7.12205e+06
mws1574	373.11	123.01	374.121	C16H22O10	[M-H]-	Geniposidic acid	Terpenoids	Monoterpenoids	27741-01-1	3	49954.3	51299.9	60697.9	44517.1	52483.5	62811.1	53389.4	48605	43297.9	59404.8	50408.4	50877
pmb0490	235.14	147.04	234.137	C13H18N2O2	[M+H]+	p-Coumaroylputrescine	Alkaloids	Phenolamine	34136-53-3	3	475643	581823	551043	555171	527498	419245	604946	730171	659435	530312	543417	467913
Zazp002547	205.1	146.06	204.09	C11H12N2O2	[M+H]+	cyclo-(Gly-Phe)	Amino acids and derivatives	Amino acids and derivatives	10125-07-2	1	3.59786e+06	3.54206e+06	3.51616e+06	7.90066e+06	7.34309e+06	7.45005e+06	6.72568e+06	6.59913e+06	7.0583e+06	7.05539e+06	6.86421e+06	7.03515e+06
pmb0819	157.08	130.07	156.069	C10H8N2	[M+H]+	3-Indoleacetonitrile	Alkaloids	Plumerane	771-51-7	3	533294	508630	576518	1.00838e+06	1.08071e+06	916395	860919	913919	935435	780694	738150	774264
pmn001515	325.06	93.03	326.064	C14H14O9	[M-H]-	3-Galloylshikimic acid	Phenolic acids	Phenolic acids	110082-91-2	3	94381.5	133794	126322	153445	125189	121276	106837	142110	115503	115812	121981	112145
Wbtp005060	465.13	303.05	464.132	C22H24O11	[M+H]+	2,3,5-trimethoxy-1-{[(2s,3r,4s,5s,6r)-3,4,5-trihydroxy-6-(hydroxymethyl)oxan-2-yl]oxy}xanthen-9-one	Flavonoids	Other Flavonoids	-	3	7.24496e+06	4.66605e+06	6.49297e+06	4.55408e+06	6.84779e+06	5.60043e+06	4.85474e+06	6.32937e+06	3.59563e+06	5.5917e+06	5.42944e+06	4.70387e+06
pme0490	124.04	78.03	123.032	C6H5NO2	[M+H]+	Nicotinic acid (Vitamin B3)	Others	Vitamin	59-67-6	2	1.76612e+06	1.97445e+06	2.35502e+06	1.66061e+06	1633728	1.64322e+06	1.90909e+06	1.60807e+06	1.89204e+06	2.02326e+06	1.89707e+06	2.21302e+06
mws0567	146.09	87.04	145.085	C5H11N3O2	[M+H]+	4-Guanidinobutyric acid	Organic acids	Organic acids	463-00-3	3	1.98018e+06	1.90812e+06	1.85198e+06	1.95052e+06	1.87134e+06	1.99574e+06	3.3703e+06	3.14233e+06	3.17641e+06	1.97026e+06	1.87925e+06	1.85458e+06
Lmhp010514	506.32	365.31	505.317	C25H48NO7P	[M+H]+	LysoPE 20:2(2n isomer)	Lipids	LPE	-	1	25220.9	26421.6	26432.6	39974.5	31535.1	46433.1	23616.4	18579.6	20328.1	43509.2	57258.7	45692.8
Wcsp002246	344.13	147.04	343.121	C22H17NO3	[M+H]+	N-Phenylethylcrinasiadine	Alkaloids	Alkaloids	-	3	7.15098e+06	6.20718e+06	7.79905e+06	5.62389e+06	5.6408e+06	4.84637e+06	5.45891e+06	6.52999e+06	5.92661e+06	6.94247e+06	5.1413e+06	6.64211e+06
Walp007192	406.35	300.29	405.345	C22H47NO5	[M+H]+	2-aminodocoSane-1,6,19,20,21-pentaol	Lipids	Sphingolipids	-	2	456809	457420	454249	676947	775382	847638	638227	630623	530240	426239	176776	555037
Cmyp009787	193.16	109.06	192.151	C13H20O	[M+H]+	Damascenone	Others	Ketone compounds	23726-91-2	1	88142.3	84859.6	84683.5	86400.2	93438.3	83919.6	111463	82199.1	102961	80076	70999.7	105549
Zbsp003145	291.09	123.04	290.079	C15H14O6	[M+H]+	Leucopelargonidin; 3,4,5,7,4'-Pentahydroxyflavan	Others	Others	520-17-2	1	4.05162e+06	4.01249e+06	4.19121e+06	4.2725e+06	4.19035e+06	4.29197e+06	4.75843e+06	4.18223e+06	4.69717e+06	3.37343e+06	3.54309e+06	3.50412e+06
Lmsp013116	321.24	123.08	320.235	C20H32O3	[M+H]+	Ent-16α,17-Dihydroxykauran-2-one	Terpenoids	Ditepenoids	-	3	26293.2	163631	159274	177249	165137	167772	156292	46440.7	165014	143258	145128	162182
Cmhn001271	633.08	301	634.081	C27H22O18	[M-H]-	Gemin D*	Tannins	Tannin	84744-46-7	1	1.11098e+06	1.28057e+06	1.48738e+06	1.59955e+06	1.57202e+06	1.67545e+06	1.39895e+06	1.22671e+06	1.52779e+06	1.12582e+06	1.04093e+06	1.06919e+06
Lmtp002822	535.14	499.12	534.137	C25H26O13	[M+H]+	Apigenin-6-C-arabinoside-8-C-xyloside*	Flavonoids	Flavones	-	1	791549	834197	923545	923495	1.12494e+06	949965	1.03392e+06	1.22351e+06	989582	994679	819200	744260
Lssp210081	579.15	127.04	578.142	C30H26O12	[M+H]+	Procyanidin B5	Tannins	Proanthocyanidins	12798-57-1	1	2.59845e+06	2.94613e+06	2.19802e+06	3.07473e+06	2.90697e+06	2.59778e+06	3.1686e+06	3.41554e+06	3.09464e+06	2.10447e+06	2.14281e+06	2.08456e+06
pmd0147	548.37	184.07	547.364	C28H54NO7P	[M+H]+	LysoPC 20:2	Lipids	LPC	-	3	151753	151922	151659	234005	233731	237883	126850	129249	117838	248619	232638	229290
MWSmce314	134.06	106.07	133.053	C8H7NO	[M+H]+	Oxindole	Alkaloids	Plumerane	59-48-3	1	249444	298530	244741	1.26205e+06	1.1678e+06	1.29109e+06	1.15646e+06	1.14389e+06	1.20015e+06	1.00741e+06	1.26652e+06	1.22521e+06
MWS0559	161.05	71.01	162.053	C6H10O5	[M-H]-	1,6-anhydro-β-D-glucose	Others	Saccharides	498-07-7	1	204512	178787	222795	208639	188886	211073	224567	218395	225190	189203	222735	213960
pmb0964	366.18	204.12	365.17	C16H23N5O5	[M+H]+	Isopentenyladenine-7-N-glucoside	Nucleotides and derivatives	Nucleotides and derivatives	-	3	759215	791852	717956	645694	514284	660104	761005	691568	595741	693589	715712	741632
MWS5173	112.05	70.03	111.043	C4H5N3O	[M+H]+	Isocytosine	Nucleotides and derivatives	Nucleotides and derivatives	108-53-2	3	1.08721e+06	1.05799e+06	986184	793057	754553	720183	721567	727497	699014	893480	790081	863420
Qmxp101615	349.27	179.14	348.266	C22H36O3	[M+H]+	Ent-3β-Acetoxyisopimar-15-8β-ol	Terpenoids	Ditepenoids	-	1	1.55048e+06	1.51074e+06	1.61261e+06	3.86092e+06	4.06872e+06	3.95256e+06	2.79749e+06	2.77155e+06	2.66766e+06	2.38367e+06	2.33448e+06	2.40491e+06
Ladp002935	190.05	144.04	189.043	C10H7NO3	[M+H]+	3-quinolinecarboxylic acid*	Alkaloids	Quinoline alkaloids	-	1	1.21834e+07	1.22063e+07	1.22137e+07	1.01991e+07	1.015e+07	1.04951e+07	7.79382e+06	7.40648e+06	7.76175e+06	8.27282e+06	8.28405e+06	8.0175e+06
Wasn000528	337.08	277.06	338.085	C12H18O11	[M-H]-	2-O-α-D-Glucopyranosyl-L-ascorbic acid	Others	Vitamin	129499-78-1	1	9.3314e+06	9.72758e+06	1.23612e+07	1.07552e+07	8.80286e+06	1.01947e+07	1.01799e+07	1.12416e+07	1.08228e+07	1.02853e+07	1.03156e+07	1.1826e+07
Hmyp008730	221.19	147.12	220.183	C15H24O	[M+H]+	Oxyphyllol A	Terpenoids	Sesquiterpenoids	-	3	212336	229184	126944	460356	720690	403203	359546	461591	586506	458224	318313	282437
Zjyp102913	221.19	147.12	220.183	C15H24O	[M+H]+	Isocyperol	Terpenoids	Sesquiterpenoids	20085-00-1	3	212336	229184	126944	460356	720690	403203	359546	461591	586506	458224	318313	282437
Lahp003281	473.11	139.04	472.101	C23H20O11	[M+H]+	Epigallocatechin3-O-(3-O-methyl)gallate	Flavonoids	Flavanols	83104-87-4	1	2.10605e+07	1.7792e+07	1.75977e+07	1.23368e+07	1.05192e+07	1.40353e+07	9.54953e+06	1.94107e+07	1.20327e+07	8.64969e+06	1.27231e+07	8.37387e+06
Lajp002810	593.13	287.06	592.122	C30H24O13	[M+H]+	Procyanidin A4	Flavonoids	Flavanols	111466-29-6	2	454477	399062	732442	212551	426298	434927	596343	460750	420939	878396	1.03817e+06	1.31935e+06
HX1226	221.19	107.09	220.183	C15H24O	[M+H]+	4-Hydroxy-β-bulnesene	Others	Others	-	2	272603	236040	260215	827276	818227	838211	455388	596726	448099	854385	667622	626141
mws0663	181.07	124.05	180.065	C7H8N4O2	[M+H]+	1,7-Dimethylxanthine	Nucleotides and derivatives	Nucleotides and derivatives	611-59-6	3	609663	534791	540934	606699	579178	644555	649068	572756	612895	559062	568671	551950
mws0823	115.04	71.01	116.047	C5H8O3	[M-H]-	3-Methyl-2-Oxobutanoic acid	Organic acids	Organic acids	759-05-7	3	77133	66532	78428.7	71780.3	68168.9	71325.2	81395.2	66929.9	91599.6	66189.9	21177	57685.1
pmb0854	518.32	184.07	517.317	C26H48NO7P	[M+H]+	LysoPC 18:3	Lipids	LPC	-	1	244824	212683	229119	424650	406964	388888	212445	251164	222130	345835	367401	335174
mws1587	132.1	86.1	131.095	C6H13NO2	[M+H]+	L-Norleucine*	Amino acids and derivatives	Amino acids and derivatives	327-57-1	1	577916	651103	628007	915870	1.00178e+06	1.03931e+06	803288	825272	824203	963468	1.07369e+06	1.02933e+06
MWS201054	162.08	56.05	161.069	C6H11NO4	[M+H]+	O-Acetyl-L-homoserine	Amino acids and derivatives	Amino acids and derivatives	250736-84-6	3	176682	172330	159352	180077	191412	245272	211847	139177	217988	181046	197042	206136
Waln002782	371.1	193.05	372.106	C16H20O10	[M-H]-	1'-Galactoyl Ferulic acid	Phenolic acids	Phenolic acids	-	2	1.83395e+06	2.03465e+06	1746403	1.65661e+06	1.73952e+06	1.81239e+06	1.67298e+06	1.46844e+06	1.4762e+06	1.76102e+06	1.69915e+06	1.87099e+06
Wmcn000052	441.37	441.37	442.381	C30H50O2	[M-H]-	Lup-20(29)-ene-1,3-diol (Glochidiol)	Terpenoids	Triterpene	6610-56-6	3	104150	69435.3	91648.7	81352.2	106245	93614.9	82711.1	109982	85805.1	102705	102663	105586
Wmzn000227	145.06	109.04	146.058	C6H10O4	[M-H]-	2,2-Dimethylsuccinic acid	Organic acids	Organic acids	597-43-3	3	22811.7	22456.7	25657.5	14971.6	16926.8	17798.4	27717.3	24234.1	20316.3	17820.8	21028	15835.3
MW0153005	618.31	489.26	617.302	C25H43N7O11	[M+H]+	Lys-Ile-Asp-Asn-Glu	Amino acids and derivatives	Amino acids and derivatives	-	3	174029	175656	155231	564889	432566	482117	304112	300010	284357	572209	462437	471062
Hmln002199	505.1	300.03	506.106	C23H22O13	[M-H]-	Quercetin-3-O-(6''-O-acetyl)galactoside	Flavonoids	Flavonols	-	3	2.97645e+06	2.8691e+06	3.34895e+06	3.47031e+06	3.17565e+06	3.06973e+06	3.27054e+06	3.0442e+06	3.07978e+06	3.8006e+06	3.52707e+06	3.63892e+06
mws1090	259.02	96.97	260.03	C6H13O9P	[M-H]-	Glucose-1-phosphate*	Others	Saccharides	59-56-3	1	1.82161e+07	2.15813e+07	2.17553e+07	1.4569e+07	3.2292e+07	2.72986e+07	1.76198e+07	2.67044e+07	1.25821e+07	2.29431e+07	3.05733e+07	2.87867e+07
pmn001647	865.2	713.16	866.206	C45H38O18	[M-H]-	Procyanidin C2	Tannins	Proanthocyanidins	37064-31-6	1	516931	613157	551123	607847	565014	626479	788125	732946	775818	515451	592202	479628
pmp001270	494.32	184.07	493.317	C24H48NO7P	[M+H]+	LysoPC 16:1	Lipids	LPC	76790-27-7	1	927204	921675	973022	1.51883e+06	1.51802e+06	1.51106e+06	734602	764863	731639	1.31803e+06	1.33243e+06	1.35484e+06
Lssp210123	357.13	137.06	356.126	C20H20O6	[M+H]+	α-Conidendrin	Others	Others	-	2	5.49419e+06	4.66913e+06	5.19194e+06	6.82736e+06	5.75994e+06	6.14912e+06	7.49763e+06	7.94192e+06	7.43776e+06	5.59361e+06	5.52767e+06	5.86557e+06
MWSHY0064	625.17	317.07	624.169	C28H32O16	[M+H]+	Isorhamnetin-3-O-neohesperidoside*	Flavonoids	Flavonols	55033-90-4	3	6.14646e+06	6.65757e+06	6.93282e+06	6.37125e+06	7.66832e+06	7.61696e+06	6.37326e+06	7.40855e+06	8.31834e+06	4.37361e+06	7.12675e+06	7.37317e+06
MWSmce448	127.05	81.04	126.043	C5H6N2O2	[M+H]+	Imidazol-1-yl-acetic acid	Alkaloids	Alkaloids	22884-10-2	3	556745	597044	598793	577144	650887	644547	664607	621344	596025	594410	561721	673849
MWSmce709	130.06	103.05	129.058	C9H7N	[M+H]+	Isoquinoline	Alkaloids	Isoquinoline alkaloids	119-65-3	2	2.16095e+06	2.0133e+06	1.97936e+06	3.60339e+06	3.33231e+06	3.36718e+06	2.92084e+06	3.16371e+06	2.98905e+06	3.05498e+06	2.88432e+06	2.94856e+06
Hmhn003067	325.09	119.05	326.1	C15H18O8	[M-H]-	Phenylpropionic acid-O-β-D-glucopyranoside	Phenolic acids	Phenolic acids	-	2	7.02333e+06	7.48973e+06	6.14971e+06	6.29019e+06	6.13707e+06	5.69683e+06	7.92203e+06	6.93174e+06	5.60319e+06	6.28788e+06	5596962	6.84978e+06
Zbdp001892	268.103	136.061	267.09	C16H13NO3	[M+H]+	7-Methoxy-3-[1-(3-pyridyl)methylidene]-4-chromanone	Flavonoids	Other Flavonoids	-	3	263502	258619	262541	406718	424484	362319	412466	322401	352172	311393	357695	336983
Lmmn002260	551.21	389.17	552.221	C27H36O12	[M-H]-	5'-Methoxyisolariciresinol-9'-O-glucoside	Lignans and Coumarins	Lignans	-	3	2.45686e+06	1.40834e+06	1.81748e+06	821056	2.62151e+06	2.41372e+06	2.9358e+06	2.77811e+06	3.25842e+06	2.83817e+06	1.16109e+06	2.37271e+06
pmb2976	755.2	447.2	756.211	C33H40O20	[M-H]-	Chrysoeriol-8-C-arabinoside-7-O-Sophoroside	Flavonoids	Flavones	-	3	157159	180788	145387	135205	172351	186615	193123	146178	163432	159669	162623	181961
pmb2406	510.36	184.07	509.348	C25H52NO7P	[M+H]+	LysoPC 17:0	Lipids	LPC	50930-23-9	1	119845	110523	115249	236363	234688	233165	110121	127466	126120	206987	189390	185594
MWSslk165	609.18	301.08	608.174	C28H32O15	[M+H]+	Diosmetin-7-O-Neohesperidoside (Neodiosmin)*	Flavonoids	Flavones	38665-01-9	3	1.37515e+06	1.47074e+06	1.20975e+06	1.3009e+06	1.50166e+06	1.63455e+06	1.61682e+06	1.73985e+06	1.64928e+06	1.0835e+06	1.13743e+06	867185
pme2960	273.08	153.02	272.068	C15H12O5	[M+H]+	Naringenin chalcone; 2',4,4',6'-Tetrahydroxychalcone*	Flavonoids	Chalcones	73692-50-9	1	1.01668e+06	836041	873739	725355	742095	738915	635085	786035	700622	460112	553348	447835
MWSHY0171	579.15	409.09	578.142	C30H26O12	[M+H]+	Procyanidin B2	Tannins	Proanthocyanidins	29106-49-8	1	2.61584e+07	2.98649e+07	2.80601e+07	2.78857e+07	3.00664e+07	3.20843e+07	2.89863e+07	3.47896e+07	3.19885e+07	2.3674e+07	2.69849e+07	2.20718e+07
Lmhp009590	508.34	184.07	507.332	C25H50NO7P	[M+H]+	LysoPC 17:1	Lipids	LPC	-	1	64657.3	64176.2	59720.6	104345	92610.3	83513.4	50797.1	48707.5	52215.2	78605	65932.5	60581
Latp007251	291.19	151.07	290.188	C18H26O3	[M+H]+	Normelanothyrsin A	Terpenoids	Sesquiterpenoids	-	3	357843	357556	350862	263097	302750	287005	226934	232382	221402	419389	390467	446837
MWSHY0141	163.04	107.05	162.032	C9H6O3	[M+H]+	7-Hydroxy-4-chromone	Others	Chromone	59887-89-7	3	1.13534e+06	1.68328e+06	1.09882e+06	1.09792e+06	998267	855900	1.09528e+06	679240	1.13763e+06	1.40886e+06	1.07645e+06	809007
zjgp122320	163.04	89.04	162.032	C9H6O3	[M+H]+	6-hydroxycoumarin	Lignans and Coumarins	Coumarins	6093-68-1	1	5.5481e+06	6.52724e+06	6.19168e+06	3.77092e+06	3.87972e+06	4.32282e+06	3.82935e+06	7413145	3.90983e+06	3.88768e+06	4.01007e+06	4.30125e+06
Wasn000977	311.1	89.24	312.106	C11H20O10	[M-H]-	4-O-galactopyranosylxylose	Others	Saccharides	14087-31-1	2	639867	656914	674071	624922	707925	686325	625316	649913	573425	689413	713501	735682
mws0983	326.31	62.06	325.298	C20H39NO2	[M+H]+	N-Oleoylethanolamine	Alkaloids	Alkaloids	111-58-0	1	39903.8	36910.5	39017.1	65337	72885.4	61789.6	76878.1	67187	71976.3	43722.7	41076.3	39699.1
Lahp002992	763.15	305.07	762.143	C37H30O18	[M+H]+	Epigallocatechin-(4β->8)-epigallocatechin-3-O-gallate	Flavonoids	Flavanols	-	3	1.90008e+06	2.49133e+06	2.92183e+06	2.57342e+06	1.73349e+06	1.882e+06	3.30821e+06	3.56824e+06	2.83474e+06	1.69662e+06	1.72627e+06	1.6046e+06
pme0274	132.1	69.07	131.095	C6H13NO2	[M+H]+	6-Aminocaproic acid	Organic acids	Organic acids	60-32-2	3	660433	472903	627231	1.17799e+06	984480	1.03681e+06	921736	949311	919430	1.264e+06	1.04206e+06	964006
Cmsn000894	361.08	211.03	362.085	C14H18O11	[M-H]-	7-O-Galloyl-D-sedoheptulose	Phenolic acids	Phenolic acids	-	3	288468	329465	362984	396988	417137	352654	403400	340740	465146	289965	335596	323359
MWSmce331	102.05	56.05	101.048	C4H7NO2	[M+H]+	Azetidine-2-carboxylic acid*	Alkaloids	Alkaloids	2517-04-6	3	2.23744e+06	2.20624e+06	2.09235e+06	1.6384e+06	1.79201e+06	1.73252e+06	1.87906e+06	1.89578e+06	1.94384e+06	1.80979e+06	1.87448e+06	1.76677e+06
mws4193	167.07	121.03	168.079	C9H12O3	[M-H]-	Homovanillic alcohol; 4-Hydroxy-3-methoxyphenethanol	Phenolic acids	Phenolic acids	2380-78-1	3	43345	77994.8	52498.1	67768.5	51672.6	62369.7	69812.4	62035.7	52438.2	62365.5	64700.4	64430.8
MW0150162	515.21	317.08	514.202	C20H30N6O10	[M+H]+	Glu-Thr-His-Glu	Amino acids and derivatives	Amino acids and derivatives	-	3	776316	747048	333699	754690	663418	615579	615695	616672	563559	699593	660488	367184
Hmyp002656	222.08	130.06	221.069	C11H11NO4	[M+H]+	Methyl dioxindole-3-acetate	Alkaloids	Plumerane	57061-18-4	2	977560	1.18324e+06	935463	991699	891260	974629	859115	518376	1.17107e+06	634117	615042	973360
Lhcp090207	209.15	149.1	208.146	C13H20O2	[M+H]+	(3R,6R,7E)-3-hydroxy-4,7-megastigmadien-9-one	Terpenoids	Monoterpenoids	-	1	55548.7	50993.4	45601.6	64611.6	44949.3	41862.6	104558	50953.4	54420.8	39807.9	57119.2	66551.3
mws0103	146.06	91.05	145.053	C9H7NO	[M+H]+	Indole-3-carboxaldehyde	Alkaloids	Plumerane	487-89-8	1	63235.2	95073.2	93162.7	107660	120159	110783	70984	99162.3	40010	96754.8	108006	91974.7
Zmyn003693	267.07	252.04	268.074	C16H12O4	[M-H]-	6-Hydroxy-2'-methoxyflavone	Flavonoids	Flavones	61546-59-6	3	11276	9294.83	13115	9786.89	11291.8	11996.7	8510.16	10445.5	10732.4	6788.68	5183.54	8595.11
pmf0470	132.07	86.06	131.058	C5H9NO3	[M+H]+	cis-4-Hydroxy-D-proline	Amino acids and derivatives	Amino acids and derivatives	2584-71-6	3	3.04074e+06	2.09082e+06	2.60498e+06	5.36394e+06	5.11952e+06	4.53312e+06	3.89041e+06	4.63445e+06	3.68944e+06	5.33774e+06	4.653e+06	4.3442e+06
mws5038	341.109	89.0249	342.116	C12H22O11	[M-H]-	Isomaltulose*	Others	Saccharides	13718-94-0	1	2.87842e+07	2.98651e+07	2.68049e+07	2.29737e+07	2.14195e+07	2.40288e+07	2.40772e+07	2.97934e+07	25972947	2.15443e+07	2.43098e+07	2.36944e+07
pme3007	402.99	158.93	404.002	C9H14N2O12P2	[M-H]-	Uridine 5'-diphosphate	Nucleotides and derivatives	Nucleotides and derivatives	27821-45-0	3	114596	107147	124196	90827.9	98677.5	95406	83921.1	114778	97339.8	101432	123861	84589
pme1216	122.02	78.03	123.032	C6H5NO2	[M-H]-	2-Picolinic acid	Organic acids	Organic acids	98-98-6	3	31119.2	23796.4	27458.2	50004.6	50582.4	58939.6	43937.4	49505.2	58585.7	43791.3	30813.5	42673.3
YC512117	277.22	149.02	276.209	C18H28O2	[M+H]+	Stearidonic acid	Lipids	Free fatty acids	20290-75-9	3	68658.5	80379.9	67750	339962	366730	347433	216751	247716	217267	323086	351604	316133
MWSmce498	579.17	271.07	578.164	C27H30O14	[M+H]+	Apigenin-7-O-neohesperidoside (Rhoifolin)*	Flavonoids	Flavones	17306-46-6	2	1.25604e+07	1.13149e+07	1.24401e+07	1.77896e+07	1.72266e+07	1.85902e+07	1.69926e+07	1.65037e+07	1.48785e+07	1.20189e+07	1.60267e+07	1.61248e+07
Xmbp007290	595.14	287.06	594.137	C30H26O13	[M+H]+	Castanoside A[Kaempferol-3-O-(6''-p-coumaroyl)mannoside]	Flavonoids	Flavonols	-	1	705806	1.22671e+06	1.31226e+06	1.36575e+06	685771	942601	1.2128e+06	1.07967e+06	1.1864e+06	585110	550004	669969
Xmbp001692	171.03	81.03	170.022	C7H6O5	[M+H]+	2,4,6-Trihydroxybenzoic acid	Phenolic acids	Phenolic acids	83-30-7	1	3.39783e+06	3.5246e+06	3.31679e+06	4.3135e+06	1.0276e+07	9.55006e+06	4.19397e+06	3.90614e+06	3.35646e+06	3.22093e+06	2.87252e+06	3.06036e+06
MWSmce308	197.05	124.02	198.053	C9H10O5	[M-H]-	Gallic Acid Ethyl Ester; Ethyl gallate	Phenolic acids	Phenolic acids	831-61-8	3	9	3340	6056.59	2075.48	3541.15	3030.56	987.11	3340	2078.59	10558.6	7819.69	9617.85
pme1474	298.1	136.06	297.09	C11H15N5O3S	[M+H]+	5'-Deoxy-5'-(methylthio)adenosine	Nucleotides and derivatives	Nucleotides and derivatives	2457-80-9	1	1.25657e+06	1.1698e+06	1.31866e+06	1.51941e+06	1.45344e+06	1.52802e+06	1.23606e+06	1.27601e+06	1.29484e+06	1.01379e+06	1.16032e+06	1.0633e+06
MWSmce699	137.1	91.05	136.089	C9H12O	[M+H]+	(Ethoxymethyl)benzene	Phenolic acids	Phenolic acids	539-30-0	3	314054	237130	314933	273470	278040	287804	269381	254605	296481	287793	245286	309288
pme2710	211.13	167.14	212.141	C12H20O3	[M-H]-	Dihydrojasmonic acid	Organic acids	Organic acids	3572-64-3	3	83953	86559	78426.7	117882	251495	74026	183210	72987.2	132803	154289	262485	129263
pma3649	132.07	86.06	131.058	C5H9NO3	[M+H]+	5-Aminolevulinic Acid	Alkaloids	Alkaloids	106-60-5	3	325915	322073	292083	403009	364055	564062	325657	373039	344067	578425	558300	534692
mws0671	120.07	74.06	119.058	C4H9NO3	[M+H]+	L-Homoserine	Amino acids and derivatives	Amino acids and derivatives	672-15-1	3	969103	857257	891024	1.06027e+06	1.02321e+06	1.08703e+06	1.05998e+06	1.0287e+06	1.03763e+06	1.27616e+06	1.23071e+06	1.24687e+06
Zmjp000966	268.11	136.06	267.097	C10H13N5O4	[M+H]+	Vidarabine	Nucleotides and derivatives	Nucleotides and derivatives	5536-17-4	1	288279	282820	278442	395378	405401	368004	402997	268116	341615	322664	335324	345298
mws0001	133.06	74.02	132.054	C4H8N2O3	[M+H]+	L-Asparagine	Amino acids and derivatives	Amino acids and derivatives	70-47-3	3	104155	101122	104283	244420	243069	256055	143883	203231	200218	242432	270321	164663
Lmsp004137	289.07	163.04	288.063	C15H12O6	[M+H]+	3,4,2',4',6'-Pentahydroxychalcone	Flavonoids	Chalcones	73692-51-0	2	6.58331e+06	5.58334e+06	5.73794e+06	5.2539e+06	4.91446e+06	4.63178e+06	5.21971e+06	4.7627e+06	4.6107e+06	4.89403e+06	4.95564e+06	5.01643e+06
Lmxn006423	150	122.01	151.009	C7H5NOS	[M-H]-	2(3H)-Benzothiazolone	Alkaloids	Alkaloids	934-34-9	3	71608.8	69601.5	76049.8	63987.7	48623.6	28764	37618.1	36305.6	52828.8	77702.7	66043.3	66903.2
pmb0864	426.26	285.24	425.254	C19H40NO7P	[M+H]+	LysoPE 14:0	Lipids	LPE	-	3	25538.7	35243.5	28566.3	42262.7	52355.7	43436.3	26905.6	21253.3	27634.3	48831.4	49788.5	43389.2
Smcp000882	328.13	310.12	327.132	C15H21NO7	[M+H]+	N-benzoyl-2-aminoethyl-β-D-glucopyranoside	Alkaloids	Alkaloids	-	1	51062	35776.3	18967.5	81993.5	104788	141327	115649	78792.6	114599	87693.8	71942.6	85859.1
pmp000579	463.12	301.07	462.116	C22H22O11	[M+H]+	Diosmetin-7-O-galactoside*	Flavonoids	Flavones	-	1	2.68672e+06	2.59094e+06	2.79391e+06	3.23923e+06	3.08864e+06	3.11448e+06	4.1721e+06	3.54417e+06	3.45778e+06	2.88761e+06	3.0235e+06	3.08888e+06
Zmmp002946	295.13	120.08	294.122	C14H18N2O5	[M+H]+	(3-(carboxyamino)-2-methylpropanoyl)phenylalanine	Amino acids and derivatives	Amino acids and derivatives	-	3	211017	213969	227366	258874	235164	254829	249980	238402	225033	248639	228709	215734
pmb3012	461.11	299.06	462.116	C22H22O11	[M-H]-	Chrysoeriol-7-O-glucoside	Flavonoids	Flavones	19993-32-9	3	114446	109582	106535	115396	89504.3	134392	213643	163026	183750	146460	120199	140584
MWS201400	304.17	188.07	303.158	C16H21N3O3	[M+H]+	Val-Trp	Amino acids and derivatives	Amino acids and derivatives	24587-37-9	3	114860	123738	85945.2	141617	119709	102285	110934	52179.9	99843.1	104748	130674	113539
Lhcp090206	209.15	149.1	208.146	C13H20O2	[M+H]+	9-Hydroxy-5-megastigmen-4-one	Terpenoids	Monoterpenoids	27185-79-1	1	104742	43097.5	50018.8	43524.1	55666.8	64660.6	39138.2	40592	58846.2	29085.3	55742.7	41576.9
MWS3270	166.02	79.96	167.022	C7H5NO4	[M-H]-	Quinolinic Acid	Alkaloids	Pyridine alkaloids	89-00-9	3	2.09978e+06	1.82285e+06	1.63521e+06	1.22787e+06	1.65837e+06	1.36518e+06	1.32954e+06	1.24457e+06	1153319	1.3207e+06	1.33971e+06	1.50237e+06
Lmfn004093	435.13	315.09	436.137	C21H24O10	[M-H]-	Phloretin-4'-O-glucoside (Trilobatin)	Flavonoids	Chalcones	4192-90-9	1	2.27633e+06	2.33136e+06	2.32868e+06	3.24568e+06	2.59117e+06	3.28934e+06	3.48131e+06	3.57491e+06	3.37237e+06	2.81169e+06	2.9764e+06	2.76662e+06
pma1751	286.09	124.04	285.085	C12H15NO7	[M+H]+	N-(beta-D-Glucosyl)nicotinate*	Others	Vitamin	-	3	133384	68138.8	52470.7	120760	115179	115519	77525.6	95280.1	88685.6	81758.4	76066.4	87833.1
Lmtn002796	449.11	287.06	450.116	C21H22O11	[M-H]-	Aromadendrin-7-O-glucoside*	Flavonoids	Flavanonols	28189-90-4	2	4.29847e+06	5.40627e+06	6.35107e+06	4.85807e+06	5.86511e+06	5.4379e+06	6.01028e+06	5.57873e+06	6.07766e+06	5.55634e+06	6.04345e+06	5.81887e+06
Zblp004976	303.12	165.06	302.115	C17H18O5	[M+H]+	2,4'-Dihydroxy-4,6-dimethoxydihydrochalcone	Flavonoids	Chalcones	151752-07-7	3	527489	475428	375296	1.13164e+06	1.13565e+06	1.19518e+06	734782	688902	646069	846443	921630	817222
mws0120	258.11	104.11	257.103	C8H20NO6P	[M+H]+	Choline Alfoscerate	Lipids	PC	28319-77-9	2	1.41391e+07	1.33622e+07	1.3893e+07	6.86289e+06	7.25375e+06	7.72484e+06	4.1205e+06	4.21943e+06	4.263e+06	6.87131e+06	7.31025e+06	7.14094e+06
Zmjp004875	347.07	315.06	346.069	C17H14O8	[M+H]+	5,6,3',4'-Tetrahydroxy-3,7-dimethoxyflavone	Flavonoids	Flavones	-	3	97976.9	78692.2	85855.5	86573.4	88442.4	133898	121052	86839.7	90632	150834	163637	152145
MWS20203	785.08	301	786.092	C34H26O22	[M-H]-	Tercatain	Tannins	Tannin	103744-87-2	2	210324	218558	186424	287195	387211	386082	231043	245725	236182	227663	216401	240313
pmb3072	481.14	319.3	482.142	C22H26O12	[M-H]-	3-O-p-Coumaroylshikimic acid-O-glucoside	Phenolic acids	Phenolic acids	-	3	328774	139041	151948	174352	208639	145759	190689	158705	164515	183299	179971	177808
HJAP024	611.16	593.15	610.154	C27H30O16	[M+H]+	Kaempferol-6,8-di-C-glucoside*	Flavonoids	Flavonols	-	2	1.10906e+06	1.04432e+06	1.01014e+06	967767	1.17384e+06	1.15512e+06	1.10673e+06	915119	990131	1.19219e+06	1.06917e+06	1.17694e+06
pmb0325	322.21	177.05	321.205	C17H27N3O3	[M+H]+	Feruloylspermidine	Alkaloids	Phenolamine	-	3	247529	207487	249018	193788	169052	198870	205726	155961	90003.7	177657	177009	139639
pme0124	173.09	116.07	172.085	C7H12N2O3	[M+H]+	L-Glycyl-L-proline	Amino acids and derivatives	Amino acids and derivatives	704-15-4	3	612177	636695	664355	624667	654459	636573	589882	550323	554223	662790	647263	699097
mws5041	189.12	86.1	188.116	C8H16N2O3	[M+H]+	L-Glycyl-L-isoleucine*	Amino acids and derivatives	Amino acids and derivatives	19461-38-2	2	332426	390027	306353	375987	330848	288531	275550	261055	268541	324717	320190	307512
mws0018	203.22	84.08	202.216	C10H26N4	[M+H]+	Spermine	Alkaloids	Alkaloids	71-44-3	3	370598	363993	403948	278367	400603	395747	315810	417878	389361	407966	416141	401189
pme0368	579.17	271.04	578.164	C27H30O14	[M+H]+	Apigenin-7-O-rutinoside (Isorhoifolin)*	Flavonoids	Flavones	552-57-8	2	1.21394e+07	1.41444e+07	1.41347e+07	1.9435e+07	1.58441e+07	1.81921e+07	1.32296e+07	1.7344e+07	1.80938e+07	1.68273e+07	1.82558e+07	1.95174e+07
Hmgn002038	637.18	475.14	638.185	C29H34O16	[M-H]-	β-Oxoacteoside	Phenolic acids	Phenolic acids	-	3	295021	154552	295618	417783	294386	338508	338973	283944	361259	420396	246059	223765
MWS04555g	132.102	86.0975	131.095	C6H13NO2	[M+H]+	D-Allo-Isoleucine*	Amino acids and derivatives	Amino acids and derivatives	1509-35-9	1	627661	659720	663558	926866	1.01341e+06	1.01149e+06	808799	783873	811355	918672	1.01756e+06	1.00956e+06
pme1841	103.12	86.1	102.116	C5H14N2	[M+H]+	Cadaverine	Alkaloids	Alkaloids	462-94-2	3	38439.7	36494	38549.2	32856.9	33322.4	35932.3	31797.5	30881.9	33694.8	39131.5	35717.4	23440.4
Zmjn001813	159.07	97.06	160.074	C7H12O4	[M-H]-	Pimelic acid*	Organic acids	Organic acids	111-16-0	3	13880.1	20048	18684.2	19885.5	27236.9	29333.9	16875.3	22346.1	6670	25746.5	21787.7	56685
ML10172161	103	59.01	104.011	C3H4O4	[M-H]-	Hydroxypyruvic acid*	Organic acids	Organic acids	1113-60-6	3	88458.1	62949.8	92387.1	51558.9	42072.8	49446.7	54568.9	42503.1	47390.6	52477.6	48575.7	60287.2
pmb0034	277.1	148.06	276.096	C10H16N2O7	[M+H]+	L-α-Glutamyl-L-Glutamic Acid	Amino acids and derivatives	Amino acids and derivatives	3929-61-1	3	136062	109548	175264	131668	163310	217607	207661	212509	125902	231270	212872	254447
pmp000004	331.08	316.06	330.074	C17H14O7	[M+H]+	4',5,7-Trihydroxy-3',6-dimethoxyflavone (Jaceosidin)	Flavonoids	Flavones	18085-97-7	3	503957	515716	533759	931129	893253	835964	750728	755115	799597	826673	776717	747591
MWSmce190	148.09	74.02	147.089	C6H13NO3	[M+H]+	4-Hydroxy-L-Isoleucine	Amino acids and derivatives	Amino acids and derivatives	781658-23-9	3	176812	202313	227895	156513	143270	140238	132163	136574	143632	187880	138655	164952
MWSslk225	133.06	77.04	132.058	C9H8O	[M+H]+	1-Indanone	Others	Ketone compounds	83-33-0	2	265679	244487	218382	800203	857840	724838	581789	581236	572115	883940	749242	865290
pmb0618	627.19	465.1	626.185	C28H34O16	[M+H]+	Hesperetin-8-C-glucoside-3'-O-glucoside	Flavonoids	Flavonols	-	3	2.34941e+06	2.0426e+06	2.24751e+06	2.08874e+06	1.9075e+06	1.87797e+06	1.89401e+06	2.06528e+06	1.65181e+06	1.66245e+06	1.95389e+06	1.64079e+06
Hmqp006023	326.27	309.27	324.266	C20H36O3	[M+H]+	Ethyl 9-Hydroxy-10,12-octadecadienoic acid	Lipids	Free fatty acids	-	3	9126.43	9779.3	8121.04	14347.4	17950.8	14032.3	15988.1	15367	12961.3	12017.1	9717.15	13628.5
pmb0856	480.31	339.29	479.301	C23H46NO7P	[M+H]+	LysoPE 18:1(2n isomer)	Lipids	LPE	-	1	1.00714e+06	939363	872620	1.34655e+06	1.16556e+06	1.42593e+06	586488	576344	700178	1.38097e+06	1.38155e+06	1.61526e+06
Lmqp000329	296.07	104.11	295.057	C8H14N3O7P	[M+H]+	5-Aminoimidazole ribonucleotide	Nucleotides and derivatives	Nucleotides and derivatives	25635-88-5	1	1.07951e+07	1.12095e+07	1.10433e+07	6.57308e+06	6043441	6.08544e+06	3.2896e+06	3.56429e+06	4.04873e+06	5.51077e+06	5.32082e+06	5.8895e+06
Zmwp002855	298.09	136.06	297.1	C17H15NO4	[M+H]+	Oxoassoanine N-oxide	Alkaloids	Plumerane	-	3	1.42824e+06	1.42346e+06	1.3803e+06	1.6282e+06	1.78714e+06	1.73281e+06	1.52367e+06	1.65526e+06	1.47744e+06	1.22273e+06	1.17495e+06	1.01877e+06
Lhsp101912	359.15	327.12	358.142	C20H22O6	[M+H]+	Dehydrodiconiferyl alcohol	Lignans and Coumarins	Lignans	4263-87-0	1	4.44323e+06	4.19542e+06	4.58908e+06	4.77501e+06	4.65037e+06	4.59367e+06	4.61012e+06	5.37765e+06	5.17157e+06	3.41216e+06	3.57462e+06	3.94468e+06
Lmhp010190	522.36	184.07	521.348	C26H52NO7P	[M+H]+	LysoPC 18:1(2n isomer)	Lipids	LPC	-	1	8.88944e+06	9.58825e+06	8.89991e+06	1.37356e+07	1.38601e+07	1.34639e+07	7.2546e+06	7.82949e+06	7.45954e+06	1.36834e+07	1.35242e+07	1.31752e+07
MW0151128	563.21	273.08	562.202	C24H30N6O10	[M+H]+	His-Tyr-Glu-Asp	Amino acids and derivatives	Amino acids and derivatives	-	3	1.30242e+06	1.76838e+06	1.62864e+06	2.16206e+06	1.70034e+06	1.57493e+06	2.2675e+06	2.62902e+06	1.98512e+06	1.24215e+06	1.1988e+06	1.33401e+06
Zmxp004471	287.06	153.02	286.048	C15H10O6	[M+H]+	Thunberginol B	Lignans and Coumarins	Coumarins	147666-81-7	2	1.63108e+06	1.76342e+06	1.75191e+06	1.73847e+06	1.69626e+06	2.00062e+06	1.68279e+06	1.67467e+06	1.79252e+06	1.82841e+06	1.95639e+06	1.52841e+06
Lmdp003146	167.11	93.07	166.099	C10H14O2	[M+H]+	Rhododendrol	Phenolic acids	Phenolic acids	501-96-2	1	728734	762410	729773	1.2064e+06	1.23144e+06	1.24239e+06	1.02643e+06	1.21648e+06	965345	965764	1.02436e+06	1.03911e+06
mws0982	126.1	68.05	125.095	C6H11N3	[M+H]+	1-Methylhistamine	Alkaloids	Alkaloids	501-75-7	3	83005.4	80240.7	71990.2	71574.5	82664.6	67547.6	77156.3	74114.8	68095.4	74694.1	59556.9	70130.9
MWS20151	271.06	153.02	270.053	C15H10O5	[M+H]+	Apigenin; 4',5,7-Trihydroxyflavone	Flavonoids	Flavones	520-36-5	1	124868	170935	98224.8	228410	222643	179500	215767	196678	187864	197697	255545	214661
Zbzp007301	293.21	55.05	292.204	C18H28O3	[M+H]+	2-Methoxy-6-undecyl-1,4-benzoquinone	Quinones	Quinones	-	1	14465.9	21470.3	13468.7	65867	75914.3	75501	23305	50435.8	23209.4	66365.3	65468.4	45196.3
pmb3093	351.07	105.1	352.079	C16H16O9	[M-H]-	Esculetin-7-O-quinic acid	Lignans and Coumarins	Coumarins	-	3	795823	859795	730825	649186	707011	702712	721287	896878	705450	715573	751986	710371
pme0519	341.11	119.03	342.116	C12H22O11	[M-H]-	D-Sucrose*	Others	Saccharides	57-50-1	1	1.78851e+07	1.61838e+07	1.77654e+07	1.49213e+07	1.2764e+07	1.57656e+07	2.13586e+07	1.91264e+07	1.734e+07	1.51511e+07	1.7725e+07	1.8681e+07
pmb0197	298.11	166.07	297.107	C11H15N5O5	[M+H]+	N7-Methylguanosine	Nucleotides and derivatives	Nucleotides and derivatives	20244-86-4	3	51704.8	69688.5	43126.7	80614.5	68941.7	72473.4	69740.6	36519.1	67101.7	90680.1	80709.9	77791.1
MWS201465	295.13	120.08	294.122	C14H18N2O5	[M+H]+	Glu-Phe	Amino acids and derivatives	Amino acids and derivatives	20556-22-3	1	314861	300446	281172	241876	268920	272011	228496	224206	223600	248121	236045	255810
zjbp110804	357.13	307.1	356.126	C20H20O6	[M+H]+	6,7-dimethoxy-2-[2-(4'-hydroxy-3'-methoxyphenyl)ethyl]chromone*	Others	Chromone	-	2	53344.5	57772.3	64743.3	46691.2	83157.7	64127.6	51586.7	63636.1	50009.7	73856.2	60823.7	29981.3
Hmln003405	447.06	315.01	448.064	C20H16O12	[M-H]-	Ellagic acid-4-O-rhamnoside	Tannins	Tannin	-	3	73374	76439.3	75550.5	77887.9	72089.6	77009.4	47126.7	65790.1	63861.7	52468	77886.4	73184.5
MWSmce295	245.07	113.03	244.07	C9H12N2O6	[M+H]+	1-beta-D-Arabinofuranosyluracil	Nucleotides and derivatives	Nucleotides and derivatives	3083-77-0	2	285857	376573	246596	428774	362445	394250	369076	394721	344850	260768	378097	331160
Zbyn004323	575.1	423.09	576.11	C26H24O15	[M-H]-	2,6-di-O-galloylarbutin	Lignans and Coumarins	Coumarins	-	3	63667.2	116682	168440	44101	202194	148048	120971	94915.9	261302	143410	111296	131651
ML10180524	244.09	112.05	243.085	C9H13N3O5	[M+H]+	Cytarabine	Nucleotides and derivatives	Nucleotides and derivatives	147-94-4	1	311630	333905	322507	489558	502716	530011	366869	328163	228429	527756	520122	552241
mws0251	127.05	110.02	126.043	C5H6N2O2	[M+H]+	Thymine	Nucleotides and derivatives	Nucleotides and derivatives	65-71-4	3	50184.2	43372.2	35032.8	31294	34206.6	39689.4	37104.4	26215.7	22975	22080	28213.7	23671.2
MW0169542	197.15	81.07	196.146	C12H20O2	[M+H]+	Neryl acetate	Others	Lactones	141-12-8	3	1.60507e+06	1.36697e+06	1.41202e+06	438305	421250	453065	366141	378691	376445	998433	878353	888275
Wasn004513	649.1	479.08	650.112	C28H26O18	[M-H]-	Methylgalloyl Digalloylglucose	Phenolic acids	Phenolic acids	-	2	343502	357219	306118	283304	284849	284354	243026	276854	300986	312686	313650	358931
Zmdp002216	261.14	86.1	260.137	C11H20N2O5	[M+H]+	L-γ-Glutamyl-L-leucine	Amino acids and derivatives	Amino acids and derivatives	2566-39-4	3	147200	133042	112935	121694	113404	150592	51922.4	79201.8	124215	103970	110359	99514.4
MWS00330g	116.07	70.07	115.063	C5H9NO2	[M+H]+	1-Amino-1-cyclobutane-carboxylic-acid*	Amino acids and derivatives	Amino acids and derivatives	22264-50-2	3	556143	665865	632352	1.02945e+06	1.13105e+06	1.05515e+06	891248	958187	884834	1.04744e+06	997545	1.19716e+06
Lmhp001461	229.15	70.07	228.147	C11H20N2O3	[M+H]+	L-Prolyl-L-Leucine	Amino acids and derivatives	Amino acids and derivatives	52899-07-7	2	767614	754037	715925	707035	721618	779288	645246	140205	694421	807690	706671	823783
Lmhp008718	506.32	184.07	505.317	C25H48NO7P	[M+H]+	LysoPC 17:2	Lipids	LPC	-	1	41662.1	33750.1	40032.1	37528.5	49656.6	43917	26230.5	32177.2	24230.4	31238.9	57079.7	52254.1
NK10264324	127.04	81.03	126.032	C6H6O3	[M+H]+	Phloroglucinol; 1,3,5-Benzenetriol	Phenolic acids	Phenolic acids	108-73-6	3	504883	537875	454872	596921	544196	550808	586465	504197	506702	470936	461162	433489
mws1375	304.15	185.09	303.143	C12H21N3O6	[M+H]+	Nicotianamine	Alkaloids	Alkaloids	34441-14-0	3	3.98478e+06	5.84162e+06	3.78245e+06	2.07105e+06	3.15936e+06	3.62753e+06	2.90135e+06	2.5279e+06	2.34579e+06	3.02556e+06	5.0609e+06	3.30491e+06
pme0220	225.15	151.11	224.141	C13H20O3	[M+H]+	Methyl jasmonate	Organic acids	Organic acids	1211-29-6	3	5.74175e+06	5.47431e+06	5.56576e+06	7.61824e+06	7.45033e+06	7.42581e+06	4.37431e+06	4.33749e+06	4.40131e+06	7.76742e+06	7.42111e+06	6.7869e+06
mws0126	524.37	184.07	523.364	C26H54NO7P	[M+H]+	LysoPC 18:0	Lipids	LPC	19420-57-6	1	472731	487011	477259	1.17687e+06	1.17852e+06	1.10077e+06	495577	555633	533639	1.01449e+06	963880	961355
MWS5206	181.05	135.04	182.058	C9H10O4	[M-H]-	4-Hydroxyphenyllactic Acid*	Phenolic acids	Phenolic acids	306-23-0	3	62208.3	59682.3	68666.1	75866.8	66831.3	59466.8	73172.6	64932.2	61667.2	64317.6	59658.1	61221.5
pmn001533	645.13	169	646.138	C26H30O19	[M-H]-	2-O-Di-gallic acyl-Glucoside-Glucoside	Phenolic acids	Phenolic acids	-	3	225134	219735	248117	147714	154570	137894	174758	150965	163284	105560	136549	113744
MW0150811	355.17	203.05	354.165	C14H22N6O5	[M+H]+	His-Ala-Gln	Amino acids and derivatives	Amino acids and derivatives	-	3	933705	840277	786270	1.61399e+06	1.58847e+06	1.39217e+06	938921	974341	854249	797572	921384	774612
pme1119	269.09	137.05	268.081	C10H12N4O5	[M+H]+	Inosine	Nucleotides and derivatives	Nucleotides and derivatives	58-63-9	3	526551	575365	635867	852083	837205	710155	575462	632447	635396	503954	530247	574111
Jmgn005927	287.06	125.03	288.063	C15H12O6	[M-H]-	2-hydroxynaringenin	Flavonoids	Flavanones	-	1	2.81135e+07	3.0687e+07	3.23628e+07	3.61131e+07	2.77093e+07	3.56745e+07	4.13301e+07	4.19787e+07	3.77421e+07	2.21449e+07	2.27918e+07	2.64465e+07
Wbmp007873	221.19	119.08	220.183	C15H24O	[M+H]+	Caryophyllenol II	Terpenoids	Sesquiterpenoids	-	1	1.23811e+06	1.21371e+06	1.16573e+06	2.46597e+06	2.39117e+06	2.37719e+06	3.02223e+06	3.1827e+06	3.13766e+06	3.0387e+06	2.84716e+06	2.86423e+06
Lmhp011388	353.27	261.22	352.261	C21H36O4	[M+H]+	2-α-Linolenoyl-glycerol	Lipids	Glycerol ester	55268-58-1	1	784091	764206	820350	1.33846e+06	1.29015e+06	1.25334e+06	1.26724e+06	1.17865e+06	1.1897e+06	653869	578129	601350
MWS20148	433.113	271.074	432.106	C21H20O10	[M+H]+	Apigenin-3'-O-α-D-glucopyranoside	Flavonoids	Flavones	-	3	3.28564e+06	3.26554e+06	3.43911e+06	2.40131e+06	2.36926e+06	2.33046e+06	2.69135e+06	2.474e+06	2.68642e+06	2.35257e+06	2.55868e+06	2.47891e+06
Lmmp006709	579.15	287.06	578.142	C30H26O12	[M+H]+	Kaempferol-3-O-(4''-p-coumaroyl)rhamnoside	Flavonoids	Flavonols	-	2	81847.2	115111	82421.9	115315	103460	103467	108903	97844.7	104367	119359	82521.2	65353.5
MWS04412	175.12	70.07	174.137	C8H18N2O2	[M+H]+	N(6),N(6)-Dimethyl-L-lysine	Amino acids and derivatives	Amino acids and derivatives	2259-86-1	3	383715	391989	405041	243778	251151	296270	524571	504818	515603	272821	266379	324447
Lhmp102844	219.18	159.12	218.167	C15H22O	[M+H]+	1-Cis-5-cis-germacrone	Terpenoids	Sesquiterpenoids	-	2	164267	198477	176442	150573	154390	121864	116583	131615	138152	177070	195100	176519
Cmsp004086	303.09	229.08	302.079	C16H14O6	[M+H]+	Dihydrokaempferide	Flavonoids	Flavanonols	137225-59-3	2	1.01831e+06	1.22636e+06	1.06364e+06	1.21963e+06	1.2072e+06	1.05431e+06	1.00622e+06	954926	1.02741e+06	979690	828531	1.12013e+06
Qahp006824	659.37	335.26	658.356	C33H54O13	[M+H]+	Periseoside B*	Steroids	Steroidal saponins	-	1	139008	175464	122831	239240	249904	301763	180316	129829	144853	279392	278259	272348
pmb1574	277.22	93.07	276.209	C18H28O2	[M+H]+	9,12-Octadecadien-6-Ynoic Acid	Lipids	Free fatty acids	61481-29-6	3	89321.8	38038.3	89740.8	88025.5	62865	67676.4	60665.2	55207.3	56710.5	69905.6	79706	66635.2
Wbmn013660	335.22	253.22	336.23	C20H32O4	[M-H]-	3,9-Dihydroxy-13(14)-labden-16,15-olide	Terpenoids	Ditepenoids	-	3	1.1163e+06	908334	831902	985463	897573	820934	777473	792702	795226	1.19947e+06	1.2197e+06	964965
Walp007043	274.27	88.08	273.267	C16H35NO2	[M+H]+	2-Aminohexadecane-1,4-diol	Lipids	Sphingolipids	-	2	7.12605e+06	8.35835e+06	7.45969e+06	8.43593e+06	8.80756e+06	9.39738e+06	7.88833e+06	8.36317e+06	9.15232e+06	6.67987e+06	3.68953e+06	7.72858e+06
Lmmp003091	611.16	303.05	610.153	C27H30O16	[M+H]+	Quercetin-3-O-(4''-O-glucosyl)rhamnoside*	Flavonoids	Flavonols	59262-54-3	1	3.99615e+07	3.27747e+07	2.18252e+07	6.01731e+07	5.15366e+07	5.58439e+07	3.71087e+07	5.69796e+07	6.61837e+07	3.36725e+07	38235672	4.48004e+07
Wcgp003250	163.08	103.05	162.068	C10H10O2	[M+H]+	2-Methyl-3-hydroxyindan-1-one	Others	Others	-	2	4.82985e+06	4.37429e+06	4.25383e+06	5.05967e+06	4.78623e+06	4.52626e+06	4.84018e+06	4.05371e+06	4.19222e+06	2.9877e+06	2.37966e+06	4.0205e+06
Haxp007330	179.06	135.01	178.063	C10H10O3	[M+H]+	p-Methoxycinnamic acida	Others	Others	-	3	520647	469812	476100	172839	141044	172309	139633	116930	109078	322356	327414	326473
pma0149	341.09	207.07	340.079	C15H16O9	[M+H]+	Sinapoyl malate	Phenolic acids	Phenolic acids	92344-58-6	3	306616	238356	287047	374157	302624	317600	58582.3	282038	260363	201934	258983	312342
pme3017	104.07	58.07	103.063	C4H9NO2	[M+H]+	2-Aminoisobutyric acid*	Organic acids	Organic acids	62-57-7	2	236470	251215	216438	178527	200596	215268	209767	236493	217101	143922	167658	170862
Lmhp009802	504.31	363.29	503.301	C25H46NO7P	[M+H]+	LysoPE 20:3(2n isomer)	Lipids	LPE	-	1	21059.4	21699.8	22139	52180.9	47702.3	56247.8	28742.3	33718.9	27841.8	58521.2	70182.6	46394.5
MWSmce689	293.25	95.09	292.24	C19H32O2	[M+H]+	Methyl linolenate	Lipids	Free fatty acids	301-00-8	1	46341.8	47351.5	50256.5	154771	154776	146679	59482.6	61211.6	52435.9	81337.5	86724.3	75201.6
pme1286	385.13	250	384.122	C14H20N6O5S	[M+H]+	S-(5'-Adenosy)-L-homocysteine	Amino acids and derivatives	Amino acids and derivatives	979-92-0	1	3.23891e+06	3.07628e+06	3.03232e+06	3.76208e+06	4.1197e+06	4.35616e+06	3.00979e+06	3.01191e+06	3.21589e+06	3.69707e+06	4.26193e+06	4.01489e+06
Zjyp102945	205.19	121.1	204.188	C15H24	[M+H]+	iso-Valencene	Terpenoids	Sesquiterpenoids	-	3	2.49898e+06	2.09732e+06	2.00958e+06	8.29704e+06	8.40126e+06	8.72381e+06	8.39822e+06	8.36729e+06	8.16659e+06	6.68459e+06	5.64017e+06	6.187e+06
mws0048	431.1	311.05	432.106	C21H20O10	[M-H]-	Apigenin-8-C-Glucoside (Vitexin)*	Flavonoids	Flavones	3681-93-4	1	4.35023e+06	3.98638e+06	2.59493e+06	5.4223e+06	5.13602e+06	5.80278e+06	5.5744e+06	6.33795e+06	4.87633e+06	5.18546e+06	5.58637e+06	4.63136e+06
mws0712	130.05	86.06	131.058	C5H9NO3	[M-H]-	N-Propionylglycine	Amino acids and derivatives	Amino acids and derivatives	21709-90-0	3	150652	141688	169637	88882.8	153065	127327	236062	126800	80658.9	159263	109992	88015.7
MW0151103	457.17	305.06	458.176	C17H26N6O9	[M-H]-	His-Thr-Ser-Asp	Amino acids and derivatives	Amino acids and derivatives	-	3	892757	840618	841958	772800	700132	700114	729668	704708	844915	772650	772903	688961
Lmmp003487	639.12	287.05	638.112	C27H26O18	[M+H]+	Luteolin-7-O-glucuronide-(2→1)-glucuronide	Flavonoids	Flavones	-	3	32907.1	25458	31138.1	44277.6	44621.5	42172.9	34607	13340	19446.8	50192.3	40476	63462.1
Wccp009594	293.21	219.17	292.204	C18H28O3	[M+H]+	Etherolenic acid	Others	Others	-	3	30337.2	21123.2	11773.5	25636.3	15982.4	20640.2	28597	16026.6	23215.4	30507.6	26895.8	13904.3
Sacp009516	221.19	147.12	220.183	C15H24O	[M+H]+	isoacolamone	Terpenoids	Sesquiterpenoids	39012-15-2	1	507004	475337	461907	507707	550500	503166	511917	482239	504976	588220	528745	558375
MWS201479	239.103	136.076	238.095	C11H14N2O4	[M+H]+	Tyr-Gly	Amino acids and derivatives	Amino acids and derivatives	673-08-5	3	495877	507864	557641	477980	475850	537275	400212	347192	392060	487936	469289	521677
pmb0624	611.16	431.1	610.153	C27H30O16	[M+H]+	Isoorientin-7-O-glucoside	Flavonoids	Flavones	-	2	852072	913695	856016	879808	871908	716392	1.03089e+06	1.05912e+06	891551	699417	567863	707883
MWS20172	127.04	53.04	126.032	C6H6O3	[M+H]+	5-Hydroxymethylfurfural	Others	Aldehyde compounds	67-47-0	2	366674	276101	323914	394638	412972	494540	440006	437555	420306	353295	315729	320321
Wacn003131	353.05	127	354.059	C15H14O10	[M-H]-	2-O-P-Coumaroylhydroxycitric Acid	Phenolic acids	Phenolic acids	-	3	128669	147292	144259	96351.4	117722	113333	101585	92234	99864.9	96860.4	103885	90751.8
MWS2091	123.08	77.04	122.073	C8H10O	[M+H]+	1-Phenylethanol	Phenolic acids	Phenolic acids	98-85-1	2	224477	329356	259892	418565	481937	415189	331110	351062	300589	390750	357676	453563
Li512115	515.12	353.09	516.127	C25H24O12	[M-H]-	Isochlorogenic acid B	Phenolic acids	Phenolic acids	14534-61-3	1	2.80677e+07	2.96691e+07	2.91854e+07	2.22662e+07	1.87955e+07	2.12063e+07	1.99886e+07	1.83364e+07	1.75282e+07	1.88283e+07	2.23925e+07	2.34632e+07
MWSslk237	463.13	301.09	462.116	C22H22O11	[M+H]+	Hispidulin-7-O-glucoside(Homoplantaginin)*	Flavonoids	Flavones	17680-84-1	1	2.79804e+06	2.88974e+06	2.5776e+06	3.28667e+06	3.17557e+06	3.39254e+06	4.14032e+06	4.24428e+06	4.30071e+06	2.96778e+06	3.18802e+06	3.17754e+06
Zmpn000095	261.04	78.96	262.045	C6H15O9P	[M-H]-	Sorbitol-6-phosphate	Others	Saccharides	20479-58-7	3	92051.9	86961.9	98408.7	96775.6	98662	98302.4	66824.2	74248.1	72998.8	94870.5	99137.4	96229.5
MWSmce195	327.15	188.08	326.152	C20H22O4	[M+H]+	Dehydrodiisoeugenol	Lignans and Coumarins	Lignans	2680-81-1	2	3803.58	4143.34	2123.82	3543.97	6652.85	4303.77	4019.78	4331.78	2166.36	3092.78	4761.45	4915.22
Zbyn003347	423.09	169.01	424.101	C19H20O11	[M-H]-	4-O-Galloylarbutin	Phenolic acids	Phenolic acids	-	3	91218.1	91976.1	106953	127371	126226	116426	112107	120290	106137	85507.9	119900	78461.4
pme0282	165.02	77.04	166.027	C8H6O4	[M-H]-	Phthalic acid	Phenolic acids	Phenolic acids	88-99-3	3	64533.3	64859.4	60132.7	67715.9	38994.7	51005.2	67746.1	51809.9	55541.3	48637	56904.4	64184.1
MWS80006	311.22	293.21	312.23	C18H32O4	[M-H]-	9-Hydroperoxy-9Z,11E-Octadecadienoic Acid	Lipids	Free fatty acids	-	1	25735.8	33885	14857.3	16159.2	31139.6	24753.1	24503.1	11488.5	15299	22926.5	10533.6	28334.3
Zmjp003291	595.17	433.12	594.159	C27H30O15	[M+H]+	Vitexin-2''-O-galactoside	Flavonoids	Flavones	-	1	1.65814e+06	1.51801e+06	1.72589e+06	2.07369e+06	1.99962e+06	1.55917e+06	2.53555e+06	2.15509e+06	1.83705e+06	1.57092e+06	1.56878e+06	1.45866e+06
Qmjp081305	235.17	189.16	234.162	C15H22O2	[M+H]+	Shizukafuranol	Terpenoids	Sesquiterpenoids	90332-93-7	3	2.38449e+06	2.13123e+06	2.08076e+06	1.41164e+06	1.44435e+06	1.18779e+06	989964	1.09696e+06	1.22856e+06	2.40132e+06	2.11661e+06	2.5928e+06
pmp001288	593.19	285.08	592.179	C28H32O14	[M+H]+	Acacetin-7-O-rutinoside (Linarin)	Flavonoids	Flavones	480-36-4	2	30896.9	8200.53	10210.5	17239.6	21675	10011.3	12248.7	7738.31	9227.95	9	9	9
MWSHY0009	301.07	286.05	300.063	C16H12O6	[M+H]+	Diosmetin (5,7,3'-Trihydroxy-4'-methoxyflavone)*	Flavonoids	Flavones	520-34-3	1	60915	79227.1	64557.2	105138	119920	114829	127597	102739	101644	83602.1	75095.6	94402.9
pme1086	306.08	143.05	307.084	C10H17N3O6S	[M-H]-	Glutathione reduced form	Amino acids and derivatives	Amino acids and derivatives	70-18-8	3	148449	162839	111928	99261.4	75721.9	71365.8	149281	92568.5	156962	107252	88225.9	87082.6
Lmgp004217	609.18	445.11	608.174	C28H32O15	[M+H]+	Diosmetin-8-C-(2''-O-rhamnosyl)glucoside	Flavonoids	Flavones	98891-92-0	3	321441	288419	433957	349247	373375	342349	463547	433351	521376	279240	294479	313421
Wcgn003981	329.09	167.03	330.095	C14H18O9	[M-H]-	Woodorien	Others	Saccharides	155112-92-8	1	9.02883e+06	8.51191e+06	9.39371e+06	1.09177e+07	1.0048e+07	8.41273e+06	1.07141e+07	1.13149e+07	1.06503e+07	8.07384e+06	8.8229e+06	6.90729e+06
Wafp003601	321.19	177.06	320.185	C16H24N4O3	[M+H]+	N-Feruloylmethylagmatine	Alkaloids	Phenolamine	-	1	6.41452e+06	5.23812e+06	6.13018e+06	5.25708e+06	4.54665e+06	4.91781e+06	3.54686e+06	3.8011e+06	3.1556e+06	4.0877e+06	4.26426e+06	3.87883e+06
Hmhp001812	282.12	136.06	281.112	C11H15N5O4	[M+H]+	2'-O-Methyladenosine	Nucleotides and derivatives	Nucleotides and derivatives	2140-79-6	1	969594	928101	908839	1.21203e+06	1.26549e+06	1.17054e+06	955641	966188	966560	1.08649e+06	1.05749e+06	972255
Lmlp006175	435.13	273.09	434.121	C21H22O10	[M+H]+	Isosalipurposide (Phlorizin Chalcone)	Flavonoids	Chalcones	4547-85-7	3	2.61037e+06	2.79435e+06	2.65802e+06	2.55731e+06	2.03241e+06	2.34233e+06	2.09528e+06	2.36733e+06	2770407	1.98867e+06	2.1833e+06	1.95064e+06
Zmdn003203	635.09	169.01	636.096	C27H24O18	[M-H]-	1,2,6-Tri-O-galloyl-β-D-glucose*	Phenolic acids	Phenolic acids	79886-49-0	2	1.25624e+06	1.13209e+06	1.21849e+06	1.53019e+06	935198	1.3375e+06	799718	603748	983974	911900	1.10325e+06	844879
pme0137	187.07	125.07	188.08	C7H12N2O4	[M-H]-	N-Acetyl-L-Glutamine	Amino acids and derivatives	Amino acids and derivatives	2490-97-3	3	803982	916045	2.56087e+06	779033	862461	801287	916053	864337	914981	877374	916942	995339
pmb0865	518.32	184.07	517.317	C26H48NO7P	[M+H]+	LysoPC 18:3(2n isomer)	Lipids	LPC	-	1	513352	505991	519609	849559	818479	774450	426753	456805	452712	844174	849228	817936
pmb0881	478.29	337.27	477.286	C23H44NO7P	[M+H]+	LysoPE 18:2	Lipids	LPE	-	1	5.4559e+06	5.42178e+06	5.61423e+06	5.79243e+06	6.71129e+06	5.28715e+06	3.21366e+06	3.23804e+06	2.91695e+06	6.56027e+06	6.3504e+06	6.11516e+06
MWS00204g	104.07	58.07	103.063	C4H9NO2	[M+H]+	N-Ethylglycine*	Amino acids and derivatives	Amino acids and derivatives	627-01-0	2	2.82037e+07	2.93775e+07	2.6989e+07	2.52407e+07	2.55585e+07	2.50395e+07	2.64652e+07	2.57752e+07	2.53245e+07	2.10664e+07	2.03595e+07	2.18737e+07
HX1126	245.08	107.05	244.074	C14H12O4	[M+H]+	1-Hydroxy-resveratrol	Others	Stilbene	-	2	111347	116694	120515	105837	109379	111136	106487	112018	107167	123873	103536	105187
Lmyn003256	633.07	301	634.081	C27H22O18	[M-H]-	Isocorilagin*	Tannins	Tannin	-	1	1.40055e+06	1.22045e+06	1.43797e+06	1.63813e+06	1.8315e+06	1.66808e+06	1.26152e+06	1.38645e+06	1.16829e+06	1.26676e+06	1.21372e+06	1.13646e+06
Lmyn006011	677.38	397.13	678.383	C33H58O14	[M-H]-	Gingerglycolipid B	Lipids	Glycerol ester	88168-90-5	1	76735.9	112720	115814	106902	125284	95773.5	102860	100059	84665.1	106158	70628.4	71534.2
Lmhp008801	476.28	335.26	475.27	C23H42NO7P	[M+H]+	LysoPE 18:3	Lipids	LPE	-	1	1.70015e+06	1.62929e+06	1.78747e+06	2.74038e+06	2.6918e+06	2.69857e+06	1.38887e+06	1.3808e+06	1.35903e+06	2.58595e+06	2.20372e+06	2.5219e+06
Yalp003420	163.07	103.05	162.068	C10H10O2	[M+H]+	2-(furan-2-ylmethyl)-5-methylfuran	Others	Others	13678-51-8	1	2503485	1906010	2261150	9.72325e+06	22252225	1.03192e+07	12762910	6.4845e+06	6.16843e+06	14870375	17738090	7.10749e+06
Lmqn000213	665.21	341.11	666.222	C24H42O21	[M-H]-	Stachyose	Others	Saccharides	470-55-3	3	51952.3	51350	56419	29283.6	33978	34373.2	50755.9	56995.3	40220.8	38459.3	35723.9	31429.6
Ymmg000004	219.17	133.1	218.167	C15H22O	[M+H]+	rosacorenone	Terpenoids	Sesquiterpenoids	-	1	188863	196096	114934	278579	179594	237087	265056	175734	180545	277543	242618	254096
pmb3317	371.1	179.1	372.106	C16H20O10	[M-H]-	Quinacyl syringic acid	Phenolic acids	Phenolic acids	-	3	301389	309904	347124	328015	287255	294709	365925	376689	402297	346358	341637	336362
Lmhp011562	353.27	261.22	352.261	C21H36O4	[M+H]+	1-α-Linolenoyl-glycerol	Lipids	Glycerol ester	-	1	1.14325e+06	1.04696e+06	1.10824e+06	1.3619e+06	1.29661e+06	1.33507e+06	1.06389e+06	1.10349e+06	1.03508e+06	763220	716359	733024
MWSHY0065	291.09	139.04	290.079	C15H14O6	[M+H]+	Catechin*	Flavonoids	Flavanols	154-23-4	1	1.90248e+06	1.92737e+06	1.7678e+06	1.95673e+06	2.3412e+06	1.75624e+06	2.1447e+06	2.11682e+06	2.14628e+06	1.79188e+06	1.71757e+06	1.81346e+06
MWS20147	449.11	287.06	448.101	C21H20O11	[M+H]+	Luteolin-3'-O-glucoside	Flavonoids	Flavones	-	3	8.44324e+07	8.62832e+07	1.39855e+08	167432925	9.30897e+07	1.21108e+08	8.9358e+07	2.69583e+07	7.75395e+07	9.69742e+07	184677965	1.25939e+08
Zmhn002032	609.18	447.13	610.19	C28H34O15	[M-H]-	4-O-(6'-O-Glucosylcaffeoylglucosyl)-4-hydroxybenzyl alcohol	Phenolic acids	Phenolic acids	-	3	336346	359230	318598	328917	330870	352941	346051	325070	401643	290189	182977	353958
Zmxp004480	625.18	301.07	624.169	C28H32O16	[M+H]+	Chrysoeriol-7-O-gentiobioside	Flavonoids	Flavones	-	3	180235	176819	213460	315355	290300	358790	402240	243308	425640	156521	111088	159321
pmb1912	474.17	327.12	473.166	C20H23N7O7	[M+H]+	10-Formyltetrahydrofolic Acid	Alkaloids	Alkaloids	2800-34-2	1	1.91223e+07	2.03748e+07	2.05784e+07	1.62968e+07	1.8268e+07	1.76463e+07	1.36698e+07	1.52803e+07	1.73333e+07	1.53216e+07	1.5535e+07	1.41453e+07
pmb0492	584.28	325	583.268	C34H37N3O6	[M+H]+	N',N'',N'''-p-Coumaroyl-cinnamoyl-caffeoyl spermidine	Alkaloids	Phenolamine	-	3	1.51735e+06	1.80345e+06	1.69082e+06	1.11499e+06	1.38776e+06	1.24748e+06	1.26484e+06	1.2234e+06	1.17236e+06	802854	823315	613428
Lahp004442	273.07	153.02	272.068	C15H12O5	[M+H]+	3,4-Dihydro-4-(4'-hydroxyphenyl)-5,7-dihydroxycoumarin*	Lignans and Coumarins	Coumarins	-	1	1.46137e+06	1.26132e+06	1.18351e+06	966046	959244	992556	1.0067e+06	901208	1.10922e+06	732152	747131	729901
pmb0863	492.31	184.07	491.301	C24H46NO7P	[M+H]+	LysoPC 16:2(2n isomer)	Lipids	LPC	-	1	69739.6	64917.8	66671.1	187189	178261	193567	70893.1	90244.5	73799.9	160721	173254	155818
mws1024	147.05	129.03	148.052	C9H8O2	[M-H]-	p-Coumaraldehyde	Phenolic acids	Phenolic acids	2538-87-6	3	7583.19	3340	8549.93	5341.95	7464.72	15803.7	12639.2	9028.67	5005	4530.07	10268.8	10878.8
Zamp004554	333.13	167.07	332.126	C18H20O6	[M+H]+	crataegifin C	Others	Others	-	3	1.28687e+06	1.27843e+06	1.44584e+06	1.61818e+06	1.67744e+06	1.50665e+06	1.69202e+06	1.56108e+06	1.7301e+06	1.35031e+06	1.44497e+06	1.60621e+06
Zmhn003607	229.09	123.05	230.094	C14H14O3	[M-H]-	Dihydroresveratrol	Others	Stilbene	58436-28-5	3	19041	16602.9	25635.3	13837.1	15173.7	10077.5	20478.5	14592.3	12941.8	10575.6	10576.7	13918.3
Lmcn003845	427.07	289.04	428.074	C21H16O10	[M-H]-	Theaflavic acid	Tannins	Tannin	30407-93-3	3	6827.73	16709.2	5032.52	16675	7081.75	13340	10739.9	5513	10928.2	21675	8501.66	17975.5
MWS2673	339.25	121.1	338.246	C20H34O4	[M+H]+	5,6-DiHETrE[(±)5,6-dihydroxy-8Z,11Z,14Z-eicosatrienoic acid]	Lipids	Free fatty acids	213382-49-1	3	71400	76324.3	73450.1	75383.9	79378.1	84922.2	60191.4	60503.3	46753.2	97570.5	93624.5	95609.5
mws0232	377.15	243.09	376.138	C17H20N4O6	[M+H]+	Riboflavin (Vitamin B2)	Others	Vitamin	83-88-5	1	1.05902e+06	1.2476e+06	1.10065e+06	1.32783e+06	1.59577e+06	1.19938e+06	2.45413e+06	1.89039e+06	1.57668e+06	1.01853e+06	1.08435e+06	1.24466e+06
Zahn005590	359.15	329.14	360.157	C20H24O6	[M-H]-	(7'S,8R,8'R)-3,5'-dimethoxy-3',4,9'-trihydroxy-7',9-epoxy-8,8'-lignan	Lignans and Coumarins	Lignans	-	3	130973	93097.8	100176	101016	85114.7	123804	168652	157699	154807	73637.8	75778	103107
pmn001646	865.2	577.14	866.206	C45H38O18	[M-H]-	Procyanidin C1	Tannins	Proanthocyanidins	37064-30-5	2	1.07391e+06	1.13118e+06	993850	1.18224e+06	1.12769e+06	1.06915e+06	1.23796e+06	1.29407e+06	1.45339e+06	927505	1.02982e+06	971244
Lmhp002001	265.15	72.08	264.147	C14H20N2O3	[M+H]+	L-Valyl-L-Phenylalanine	Amino acids and derivatives	Amino acids and derivatives	3918-92-1	3	26675	23447.7	49805	24419.6	26404.5	71086.3	41921.8	15273.1	43026.1	45972.1	46009.2	53249.2
Lskp211336	317.1	165.05	316.095	C17H16O6	[M+H]+	Caesalpin J	Terpenoids	Sesquiterpenoids	99217-67-1	3	866000	751353	837653	307620	316808	343978	241661	157166	217240	513999	508717	604023
pme3186	168.99	78.96	169.998	C3H7O6P	[M-H]-	DL-Glyceraldehyde-3-phosphate	Organic acids	Organic acids	591-59-3	3	481331	383108	345216	334013	570544	439717	516530	548880	751778	407259	485442	399261
Zjxp110312	235.17	161.13	234.162	C15H22O2	[M+H]+	12-Carboxyeudesma-3,11(13)-diene(Isocostic acid)	Terpenoids	Sesquiterpenoids	69978-82-1	3	31321.8	74647.9	52250.2	96539	50378.5	63887.6	58036.9	57920.2	121643	82516.8	61674.5	28348.2
Lmyp004081	579.17	313.07	578.164	C27H30O14	[M+H]+	Isovitexin-2''-O-rhamnoside	Flavonoids	Flavones	-	2	8.51097e+06	9.15537e+06	5.33425e+06	8.46734e+06	9.55493e+06	8.35564e+06	1.12509e+07	9.73116e+06	1.11767e+07	7.70944e+06	8.80582e+06	8.34308e+06
MWS0155	462.07	96.97	463.074	C14H18N5O11P	[M-H]-	Adenylocuccinic Acid	Organic acids	Organic acids	19046-78-7	3	15314.1	16997.6	18677.5	22503.6	24077.4	25300.1	13773.8	11984.6	11877.1	24818.8	25540.3	22665
Lhlp120611	167.11	91.05	166.099	C10H14O2	[M+H]+	Hydroxycarvine	Terpenoids	Monoterpenoids	-	2	140307	129652	90464.1	446657	432652	414394	255210	269454	253937	371409	199594	392747
mws0009	179.07	91.06	178.063	C10H10O3	[M+H]+	Coniferaldehyde*	Phenolic acids	Phenolic acids	20649-42-7	1	159619	190569	159410	204426	202459	167310	223776	141948	161182	203591	235511	237585
Lhhp120814	165.09	91.05	164.084	C10H12O2	[M+H]+	Eugenol	Phenolic acids	Phenolic acids	97-53-0	2	3.17843e+06	2.5716e+06	2.57143e+06	2.33798e+06	1.92698e+06	2.01716e+06	2.02311e+06	1.73052e+06	1.7042e+06	1.49202e+06	1.96294e+06	1.79512e+06
Lmbn001181	531.14	531.13	532.143	C22H28O15	[M-H]-	Fraxetin-7,8-di-O-glucoside	Lignans and Coumarins	Coumarins	-	2	407280	437160	657683	512835	342790	490808	285519	228040	724118	555326	393271	641693
mws0437	151.06	59.01	152.069	C5H12O5	[M-H]-	D-Arabitol*	Others	Saccharides	488-82-4	3	94495.4	77201.4	88485.9	100657	89919.6	96410.1	87103	90087.4	72338.6	100676	97279.9	108071
Wafn001957	371.06	209.03	372.069	C15H16O11	[M-H]-	2-O-Caffeoylglucaric Acid	Phenolic acids	Phenolic acids	-	3	36595.9	48150.5	66757	74793.2	59102.7	60156.4	43930.1	33248.1	96624.6	63569	83253.8	61870
Lasp010382	335.26	67.05	334.25	C21H34O3	[M+H]+	Ent-16beta-Methoxy-19-Kauranoic Acid	Terpenoids	Ditepenoids	38308-35-9	2	168651	151208	266699	95995.6	97388.6	159306	128799	178040	85789.3	143417	110633	209044
Wagp006039	183.08	98.98	182.071	C6H15O4P	[M+H]+	2-Hexylphosphoric Acid	Others	Others	-	2	212259	177510	184296	169462	131499	179168	131421	117957	148600	165734	170994	162137
pma0101	293.16	163.04	292.154	C14H20N4O3	[M+H]+	Caffeoylagmatine	Alkaloids	Phenolamine	-	3	2.85552e+06	3.16547e+06	3.09309e+06	1.63842e+06	1.59925e+06	1.35615e+06	1.29822e+06	1.29731e+06	1.48481e+06	1.39971e+06	1.3252e+06	1.59778e+06
MWSmce585	104.07	59.01	103.063	C4H9NO2	[M+H]+	Methyl 3-aminopropanoate	Amino acids and derivatives	Amino acids and derivatives	4138-35-6	3	1.52943e+07	1.46133e+07	1.48473e+07	1.35268e+07	1.34842e+07	1.35544e+07	1.44627e+07	1.44155e+07	1.36487e+07	1.16653e+07	1.14967e+07	1.15786e+07
MWS1852	137.06	94.04	136.052	C8H8O2	[M+H]+	4-Methoxybenzaldehyde	Phenolic acids	Phenolic acids	123-11-5	3	1.3703e+06	1.54043e+06	1.62687e+06	2.01212e+06	1.93849e+06	1.66087e+06	1.73247e+06	1.70747e+06	1.85771e+06	1.67342e+06	1.61724e+06	1.66461e+06
Zmjp000624	168.06	150.05	167.058	C8H9NO3	[M+H]+	Pyridoxal	Others	Vitamin	66-72-8	3	200345	248935	275283	353225	334917	341907	284389	209753	231985	379743	396305	398564
MWSslk224	407.15	177.05	406.147	C17H26O11	[M+H]+	Shanzhiside methyl ester	Terpenoids	Monoterpenoids	64421-28-9	2	67304.4	67506	63297.5	480214	370154	458213	315934	251912	269329	449745	529566	458510
MWSmce607	120.07	56.05	119.058	C4H9NO3	[M+H]+	DL-Threonine	Amino acids and derivatives	Amino acids and derivatives	80-68-2	3	455321	482579	438149	546924	588419	593824	464160	456365	541003	582110	746923	669794
MWSmce591	235.17	105.07	234.162	C15H22O2	[M+H]+	Curcumenol	Terpenoids	Sesquiterpenoids	19431-84-6	1	5.22379e+06	4.54889e+06	4.69591e+06	3.51268e+06	3.05828e+06	2.69484e+06	2.49519e+06	2.66225e+06	2.66501e+06	5.70246e+06	5.66409e+06	5.57985e+06
MWS2099	137.06	77.04	136.052	C8H8O2	[M+H]+	4-Methylbenzoic acid	Phenolic acids	Phenolic acids	99-94-5	3	286710	244783	233960	298860	299568	273594	203828	230090	220198	306547	309833	287776
MWSHY0016	449.11	299.06	448.101	C21H20O11	[M+H]+	Luteolin-6-C-glucoside (Isoorientin)*	Flavonoids	Flavones	4261-42-1	1	2.57231e+06	2.70294e+06	2.84684e+06	2.81651e+06	3.22479e+06	2.86058e+06	4.19934e+06	4.11217e+06	4.27912e+06	2.90978e+06	2.74445e+06	2.48266e+06
mws0572	126.07	109.04	125.059	C5H7N3O	[M+H]+	5-Methylcytosine	Nucleotides and derivatives	Nucleotides and derivatives	554-01-8	3	337080	307077	309501	304720	346488	299905	280741	255580	290277	299527	322205	350251
Lmhp008742	542.32	184.07	541.317	C28H48NO7P	[M+H]+	LysoPC 20:5	Lipids	LPC	162440-04-2	3	18952.8	9880.78	11495.4	30747.6	32504.1	34700.9	19759.9	11291.3	8901.76	60053.5	31386.2	52921
mws4163	665.21	485.15	666.222	C24H42O21	[M-H]-	Nystose	Others	Saccharides	13133-07-8	3	42832.8	46432.6	41387.1	22675	28307.9	27520.7	46789.8	21675	42202.2	23886.2	37780.4	44265.4
Lahp003275	747.16	287.06	746.148	C37H30O17	[M+H]+	Epigallocatechin-(4β->8)-epicatechin-3-O-gallateester	Flavonoids	Flavanols	126715-82-0	3	3.74703e+06	4.92213e+06	4.45774e+06	2.96521e+06	3.64712e+06	3.57516e+06	3.50013e+06	4.20901e+06	4.89564e+06	3.18663e+06	3.72653e+06	3.64336e+06
mws0250	182.08	136.08	181.074	C9H11NO3	[M+H]+	L-Tyrosine	Amino acids and derivatives	Amino acids and derivatives	60-18-4	1	1.41048e+06	1.8488e+06	1.73011e+06	4.91413e+06	5.70487e+06	5.57016e+06	3.15951e+06	3.21438e+06	3.10095e+06	4.56993e+06	6.35686e+06	5.41647e+06
Zblp001009	272.11	110.06	271.106	C12H17NO6	[M+H]+	3-pyridine-methanol-O-β-D-glucopyranosyl	Alkaloids	Pyridine alkaloids	-	1	1.18786e+06	1.07596e+06	1.07372e+06	1.5293e+06	1.51861e+06	1.37525e+06	1.25624e+06	1.2423e+06	1.13913e+06	1.45283e+06	1.44184e+06	1.40668e+06
mws4175	175.02	85.03	176.032	C6H8O6	[M-H]-	D-Glucurono-6,3-lactone	Others	Saccharides	32449-92-6	2	72740.7	59540.3	72314.6	87087.1	57937.1	69761.8	72739.4	71477.7	121019	71875.7	79958.5	84657.5
mws4170	179.056	59.0139	180.063	C6H12O6	[M-H]-	D-Glucose*	Others	Saccharides	50-99-7	1	903157	652993	907671	1.13174e+06	1.08303e+06	1.11204e+06	1.08519e+06	961759	1.02421e+06	1.09497e+06	1.14483e+06	1.21549e+06
mws0045	449.11	303.05	448.101	C21H20O11	[M+H]+	Quercetin-3-O-rhamnoside(Quercitrin)	Flavonoids	Flavonols	522-12-3	3	424702	1.71148e+06	1.76482e+06	1.01419e+06	669910	2.90716e+06	2.94398e+06	1.77398e+06	1.69743e+06	1.26891e+06	3.62969e+06	1.56201e+06
MWS00327g	106.05	60.04	105.043	C3H7NO3	[M+H]+	L-Isoserine	Amino acids and derivatives	Amino acids and derivatives	632-13-3	3	1.95954e+06	1.8928e+06	1.82231e+06	2.08439e+06	2.15847e+06	2.24464e+06	1.8614e+06	1.97131e+06	1.78116e+06	2.21662e+06	2.24771e+06	2.30872e+06
Lmmn003323	271.23	225.22	272.235	C16H32O3	[M-H]-	2-Hydroxyhexadecanoic acid	Organic acids	Organic acids	764-67-0	2	243237	412830	294580	367806	390634	382331	389320	414196	338953	275582	482338	409222
Lmpn006208	461.11	315.05	462.116	C22H22O11	[M-H]-	8-Methoxykaempferol-7-O-rhamnoside	Flavonoids	Flavonols	-	3	103327	92828.1	105876	89505.5	97911.5	90216.7	74137.2	111133	98979.7	102935	104533	119643
Cmzn004594	449.11	287.06	450.116	C21H22O11	[M-H]-	Dunalianoside C*	Phenolic acids	Phenolic acids	-	2	5.58928e+06	3.91639e+06	6.59997e+06	6.00357e+06	6.27539e+06	6.74111e+06	6.85034e+06	6.40424e+06	6.71203e+06	6.14619e+06	5.92727e+06	5.77263e+06
HJAP026	625.18	463.13	624.169	C28H32O16	[M+H]+	Chrysoeriol-6-C-glucoside-4'-O-glucoside	Flavonoids	Flavones	-	2	3.9116e+06	3.3016e+06	3.88357e+06	3.2598e+06	3.45784e+06	3.34655e+06	3.97497e+06	4.35786e+06	4.49193e+06	2.92452e+06	2.69016e+06	2.59132e+06
mws0898	165.09	105.07	164.084	C10H12O2	[M+H]+	Isoeugenol	Phenolic acids	Phenolic acids	97-54-1	3	130122	116308	100215	204855	345193	381494	217107	229391	214895	226405	227963	212907
Hmmp004965	463.124	301.07	462.116	C22H22O11	[M+H]+	Diosmetin-7-O-glucoside*	Flavonoids	Flavanones	20126-59-4	1	2.62867e+06	2.47788e+06	2.37226e+06	2.80225e+06	2.91706e+06	3.14632e+06	3.76421e+06	3.69628e+06	3.87311e+06	2.86495e+06	3.00099e+06	3.06565e+06
Lmhp001670	231.17	72.08	230.163	C11H22N2O3	[M+H]+	L-Valyl-L-Leucine	Amino acids and derivatives	Amino acids and derivatives	3989-97-7	3	236857	358653	214179	221630	179149	198428	271488	132723	152500	184055	173822	183533
MWSslk146	595.17	433.12	594.159	C27H30O15	[M+H]+	4'-O-Glucosylvitexin	Flavonoids	Flavones	38950-94-6	2	1.76165e+06	1.57219e+06	1.81067e+06	2.10189e+06	2.15361e+06	1.74464e+06	2.09924e+06	2.20303e+06	2.06901e+06	1.97964e+06	1.83101e+06	1.77979e+06
MWSmce230	183.03	124.02	184.037	C8H8O5	[M-H]-	Methyl gallate*	Phenolic acids	Phenolic acids	99-24-1	1	3.4127e+06	3.1483e+06	3.11887e+06	3.40915e+06	3.34894e+06	2.87843e+06	2.32046e+06	2.71985e+06	2.72323e+06	2.144e+06	2.09418e+06	1.98561e+06
HJKP000649	136.07	91.05	135.068	C8H9NO	[M+H]+	N-benzylformamide	Alkaloids	Alkaloids	6343-54-0	2	231004	310376	265636	766853	808937	863190	470011	403591	485330	762033	870050	873287
Lhgp080602	235.17	67.05	234.162	C15H22O2	[M+H]+	8-Keto-9(10)-α-patchoulene-4α-ol	Terpenoids	Sesquiterpenoids	-	1	4.1854e+06	3.85661e+06	4.07728e+06	2.85366e+06	2.77873e+06	2.30884e+06	2.06907e+06	2.23072e+06	2.2381e+06	4.65187e+06	4.61056e+06	4.54765e+06
pme0230	268.1	136.06	267.097	C10H13N5O4	[M+H]+	Adenosine	Nucleotides and derivatives	Nucleotides and derivatives	58-61-7	1	266464	272421	251764	358421	387005	369449	463802	363702	316922	380510	377309	334104
MWSmce340	203.12	132.09	202.111	C12H14N2O	[M+H]+	L-Praziquanamine	Alkaloids	Isoquinoline alkaloids	99746-73-3	3	236632	273979	320199	332204	341988	296267	300010	310083	326810	263683	312208	253055
Zmhn000563	343.1	197.05	344.111	C15H20O9	[M-H]-	Syringic acid 4-O-rhamnoside	Lignans and Coumarins	Lignans	-	3	18668.1	24304.7	26047.8	26059.2	19939.4	24994.9	17338.1	32644.7	21675	24403.1	29774.7	36438.4
MW0169778	335.26	81.07	312.266	C19H36O3	[M+Na]+	Methyl ricinoleate	Lipids	Free fatty acids	141-24-2	3	691696	392414	849591	405499	564705	341170	1.56223e+06	683619	650946	950662	1.39359e+06	639647
Lmjp004404	333.06	318.04	332.053	C16H12O8	[M+H]+	Quercetagetin-3-Methyl Ether	Flavonoids	Flavonols	64190-88-1	3	24234.5	22250.3	30341	40097.6	44469.2	41692.5	9275.75	40388.3	50302.8	12211.8	29809.5	25282.1
MW0063357	299.22	281.21	300.23	C17H32O4	[M-H]-	2-Dodecyl-3-methylbutanedioic acid	Organic acids	Organic acids	22139-54-4	3	25146.2	25017	28012.5	18433.6	21158.4	16592.1	16276.2	18471.5	16546.5	16115.5	17167.4	24940.8
MW0150905	385.18	223.13	384.176	C15H24N6O6	[M+H]+	His-Gln-Thr	Amino acids and derivatives	Amino acids and derivatives	-	3	226473	187467	212749	433077	461731	474398	451598	393576	487869	403710	448037	413541
Wbtp003318	247.06	153.02	246.053	C13H10O5	[M+H]+	3,4,5,3'-tetrahydroxybenzophenone	Flavonoids	Other Flavonoids	-	2	3.28156e+06	3.16044e+06	3.09612e+06	2.70163e+06	2.72271e+06	2.82202e+06	2.35226e+06	2.38195e+06	2.22131e+06	2.11871e+06	2.13084e+06	1.97701e+06
Hmmn003964	359.13	197.08	360.142	C16H24O9	[M-H]-	7-Deoxyloganic acid	Terpenoids	Monoterpenoids	22487-36-1	3	801310	208316	368211	418075	649751	387859	672466	606023	520833	817759	806107	505682
Zahp012577	280.26	81.07	279.256	C18H33NO	[M+H]+	octadecadienoic acid amide	Alkaloids	Alkaloids	-	1	28560.1	14422.9	16946.1	17140.5	18575.9	12892.1	17291	24289	16792.5	32432.8	34745.4	28515.2
mws0921	149.06	131.05	150.068	C9H10O2	[M-H]-	p-Coumaryl alcohol	Phenolic acids	Phenolic acids	3690-05-9	3	28676.1	31270.9	25536.3	53185	43276	48461.6	41390.5	27096	38051.5	57561.2	68651.6	60077
Lmgp003989	499.13	163.04	498.116	C25H22O11	[M+H]+	Dicaffeoylshikimic acid	Phenolic acids	Phenolic acids	-	1	3.75984e+06	3.17844e+06	3.4259e+06	2.60167e+06	2.08473e+06	1.94016e+06	2.25322e+06	2.46081e+06	1.97356e+06	2.17186e+06	2.26948e+06	2.36752e+06
Walp006011	246.24	88.08	245.236	C14H31NO2	[M+H]+	2-Aminotetradecane-1,4-diol	Lipids	Sphingolipids	-	2	91705.8	100491	111308	87710.5	113568	80924.1	72266.5	67777.5	58871.6	80820.3	93288.2	78695.3
MWS2984	153.05	136.03	152.045	C4H4N6O	[M+H]+	8-Azaguanine	Nucleotides and derivatives	Nucleotides and derivatives	134-58-7	3	81903.7	105957	86967.7	199159	185790	195009	153477	138589	148244	214450	239055	191021
pmn001629	483.08	169.05	484.085	C20H20O14	[M-H]-	Digalloylglucose	Phenolic acids	Phenolic acids	-	2	1.90028e+07	1.95854e+07	2.14024e+07	2.5143e+07	2.44989e+07	2.53652e+07	2.5124e+07	1.80512e+07	2.31091e+07	21066358	2.27346e+07	2.29027e+07
mws0675	335.06	123.06	334.057	C11H15N2O8P	[M+H]+	β-Nicotinamide mononucleotide	Nucleotides and derivatives	Nucleotides and derivatives	1094-61-7	3	478949	510964	563520	287960	471861	346446	396622	276078	282423	314193	367620	404077
pmb0981	348.07	136.06	347.063	C10H14N5O7P	[M+H]+	Adenosine 5'-monophosphate	Nucleotides and derivatives	Nucleotides and derivatives	61-19-8	3	8.22376e+06	8.42125e+06	7.7892e+06	9.23598e+06	9.61532e+06	9.49215e+06	6.48658e+06	5.76434e+06	4.84452e+06	9.9199e+06	1.16969e+07	1.03378e+07
MWSmce564	219.17	159.12	218.167	C15H22O	[M+H]+	Germacrone	Terpenoids	Sesquiterpenoids	6902-91-6	1	875123	930757	848834	864894	838522	819848	810864	746355	748217	925821	854180	913027
MWSmce221	193.05	91.05	192.042	C10H8O4	[M+H]+	5,7-Dihydroxy-4-methylcoumarin	Lignans and Coumarins	Coumarins	2107-76-8	2	412383	428169	542640	439459	644526	485590	489800	427028	375576	594244	399236	421085
pme3511	287.05	243.06	288.059	C10H12N2O8	[M-H]-	Orotidine	Others	Vitamin	314-50-1	3	64941.4	49504.1	49155.6	52048.2	65408.1	42353.4	54916.4	51254.6	63962.4	28677.9	51901.3	49942
Lmbp002336	611.16	303.05	610.153	C27H30O16	[M+H]+	Quercetin-3-O-(2''-O-rhamnosyl)galactoside	Flavonoids	Flavonols	-	3	1.55818e+06	1.4238e+06	2.53945e+06	1.52456e+06	1.68667e+06	1.84945e+06	1.18642e+06	1.24585e+06	1.71301e+06	1.49279e+06	1.4647e+06	1.24089e+06
pme3200	74.07	57.05	73.064	C2H7N3	[M+H]+	1-Methylguanidine	Alkaloids	Alkaloids	471-29-4	3	137976	66309.4	145114	145739	149828	158365	165588	127808	241272	228396	142873	203675
pmp000100	867.21	715.2	866.206	C45H38O18	[M+H]+	Arecatannin B1	Tannins	Tannin	79763-28-3	2	1.52192e+06	1.53929e+06	1.47579e+06	1.50546e+06	1.43976e+06	1.48304e+06	1.64989e+06	1.9548e+06	1.66588e+06	1.08415e+06	1.13438e+06	1.04693e+06
HJN037	183.03	124.02	184.037	C8H8O5	[M-H]-	4-O-Methylgallic Acid	Phenolic acids	Phenolic acids	4319-02-2	2	2.77588e+06	2.85287e+06	2.77136e+06	3.00227e+06	2.87946e+06	2.80227e+06	2.28446e+06	2.29805e+06	2.43204e+06	1.97545e+06	1.69211e+06	1.64634e+06
zjbp111604	235.17	133.1	234.162	C15H22O2	[M+H]+	8α-hydroxyeudesma-3,11(13)-dien-14-al	Terpenoids	Sesquiterpenoids	-	3	3.02889e+06	2.66657e+06	2.85173e+06	2.13258e+06	2.02101e+06	1.59132e+06	1.43313e+06	1.70544e+06	1.81743e+06	3.17299e+06	3.1915e+06	3.10443e+06
Wbsp004755	179.07	119.05	178.063	C10H10O3	[M+H]+	Methyl Hydroxycinnamate	Phenolic acids	Phenolic acids	80540-55-2	1	461132	352243	387229	329595	487797	436582	373189	347821	326415	458885	410500	479706
Qmyp101119	235.17	133.1	234.162	C15H22O2	[M+H]+	Procurcumenol	Terpenoids	Sesquiterpenoids	21698-40-8	2	128943	75099	69560.8	425383	390889	497755	410636	400099	372548	417546	509355	382154
pmb0889	279.23	95.09	278.225	C18H30O2	[M+H]+	Punicic acid (9Z,11E,13Z-octadecatrienoic acid)	Lipids	Free fatty acids	544-72-9	3	421616	404198	385893	1.69311e+06	1.57925e+06	1.66596e+06	917287	893854	775511	1.29618e+06	1.31796e+06	1.28046e+06
pmb0876	454.29	313.27	453.286	C21H44NO7P	[M+H]+	LysoPE 16:0	Lipids	LPE	53862-35-4	1	4.32649e+06	3.96719e+06	4.66047e+06	7.24945e+06	7.16633e+06	7.1394e+06	2.90825e+06	3.45877e+06	2.8983e+06	6.84606e+06	7.29585e+06	6.66724e+06
Wmzn000627	363.25	281.25	364.261	C22H36O4	[M-H]-	Ajugalaevigatic acid	Terpenoids	Ditepenoids	-	1	434015	344356	417598	692031	685793	426045	354867	397940	366949	500712	578637	547308
Wayn002636	365.13	203.08	366.142	C17H22N2O7	[M-H]-	N-(1-Deoxy-1-fructosyl)Tryptophan	Nucleotides and derivatives	Nucleotides and derivatives	-	1	37952.7	45836.5	36390.4	15889.2	38679.3	40831.6	31249.5	31042.4	37566.3	40868.9	9024.51	35011.3
Hmqn004825	293.21	275.2	294.219	C18H30O3	[M-H]-	Rabdosia acid A*	Lipids	Free fatty acids	-	2	76403.6	5343.47	29987	17976.5	63452	31547.9	35990.3	27218.9	24118.4	9	9	9
mws0227	132.1	86.1	131.095	C6H13NO2	[M+H]+	L-Leucine*	Amino acids and derivatives	Amino acids and derivatives	61-90-5	1	384576	191840	381432	476956	434598	489417	403394	397196	376201	475126	511912	464619
MWSslk257	324.06	112.05	323.052	C9H14N3O8P	[M+H]+	Cytidine 5'-monophosphate(Cytidylic acid)	Nucleotides and derivatives	Nucleotides and derivatives	63-37-6	3	49715	42346.9	55235.2	41648.3	60337.4	50139.3	36969.6	31169.5	26256	53119.5	54449.6	66940.3
MWSmce632	195.06	93.03	194.058	C10H10O4	[M+H]+	Vanillin acetate	Phenolic acids	Phenolic acids	881-68-5	3	1.19025e+06	1.13764e+06	1.17161e+06	3.21127e+06	2.9295e+06	2.95643e+06	2.9782e+06	3.10176e+06	3.61431e+06	3.9933e+06	3.8562e+06	3.75651e+06
mws1595	163.06	59.01	164.069	C6H12O5	[M-H]-	D-Fucose*	Others	Saccharides	3615-37-0	3	20411.2	45337.9	42222.6	45103	36727	21164.4	47286.9	36419.8	44969.9	26818	16747.7	8074.46
pmb0818	206.08	145.05	205.074	C11H11NO3	[M+H]+	Methoxyindoleacetic acid	Alkaloids	Plumerane	3471-31-6	3	2.20566e+06	1.9951e+06	1.956e+06	4.41899e+06	4.14171e+06	4.37757e+06	3.73497e+06	3.83928e+06	3.5998e+06	4.05921e+06	3.80707e+06	3.88266e+06
Lmhp009769	466.29	325.27	465.286	C22H44NO7P	[M+H]+	LysoPE 17:1	Lipids	LPE	-	3	31199.7	26761.7	27157.7	35283.9	43469.5	41069.9	21554.6	25402.5	20021	28515.1	42357.9	49669.1
Lmgp004784	275.09	139.04	274.084	C15H14O5	[M+H]+	Apiferol	Flavonoids	Flavones	55167-29-8	3	1.86494e+06	2.16668e+06	1.77741e+06	1.62219e+06	1.46854e+06	1.67392e+06	1.16708e+06	1.51482e+06	1.49371e+06	1.23588e+06	1.19808e+06	1.3213e+06
pmb3055	513.12	191.1	514.132	C22H26O14	[M-H]-	p-Coumaroylquinic acid-4'-O-glucuronide	Phenolic acids	Phenolic acids	-	3	97532.7	128376	74443.3	178147	101115	173051	109954	57130.6	92124.4	91108.6	207485	184925
Lskp211385	357.13	307.09	356.126	C20H20O6	[M+H]+	(-)-dihydrosesamin*	Lignans and Coumarins	Lignans	-	2	49621.6	54534.2	34925.2	60556.3	51125.9	55244.4	56016.6	42270.1	47774.3	52684.9	52348.2	43437.2
MWS201447	237.12	120.09	236.116	C12H16N2O3	[M+H]+	Phe-Ala	Amino acids and derivatives	Amino acids and derivatives	3918-87-4	2	47184.1	91036.8	42951.1	39884.6	37730.5	45667.6	33399.1	27922	21136.3	41579	39810.8	37301.6
MW0149681	545.31	188.07	544.297	C22H40N8O8	[M+H]+	Gln-Glu-Ile-Arg	Amino acids and derivatives	Amino acids and derivatives	-	3	47938.9	25836.2	23671.7	70380.2	46266.2	49305.1	58121.8	42818.1	60969.7	32642.1	55704.7	28072.6
pme1178	284.1	152.06	283.092	C10H13N5O5	[M+H]+	Guanosine	Nucleotides and derivatives	Nucleotides and derivatives	118-00-3	1	1.47613e+06	1.43388e+06	1.47999e+06	2.01949e+06	1.81233e+06	1.87501e+06	2.27328e+06	1.65739e+06	1.72308e+06	1.86819e+06	1.86286e+06	2.11411e+06
pme0170	217.13	158.08	216.122	C8H16N4O3	[M+H]+	N-Acetyl-L-Arginine	Amino acids and derivatives	Amino acids and derivatives	155-84-0	2	302791	273731	249628	169205	140058	125707	193589	212421	188537	201809	178257	150803
Zmlp003063	741.23	433.12	740.216	C33H40O19	[M+H]+	Luteolin-7-O-(2''-O-rhamnosyl)rutinoside*	Flavonoids	Flavones	-	3	609898	673017	730999	732842	639627	557542	774340	586507	727253	480431	539245	641399
Lsjp211261	209.15	149.09	208.146	C13H20O2	[M+H]+	(6R,9S)-3-Oxo-α-ionol	Others	Others	-	3	374452	344498	102274	590703	554017	529148	497259	479658	326131	481377	551768	517982
Lmlp003161	265.15	177.06	264.147	C14H20N2O3	[M+H]+	N-Feruloylputrescine	Alkaloids	Phenolamine	501-13-3	2	1.70843e+06	1.59942e+06	1.61064e+06	1.83364e+06	1.67938e+06	1.67324e+06	1.69748e+06	2.02746e+06	1.7478e+06	1.51452e+06	1.465e+06	1.40151e+06
Zmdn001863	325.07	193.05	326.079	C18H14O6	[M-H]-	2-(7-Dihydroxyl)-benzofuranyl-ferulic acid	Phenolic acids	Phenolic acids	-	3	67486.6	70338.8	75019.7	35517.3	40619.4	45802.3	26774.6	28054.5	45053.5	50593.9	52659.5	70258.6
Lmtp002942	535.14	499.12	534.137	C25H26O13	[M+H]+	Apigenin-6,8-di-C-arabinoside*	Flavonoids	Flavones	-	1	906568	887910	922315	1.05461e+06	1.02346e+06	1.01607e+06	1.10472e+06	1.05832e+06	1.19589e+06	1.02779e+06	968516	852371
Zmhn001446	579.208	417.156	580.216	C28H36O13	[M-H]-	Syringaresinol-4'-O-glucopyranosid	Lignans and Coumarins	Lignans	-	3	124067	108090	105207	139043	170232	138557	145744	135571	153863	133375	122320	113346
mws1078	138.06	92.05	137.048	C7H7NO2	[M+H]+	Anthranilic Acid	Phenolic acids	Phenolic acids	118-92-3	3	46321.5	37831.2	57709.2	148693	114352	139003	165415	127424	116719	189843	214347	210534
pme3961	252.11	136.06	251.102	C10H13N5O3	[M+H]+	2'-Deoxyadenosine*	Nucleotides and derivatives	Nucleotides and derivatives	958-09-8	1	864866	852831	801305	1.08705e+06	1.09479e+06	1.1061e+06	1.08212e+06	1.09525e+06	1.11282e+06	951997	911297	897286
mws1715	252.11	136.06	251.102	C10H13N5O3	[M+H]+	Cordycepin (3'-Deoxyadenosine)*	Nucleotides and derivatives	Nucleotides and derivatives	73-03-0	1	302420	299130	280023	359343	319530	370389	356425	330900	355577	281942	280599	270376
MWS201414	230.11	70.07	229.106	C9H15N3O4	[M+H]+	Pro-Asn	Amino acids and derivatives	Amino acids and derivatives	107856-82-6	3	2.57424e+06	2.51526e+06	2.42086e+06	2.34058e+06	2.52003e+06	2.35136e+06	2.03186e+06	2.03955e+06	1.80046e+06	2.51138e+06	2.38824e+06	2.24222e+06
MWS201458	279.17	120.09	278.163	C15H22N2O3	[M+H]+	Phe-Ile	Amino acids and derivatives	Amino acids and derivatives	22951-94-6	2	38637.9	27610.9	60020	38417.4	31150.9	15054.6	11940.6	25438.3	18170.2	15574.7	27524.1	24401.3
Lmgp002593	123.04	77.04	122.037	C7H6O2	[M+H]+	3-hydroxybenzaldehyde	Phenolic acids	Phenolic acids	100-83-4	3	2.40534e+06	2.83838e+06	2.64362e+06	2.34436e+06	2.52367e+06	2.84155e+06	2.91536e+06	2.57917e+06	2.73891e+06	2.91315e+06	2.61146e+06	2.30631e+06
MW0158616	439.23	261.18	438.223	C19H30N6O6	[M+H]+	Tyr-Thr-Arg	Amino acids and derivatives	Amino acids and derivatives	-	3	523125	415763	499541	687886	719238	632159	354513	391403	350408	597188	694653	612413
Lazn005628	809.3	565.21	810.31	C42H50O16	[M-H]-	Hedyotisol B	Lignans and Coumarins	Lignans	95839-45-5	3	11925.1	7913.19	11546.7	11365.7	10706.8	10242.6	11906.2	12877.8	13406.1	9590.23	12311.2	10545.4
Hmmp002121	469.12	317.08	468.069	C23H16O11	[M+H]+	Isorhamnetin-3-O-gallate	Flavonoids	Flavonols	-	3	4.30313e+06	4.56594e+06	4.18181e+06	3.75311e+06	4.09782e+06	3.60037e+06	3.3549e+06	3.82163e+06	3.51246e+06	2.25769e+06	2.40473e+06	1.98808e+06
Zmbp002538	205.1	146.06	204.09	C11H12N2O2	[M+H]+	1-Methoxy-indole-3-acetamide	Alkaloids	Plumerane	-	1	3.282e+06	2.85214e+06	2.95423e+06	6.30692e+06	6.01169e+06	5.55643e+06	5.47383e+06	5.43311e+06	5.09649e+06	5.74539e+06	5.46938e+06	5.49231e+06
MW0157555	407.21	114.1	406.2	C15H30N6O5S1	[M+H]+	Thr-Arg-Met	Amino acids and derivatives	Amino acids and derivatives	-	3	424608	346702	402473	368960	345132	378117	390153	462680	428032	343765	302254	258151
pmb2799	295.23	195.14	296.235	C18H32O3	[M-H]-	12,13-Epoxy-9-Octadecenoic Acid	Lipids	Free fatty acids	6799-85-5	1	9	9	9	9	9	9	9	9	9	9	9	9
pmd0136	524.37	184.07	523.364	C26H54NO7P	[M+H]+	LysoPC 18:0(2n isomer)	Lipids	LPC	-	1	29290.1	17722	24846	49444.9	47566.9	44939.3	21314.1	23876	21131.6	28803.2	33612.8	28742
pmb0885	291.2	191.11	290.188	C18H26O3	[M+H]+	4-Oxo-9Z,11Z,13E,15E-Octadecatetraenoic Acid	Lipids	Free fatty acids	-	3	91622.3	86859	79310.2	49585.5	49105.7	52461.4	42900.6	34673.2	45045	54257.9	54866	60413.9
MWS3036	147.03	85.03	148.037	C5H8O5	[M-H]-	3-Hydroxyglutaric acid*	Organic acids	Organic acids	638-18-6	2	502051	524771	381396	398268	517491	495570	418469	420789	435443	550983	497266	530909
pmp000970	319.23	301.22	318.219	C20H30O3	[M+H]+	Hispanolone	Terpenoids	Ditepenoids	18676-07-8	3	43410.3	75318.6	54347.6	40661.7	78196.2	53194.1	36253.4	30464.8	70762.9	25557.9	53419.6	86709.5
mws0264	341.11	119.03	342.116	C12H22O11	[M-H]-	D-Trehalose*	Others	Saccharides	99-20-7	1	1.33304e+07	15405780	1.35769e+07	1.3902e+07	1.3916e+07	1.12622e+07	1.93782e+07	1.78382e+07	1.82525e+07	1.42337e+07	1.33893e+07	1.67017e+07
MWS201455	262.14	84.08	261.132	C10H19N3O5	[M+H]+	Asp-Lys	Amino acids and derivatives	Amino acids and derivatives	5891-51-0	3	165637	188728	187779	201326	161525	220354	148247	119307	115808	166612	154555	229200
pmb2319	482.32	184.07	481.317	C23H48NO7P	[M+H]+	LysoPC 15:0	Lipids	LPC	108273-89-8	1	55846.7	64213.9	57472.8	101444	98190	92027.9	46965.2	54030	49920.2	80424.7	79071.3	73787.2
MW0152331	537.22	88.99	538.227	C24H34N4O10	[M-H]-	Leu-Glu-Tyr-Asp	Amino acids and derivatives	Amino acids and derivatives	-	3	163670	156394	140593	97071.8	144871	155298	95713.6	84078.1	143887	90016.8	146864	107445
HX1362	179.03	123.04	178.027	C9H6O4	[M+H]+	aesculetine	Lignans and Coumarins	Coumarins	-	2	763935	766367	665247	794334	821838	762746	689769	757417	751149	631319	674613	645992
MW0152902	399.2	237.15	398.191	C16H26N6O6	[M+H]+	Lys-Asp-His	Amino acids and derivatives	Amino acids and derivatives	-	3	1.0698e+06	898017	944555	536356	496659	549712	706131	750619	731017	969530	1.02379e+06	894517
Lcyp000107	333.08	171.03	332.074	C13H16O10	[M+H]+	Stellarin	Phenolic acids	Phenolic acids	-	3	251902	199826	238848	233212	227241	227525	206392	211645	176772	224725	209599	206139
Waln010192	576.33	277.22	577.338	C28H52NO9P	[M-H]-	2-(2,3-dihydroxypropoxy)-3-(((2-(dimethylamino)ethoxy)(hydroxy)phosphoryl)oxy)propyl (8E,11Z,14Z)-octadeca-8,11,14-trienoate	Lipids	LPE	-	1	175727	167506	201863	254610	342231	261780	151170	193172	231061	300247	371122	445765
mws0866	259.02	96.97	260.03	C6H13O9P	[M-H]-	D-Glucose 6-phosphate*	Others	Saccharides	56-73-5	1	8.57524e+06	4.52839e+07	8.71915e+06	4.01841e+07	3.84838e+07	4.09398e+07	6.07499e+06	2.777e+07	2.81067e+07	3.61936e+07	4.91731e+07	1.08539e+07
MWS2442	259.02	96.97	260.03	C6H13O9P	[M-H]-	D-Fructose 6-Phosphate*	Others	Saccharides	643-13-0	1	8.57524e+06	4.52839e+07	8.71915e+06	4.01841e+07	3.84838e+07	4.09398e+07	6.07499e+06	2.777e+07	2.81067e+07	3.61936e+07	4.91731e+07	1.08539e+07
MWS201405	319.14	110.07	318.133	C15H18N4O4	[M+H]+	His-Tyr	Amino acids and derivatives	Amino acids and derivatives	35979-00-1	3	42727.8	37597.3	15068.2	47431.8	44309.1	15385.7	41875.7	42701.8	44309.4	12012.2	53138.3	54752.4
MW0153739	341.09	113.06	342.089	C14H18N2O6S	[M-H]-	Met-Abu-OH	Amino acids and derivatives	Amino acids and derivatives	-	3	67691.6	62927.9	50923.3	56244	47792.4	25074.7	47297.5	89314.3	57020.2	47786.4	54876.4	33994.4
MWS20185	295.19	137.06	294.183	C17H26O4	[M+H]+	[6]-Gingerol	Phenolic acids	Phenolic acids	23513-14-6	2	12401.8	12373.8	12857.2	20717.9	25770.5	23564.8	15319.9	16499	16746.6	24274.8	23315.6	21497.6
Wagn012030	653.38	397.14	654.383	C31H58O14	[M-H]-	2-Palmitoyl-Sn-Glycerol 3-O-Diglucoside	Lipids	Glycerol ester	-	2	368683	221865	333574	407741	311353	284701	329713	311314	186975	371219	379293	507936
pmp000344	271.06	243.06	270.053	C15H10O5	[M+H]+	3',4',7-Trihydroxyflavone	Flavonoids	Flavones	2150-11-0	2	9454.84	35340.3	26365.7	41244.2	28275.2	20130.9	18999.6	41523.9	54320.7	38087	56921.8	31130.7
Zahp006511	280.25	67.05	279.256	C18H33NO	[M+H]+	N-((9E,11E)-13-methylpentadeca-9,11-dien-1-yl)acetamide	Alkaloids	Alkaloids	-	3	16403.2	20957.9	10754.7	8699.49	17792	14283.7	10417.9	14379.3	12604.7	9853.06	7738.76	9949.18
Lmcp000282	162.11	85.03	161.105	C7H15NO3	[M+H]+	L-Carnitine	Alkaloids	Alkaloids	541-15-1	2	208280	276228	269411	289316	306679	406957	275384	240561	205875	359498	401062	388507
Walp007738	288.25	88.08	287.246	C16H33NO3	[M+H]+	14-Amino-15-hydroxy-11-methylpentadecanoic acid	Lipids	Sphingolipids	-	2	106374	109275	116535	112075	114154	126356	104748	113275	99637	99114.7	72375.3	94049.6
Ymmg000003	221.19	81.07	220.183	C15H24O	[M+H]+	rosacorenol	Terpenoids	Sesquiterpenoids	-	3	228266	211668	198162	599774	593791	592280	467164	442508	460594	677654	669245	656648
Lmjn003620	321.1	137.02	322.105	C16H18O7	[M-H]-	Catalpin	Terpenoids	Terpene	1390-72-3	2	48514.5	58893	50590.5	71446.7	67966.8	54063	57054.5	52522.3	57433.9	86541.9	68585.4	77079.4
Lmfn001062	635.09	169.01	636.096	C27H24O18	[M-H]-	2,4,6-Tri-O-galloyl-D-glucose*	Phenolic acids	Phenolic acids	108043-99-8	2	77919.2	118385	87371.9	120650	113264	63553.3	76491.3	101545	71606.2	117447	111482	93805.2
pmb0530	664.12	136.06	663.109	C21H27N7O14P2	[M+H]+	Nicotinic acid adenine dinucleotide	Nucleotides and derivatives	Nucleotides and derivatives	53-84-9	3	3.92518e+06	4.63848e+06	3.85185e+06	4.18756e+06	4.94419e+06	4.90857e+06	4.53293e+06	3.14632e+06	4.59146e+06	4.93604e+06	5.16306e+06	5.50461e+06
MWSmce247	135.05	91.06	136.052	C8H8O2	[M-H]-	2-Methylbenzoic acid	Phenolic acids	Phenolic acids	118-90-1	3	39958.4	37238.5	43520.9	33092.9	29968.8	38513.9	30699.2	25647.8	33670.4	34278.4	36665.4	29932.8
mws0371	327.23	283.24	328.24	C22H32O2	[M-H]-	Cis-4,7,10,13,16,19-Docosahexaenoic Acid	Lipids	Free fatty acids	6217-54-5	3	24867.4	23563.4	21995	24502.6	25922.1	18073.5	19953.3	25389.6	24393.3	27286.2	22199.8	24503.5
MWS0205	157.04	97	158.044	C4H6N4O3	[M-H]-	Allantoin	Organic acids	Organic acids	97-59-6	3	166016	144844	157614	100950	96561.7	85788.4	97387.9	89781.6	116108	122874	142842	142054
MWSmce557	151.09	109.08	150.079	C8H10N2O	[M+H]+	2-Acetyl-3-ethylpyrazine	Alkaloids	Alkaloids	32974-92-8	3	144546	147065	123093	511875	617137	465226	378363	348921	327443	563073	562434	582247
mws1051	399.14	250.09	399.144	C15H23N6O5S+	[M]+	S-Adenosylmethionine	Amino acids and derivatives	Amino acids and derivatives	485-80-3	3	1.12139e+07	1.11903e+07	1.09837e+07	9.29723e+06	8.7012e+06	8.73675e+06	9.12901e+06	8.95835e+06	9.38745e+06	9.37057e+06	9.51647e+06	9.16919e+06
Hmsn002272	327.11	165.05	328.116	C15H20O8	[M-H]-	Demethyl coniferin	Phenolic acids	Phenolic acids	-	2	2.10365e+07	2.35953e+07	2.53166e+07	1.89669e+07	1.85004e+07	1.7718e+07	2.02876e+07	2.16398e+07	20527945	2.0539e+07	2.11226e+07	2.22316e+07
pme1184	268.1	152.06	267.097	C10H13N5O4	[M+H]+	2'-Deoxyguanosine*	Nucleotides and derivatives	Nucleotides and derivatives	961-07-9	2	371001	373675	416629	563141	501373	492485	332127	445988	337055	416822	437378	574506
pmn001381	349.15	187.1	350.158	C15H26O9	[M-H]-	Eucommioside	Terpenoids	Terpene	-	2	29478.3	25783.1	35683.9	50167.1	66719.4	64199.7	65171.5	136735	66722.5	39196.9	120055	36718.4
MWS20152	417.16	402.1	418.163	C22H26O8	[M-H]-	Syringaresinol	Lignans and Coumarins	Lignans	21453-71-4	3	577.829	1849.52	771.256	2770.04	4124.71	1695.33	3543.28	2153.7	3691.77	2308.67	3054.76	2971.28
Lhhp102901	361.16	189.09	360.157	C20H24O6	[M+H]+	3-(α,4-Dihydroxy-3-methoxybenzyl)-4-(hydroxy-3-methoxybenzyl)	Others	Others	-	3	182762	130881	169555	107199	135630	142183	131468	88418.3	118523	105293	151692	100789
Lhcp090202	517.39	425.34	516.381	C32H52O5	[M+H]+	3-(Acetyloxy)-13,15-dihydroxyoleanan-12-one (Rubiprasin A)	Terpenoids	Triterpene	-	1	73437.4	69191.8	64549.7	53938.4	56046.4	46892.6	37695.3	39849.9	32510	56521.1	49790.7	52428.3
Lmhn002926	279.05	163.04	280.058	C13H12O7	[M-H]-	p-Coumaroylmalic acid	Phenolic acids	Phenolic acids	-	3	38163.2	17568.7	32410.9	21146	41099.1	56827.9	38359.7	19634.5	40003.7	22154.7	22552.5	47699.3
HJAP120	625.166	317.066	624.169	C28H32O16	[M+H]+	Rhamnetin-3-O-Rutinoside*	Flavonoids	Flavonols	-	3	3.81488e+06	4.87344e+06	4.15952e+06	5.87492e+06	5.55706e+06	5.93197e+06	7.04665e+06	5.64192e+06	6.23772e+06	4.9906e+06	5.08914e+06	4.51831e+06
MWSHY0149	239.07	137.03	238.063	C15H10O3	[M+H]+	5-Hydroxyflavone	Flavonoids	Flavones	491-78-1	3	96010.8	91726.3	86398.5	71928.3	78119.1	64730.5	55502.8	48919.6	64473.6	88568.1	93976.2	98635.7
pme2268	138.06	94.07	137.048	C7H7NO2	[M+H]+	Trigonelline	Alkaloids	Pyridine alkaloids	535-83-1	3	59141.6	44838.5	42618.6	44330.3	80559.3	45263.5	40555.4	51260.4	50001.9	47429.4	44427.7	50467.1
Lmlp005236	451.12	289.08	450.116	C21H22O11	[M+H]+	Dihydrokaempferol-3-O-glucoside*	Flavonoids	Flavanonols	31049-08-8	3	1762510	2.68237e+06	1.28372e+06	1.37439e+06	2.04487e+06	2.37572e+06	1911075	1.8597e+06	2.0184e+06	1.33996e+06	2.18362e+06	1.33646e+06
MWSmce116	252.1	136.06	251.102	C10H13N5O3	[M+H]+	5'-Deoxyadenosine*	Nucleotides and derivatives	Nucleotides and derivatives	4754-39-6	1	705385	676642	691477	854187	832801	914773	829957	904776	946527	729929	648524	739043
pmb2601	307.08	161.02	308.09	C15H16O7	[M-H]-	7-Hydroxycoumarin-O-rhamnoside	Lignans and Coumarins	Coumarins	-	3	42789.2	32622.6	39398.2	30602.9	40644.6	40841.2	35620.1	38557.1	44849.9	35344.1	53448.6	79196.8
mws4052	102.06	56.05	101.048	C4H7NO2	[M+H]+	1-Aminocyclopropane-1-carboxylic acid*	Organic acids	Organic acids	22059-21-8	3	851052	853738	807189	717110	693064	704240	763617	723783	717369	667113	685754	681564
MWS201469	304.16	175.12	303.154	C11H21N5O5	[M+H]+	Glu-Arg	Amino acids and derivatives	Amino acids and derivatives	7219-59-2	3	422993	492293	449357	329695	296444	297442	415114	433270	392293	290099	357750	364738
Lmbn001930	121.03	77.04	122.037	C7H6O2	[M-H]-	2-Hydroxybenzaldehyde (Salicylaldehyde)	Phenolic acids	Phenolic acids	90-02-8	3	45914.1	30541.8	36745.2	45426.3	29308.2	40334.3	31703.8	39952.5	34355.2	38979.5	42986.8	37416.1
Qagp003587	219.15	131.05	218.142	C13H18N2O	[M+H]+	N-Monocinnamoylputrescine*	Alkaloids	Phenolamine	-	1	969908	819595	912270	906502	889245	799226	821136	801023	818623	794031	667242	714200
Yamp010812	205.19	121.1	204.188	C15H24	[M+H]+	a-muuroladiene	Terpenoids	Sesquiterpenoids	17627-24-6	1	3.33571e+06	2.06885e+06	2.02253e+06	1.08871e+07	1.14652e+07	1.24221e+07	1.08669e+07	1.1471e+07	1.04874e+07	9.1417e+06	8.03867e+06	9.01689e+06
Zmgp004297	281.15	107.05	280.146	C19H20O2	[M+H]+	1-phenyl-7-(4-hydroxyphenyl)-4-ene-3-heptanone	Others	Ketone compounds	-	2	177147	146292	140649	203841	154291	162281	143837	127605	158112	157660	219784	123066
Lmsp004301	451.12	289.07	450.116	C21H22O11	[M+H]+	3',5,5',7-Tetrahydroxyflavanone-7-O-glucoside*	Flavonoids	Flavanones	-	3	1.58266e+06	2.145e+06	3.16533e+06	2.39494e+06	2.33266e+06	2.80475e+06	1.19142e+06	2.6636e+06	2.46448e+06	1.93763e+06	967376	2.11968e+06
mws0005	161.11	144.08	160.1	C10H12N2	[M+H]+	Tryptamine	Alkaloids	Plumerane	61-54-1	3	83068.3	75725.7	75732.2	75112.4	77188	93699	66470.8	83515.3	82543	56948.2	59360.6	53679.7
pmp001311	627.16	303.1	626.148	C27H30O17	[M+H]+	6-Hydroxykaempferol-7,6-O-Diglucoside	Flavonoids	Flavonols	-	3	3.89221e+06	4.98264e+06	4.64012e+06	3.94532e+06	2.11675e+06	1.46294e+06	4.68452e+06	2.68966e+06	1.51352e+06	4.38103e+06	3.51127e+06	2.83854e+06
Wmmn002441	183.03	124.017	184.11	C10H16O3	[M-H]-	(E)-Linalool-1-oic acid	Lipids	Free fatty acids	-	3	2.91456e+06	2.78839e+06	2.86846e+06	3.23747e+06	2.95492e+06	3.00892e+06	2.58808e+06	2.31706e+06	2.51126e+06	1.87516e+06	1.74859e+06	1.70145e+06
Hagn007569	401.18	59.01	402.132	C21H22O8	[M-H]-	5,6,7,3',4',5'-hexanmethoxyflavone	Flavonoids	Flavones	-	3	15440.6	33554.2	32656.7	46042.7	50753.3	28485.5	44229	44421.2	39254.5	40471.7	19414	42871
Lmjp003655	463.12	301.08	462.116	C22H22O11	[M+H]+	6-C-MethylKaempferol-3-glucoside*	Flavonoids	Flavones	-	1	2.93373e+06	2.86736e+06	2.70485e+06	3.06315e+06	3.05484e+06	2.88752e+06	3.75745e+06	3.60736e+06	3.56922e+06	2.9991e+06	2.71416e+06	2.66655e+06
pmb2787	293.21	275.2	294.219	C18H30O3	[M-H]-	9-Oxo-10E,12Z-octadecadienoic acid*	Lipids	Free fatty acids	54232-59-6	2	12823	16520.3	25482.4	40937.6	40392.1	23438.2	22789	32956.1	35946.3	25915.4	46637.1	17781.5
Sacp006536	237.19	159.12	236.178	C15H24O2	[M+H]+	epiacorone	Terpenoids	Sesquiterpenoids	6168-64-5	2	71567.6	58859.2	58915	157759	166217	186304	157001	149776	170130	183037	198184	204679
Lmhp009034	452.28	311.26	451.27	C21H42NO7P	[M+H]+	LysoPE 16:1	Lipids	LPE	-	1	135270	108416	107433	169305	175057	165672	71391.6	75693.5	80965.9	168910	183846	178824
pmb0620	787.23	625.1	786.222	C34H42O21	[M+H]+	Chrysoeriol-6,8-di-C-glucoside-7-O-glucoside	Flavonoids	Flavones	-	3	569110	543191	608040	558983	509273	712453	693273	679106	779383	566933	575586	638362
Lskp211380	373.06	358.04	372.048	C18H12O9	[M+H]+	3,4-Methylenedioxy-3',4'-dimethoxy-5'-hydroxyellagic Acid	Others	Others	-	3	122309	112615	121162	123539	121493	104965	131599	140111	136606	120500	117798	119139
MWS1776	109.06	65.04	108.058	C7H8O	[M+H]+	m-Cresol	Phenolic acids	Phenolic acids	108-39-4	3	263310	114095	179055	323280	273666	248746	180477	232827	195446	228664	208987	237837
mws4176	237.12	120.09	236.116	C12H16N2O3	[M+H]+	L-Alanyl-L-Phenylalanine	Amino acids and derivatives	Amino acids and derivatives	3061-90-3	2	255558	208284	229120	100910	239379	230405	128567	178280	182773	99716.1	201174	239321
Lmsn003297	449.11	287.06	450.116	C21H22O11	[M-H]-	3,4,2',4',6'-Pentahydroxychalcone-4'-O-glucoside	Flavonoids	Chalcones	-	3	1.08342e+06	1.21711e+06	1.12315e+06	1.10393e+06	1.45151e+06	1.45362e+06	1.16694e+06	1.06198e+06	1.44585e+06	1.12788e+06	1.29687e+06	1.33643e+06
Latp011219	149.1	121.06	148.088	C10H12O	[M+H]+	3,5-Dimethyl-2,3-dihydrobenzofuran	Others	Others	-	2	3.41518e+06	4.02288e+06	1.89638e+06	4.14649e+06	3.51024e+06	6.01404e+06	3.45552e+06	3.67426e+06	4.13306e+06	4.07831e+06	3.59221e+06	4.12204e+06
Lmpp003930	579.15	271.06	578.142	C30H26O12	[M+H]+	Apigenin-7-O-(6''-p-Coumaryl)glucoside	Flavonoids	Flavones	-	3	1.08134e+07	1.08056e+07	1.18884e+07	1.72496e+07	1.82546e+07	1.52722e+07	1.19192e+07	1.60881e+07	1.39084e+07	1.53456e+07	1.71225e+07	1.57661e+07
Hmyp002315	303.04	257.04	302.043	C15H10O7	[M+H]+	3,5,7,4'-Tetrahydroxy-Coumaronochromone	Others	Chromone	-	2	5.5933e+06	8.15217e+06	7.97854e+06	7.84256e+06	6.42744e+06	7.82549e+06	5.8344e+06	5.56677e+06	5.81392e+06	8.24783e+06	4.78998e+06	6.62191e+06
Wayn002083	326.12	164.07	327.131	C15H21NO7	[M-H]-	N-(1-Deoxy-1-fructosyl)Phenylalanine	Nucleotides and derivatives	Nucleotides and derivatives	-	1	29961.1	14970.8	35044.1	40447.2	34939.8	39288	42979.3	12798.9	35114	11330.5	25111.7	3824.26
Lmtn003096	523.22	361.14	524.226	C26H36O11	[M-H]-	Secoisolariciresinol 4-O-glucoside	Lignans and Coumarins	Lignans	-	3	77984.4	117158	81946.3	76234.3	78463.8	72898.7	100346	90234.3	107916	52967.8	73644.1	59504.7
Lhsp101905	167.11	93.07	166.099	C10H14O2	[M+H]+	Actinidialactone	Terpenoids	Monoterpenoids	76729-80-1	1	584487	612111	606102	1.15295e+06	1.08236e+06	1.05359e+06	943682	981970	916560	988821	871816	945800
pme1109	152.06	135.03	151.049	C5H5N5O	[M+H]+	Guanine	Nucleotides and derivatives	Nucleotides and derivatives	73-40-5	2	420536	448906	301753	1.06843e+06	680972	804750	685733	678057	545670	851816	890141	843527
MW0011652	167.11	79.05	166.099	C10H14O2	[M+H]+	4-Isopropenylcyclohexene-1-carboxylic acid	Organic acids	Organic acids	23635-14-5	3	578528	640672	657090	1.64686e+06	1.46002e+06	1.68772e+06	1.12141e+06	1.03324e+06	1.03778e+06	1.31304e+06	1.45951e+06	1.26374e+06
Hmbp001276	169.05	65.03	168.042	C8H8O4	[M+H]+	Gallacetophenone	Phenolic acids	Phenolic acids	528-21-2	3	799499	679695	697225	796601	895998	707179	724638	809720	874844	794152	833929	718631
mws1598	138.02	79.96	139.03	C3H9NO3S	[M-H]-	3-Amino-1-propionic sulfonic acid	Organic acids	Organic acids	3687-18-1	3	22841.6	9635.62	9628.31	13474.1	13883	12049	13884.2	10383.1	10911.9	18552.1	13881.4	9358.26
Lcgn000239	521.2	491.19	522.21	C26H34O11	[M-H]-	dihydrodehydrodiconiferyl alcohol-9-O-β-D-glucopyranoside	Lignans and Coumarins	Lignans	-	3	16697.1	37728.1	47405.5	31110	90035	20909.8	43861.5	43704.3	33096.2	42305.8	38161	52503.6
Lmsn002288	503.14	341.09	504.148	C21H28O14	[M-H]-	1-O-Caffeoyl-(6-O-glucosyl)-β-D-glucose	Phenolic acids	Phenolic acids	-	2	89052.2	94325.3	87299.1	87985.5	117478	83340.6	96731.8	91286.3	103312	89625.9	105052	101964
pmb0774	177.1	160.08	176.095	C10H12N2O	[M+H]+	N-Hydroxytryptamine	Alkaloids	Plumerane	-	2	411436	316353	346758	406979	367674	373217	408192	360028	381533	334080	322789	322846
Zmdp000972	136.04	91.05	135.035	C4H9NO2S	[M+H]+	S-Methyl-L-cysteine	Amino acids and derivatives	Amino acids and derivatives	1187-84-4	2	173532	247749	220161	589309	662690	664949	376983	337880	373137	584343	677037	651069
pmb1587	207.14	165.09	206.131	C13H18O2	[M+H]+	4-Hydroxy-3,5-diisopropylbenzaldehyde	Phenolic acids	Phenolic acids	10537-86-7	3	68818.3	69118.1	67001.1	56727.6	301784	57093	66627.4	41583.6	80882.8	70271.3	78615.2	60701.9
mws0043	403.14	373.1	402.132	C21H22O8	[M+H]+	Nobiletin (5,6,7,8,3',4'-Hexamethoxyflavone)	Flavonoids	Flavones	478-01-3	3	29652.4	119549	18438.8	22901.8	20862.7	35457.8	27888.6	26174.6	25647.2	30942.9	36316.1	35774.5
Walp004752	218.21	88.08	217.204	C12H27NO2	[M+H]+	2-Aminododecane-1,4-diol	Lipids	Sphingolipids	-	2	121713	149582	73856.3	87537.1	107269	82360.7	70161.3	67976.1	82341.3	57248.9	73336.7	77840.9
Lmyn002403	313.09	101.02	314.1	C14H18O8	[M-H]-	Mandelic acid-β-glucoside	Organic acids	Organic acids	-	3	91070.7	83576.2	92000.1	61162.3	75865.3	84516.5	93095.3	135496	110437	81574.1	85705.5	78374.9
MWSmce690	175.02	59.01	176.032	C6H8O6	[M-H]-	Erythorbic Acid; Isoascorbic Acid	Others	Vitamin	89-65-6	3	110210	95696.9	114484	114924	86794.6	105991	113264	131283	103486	95123.7	92291.4	115504
pmb3023	449.11	287.06	450.116	C21H22O11	[M-H]-	Eriodictyol-8-C-glucoside*	Flavonoids	Flavanones	1023271-51-3	2	9.41133e+06	8.67608e+06	8.3013e+06	1.03508e+07	6.88774e+06	9.89227e+06	1.10574e+07	1.0828e+07	1.12903e+07	9.20372e+06	1.08753e+07	1.09385e+07
pme0266	201.11	139.11	202.12	C10H18O4	[M-H]-	Sebacic acid	Organic acids	Organic acids	111-20-6	1	8880.42	8429.03	10098	15680.5	12874.4	10206.7	16552.6	10205.8	13704.1	21610.2	20905.8	26849.8
Zahp013728	338.34	338.34	337.334	C22H43NO	[M+H]+	octadecanoic acid pyrrolidide	Alkaloids	Alkaloids	33707-76-5	3	89765.7	111075	165351	81405.6	157929	130994	92494.6	180747	171090	100265	96591.6	213412
Zbjp004247	333.19	135.12	332.183	C16H28O7	[M+H]+	2,6-Dimethyl-6-hydroxy-2,7-octadienyl-β-D-glucoside (Betulalbuside A; Betulabuside A)	Terpenoids	Monoterpenoids	64776-96-1	2	190072	794300	730768	144595	180877	864350	639150	583626	129246	243540	237791	251032
MWS201478	253.12	120.09	252.111	C12H16N2O4	[M+H]+	Phe-Ser	Amino acids and derivatives	Amino acids and derivatives	16053-39-7	3	353511	321061	323172	277857	279283	284686	243620	239896	235223	272569	238719	268031
Zmhp005139	565.12	317.07	564.111	C25H24O15	[M+H]+	Tamarixetin-3-O-(6''-malonyl)glucoside*	Flavonoids	Flavonols	-	3	60581.2	75328.5	75859.5	72686.3	71365.3	79149.6	61576	110882	93412.3	86728.3	73168.9	70455.2
MWSslk097	195.06	163.04	194.058	C10H10O4	[M+H]+	Dimethyl phthalate	Phenolic acids	Phenolic acids	131-11-3	3	4.077e+06	4.99992e+06	5.37917e+06	4.00081e+06	5014989	4.68873e+06	4.47148e+06	4.97739e+06	4.55544e+06	4.08938e+06	4.36726e+06	4.98709e+06
pmp001285	149.02	65.04	148.016	C8H4O3	[M+H]+	Phthalic anhydride	Phenolic acids	Phenolic acids	85-44-9	1	1.06489e+07	8.99367e+06	1.07164e+07	9.21274e+06	7.6293e+06	1.16923e+07	8.82393e+06	1.02649e+07	9.81748e+06	1.12083e+07	9.38507e+06	6.31282e+06
MW0150127	613.29	275.19	612.287	C25H40N8O10	[M+H]+	Glu-Pro-Pro-Arg-Asp	Amino acids and derivatives	Amino acids and derivatives	-	3	666169	629688	708438	944036	868723	921424	1.0164e+06	844191	852420	749129	763577	882565
Lmlp002205	197.12	161.1	196.11	C11H16O3	[M+H]+	Isololiolide	Terpenoids	Terpene	38274-00-9	1	31691.4	21664.2	17530.4	11724.4	29710.4	19473.5	12220.6	28340	15642.2	32735.4	22649.1	20940.6
pma1303	492.31	184.07	491.301	C24H46NO7P	[M+H]+	LysoPC 16:2	Lipids	LPC	-	1	70098.1	67834.8	67146.8	167949	164375	175271	80494.5	75759.6	75914.2	126938	161671	140686
pmb3107	359.1	182.02	360.106	C15H20O10	[M-H]-	Glucosyringic Acid	Phenolic acids	Phenolic acids	-	3	332372	301695	369872	480976	525682	572366	354020	432278	390038	446195	483585	456657
mws2368	137.06	119.05	138.068	C8H10O2	[M-H]-	Tyrosol; 4-Hydroxyphenylethanol	Phenolic acids	Phenolic acids	501-94-0	3	9004.5	11931.7	8506.33	13977.5	6490.99	5517.85	8515.95	11503.9	13509	13976	6994.16	7489.49
MW0152444	537.25	477.24	478.243	C23H34N4O7	[M+CH3COO]-	Leu-Phe-Ala-Glu	Amino acids and derivatives	Amino acids and derivatives	-	3	96315.4	118061	77628.1	125347	88679.4	106982	128562	96305.6	77007.4	70003.5	109867	59033.5
pme1975	103	59.01	104.011	C3H4O4	[M-H]-	Malonic acid	Organic acids	Organic acids	141-82-2	3	7802.1	11702.7	14403.6	64878.3	22818.7	19516.5	22243.6	20428.4	46850	24620.6	24333.3	59790.4
Lmsn002071	785.08	301	786.092	C34H26O22	[M-H]-	Tellimagrandin I*	Tannins	Tannin	79786-08-6	2	155441	220480	217840	275974	342797	320653	191105	211223	195049	221617	156373	244519
Wmhn001788	785.08	301	786.092	C34H26O22	[M-H]-	Digalloyl-HHDP-glucose*	Tannins	Tannin	-	2	155441	220480	217840	275974	342797	320653	191105	211223	195049	221617	156373	244519
MW0156787	290.17	173.13	289.164	C12H23N3O5	[M+H]+	Ser-Ile-Ala	Amino acids and derivatives	Amino acids and derivatives	-	3	69437.7	83400.3	92090.1	75709.2	80461.3	79378.4	91546.3	67702.5	73797.1	71663.3	62778.2	23441.4
Lmyn005812	675.36	397.14	676.367	C33H56O14	[M-H]-	Gingerglycolipid A	Lipids	Glycerol ester	145937-22-0	1	489171	759881	627329	625292	450888	696039	647919	382837	472702	685458	494466	619322
Hmjp003123	479.08	303.06	478.075	C21H18O13	[M+H]+	Quercetin-5-O-glucuronide	Flavonoids	Flavonols	-	3	20005	9953.47	24180.5	4576.22	7895.95	19201.8	21704.6	13340	28340	55015	20005	18295.9
MWS201480	253.12	136.08	252.111	C12H16N2O4	[M+H]+	Tyr-Ala	Amino acids and derivatives	Amino acids and derivatives	730-08-5	3	14027.3	30884.4	32729.2	13501.3	43412.9	27777.3	12704.2	5095.82	11087	34467.7	22384.2	12282.2
Zajp002650	595.16	577.16	594.159	C27H30O15	[M+H]+	Vitexin-7-O-glucoside	Flavonoids	Flavones	-	2	1.19298e+07	1.20692e+07	1.10268e+07	1.32267e+07	1.2132e+07	1.2468e+07	1.25612e+07	1.30259e+07	1.38022e+07	1.08321e+07	1.06905e+07	1.11341e+07
mws1035	741.22	433.11	740.216	C33H40O19	[M+H]+	Kaempferol-3-O-robinoside-7-O-rhamnoside (Robinin)*	Flavonoids	Flavonols	301-19-9	3	618573	585039	686107	446583	696050	664900	713022	649888	532192	557937	499563	667423
pme2758	162.04	144.03	163.048	C5H9NO5	[M-H]-	4-Hydroxy-L-glutamic acid	Amino acids and derivatives	Amino acids and derivatives	3913-68-6	3	202345	191236	197437	175392	167313	136478	168678	190991	191536	181298	171459	204851
Lmmp003042	169.05	123.04	168.042	C8H8O4	[M+H]+	Protocatechuic Acid Methyl Ester	Phenolic acids	Phenolic acids	2150-43-8	2	1.34391e+07	1.64826e+07	1.55707e+07	1.95844e+07	1.40652e+07	1.45698e+07	1.44747e+07	1.59654e+07	1.20186e+07	1.42452e+07	1.27013e+07	1.23968e+07
Qmdp090606	370.2	132.1	370.201	C22H28NO4+	[M]+	(-)-N-Methyltetrahydropalmatine	Alkaloids	Alkaloids	-	3	520385	447202	500619	646148	578947	689655	207903	414870	359138	438610	313781	535142
pmb0782	86.1	69.07	85.0891	C5H11N	[M+H]+	Piperidine	Alkaloids	Piperidine alkaloids	110-89-4	3	847000	939139	896053	1.52174e+06	1.66737e+06	1.62761e+06	1.23222e+06	1.14768e+06	1.22218e+06	1.51664e+06	1.70931e+06	1.63411e+06
Hmmp001310	188.07	118.07	187.063	C11H9NO2	[M+H]+	3-Indoleacrylic acid*	Alkaloids	Plumerane	1204-06-4	1	2.81385e+06	2.79976e+06	2.62674e+06	3.69149e+06	3.6622e+06	5.57347e+06	3.39821e+06	3.22935e+06	5.12763e+06	3.55461e+06	5.24106e+06	3.48025e+06
Lahp001956	188.07	118.07	187.063	C11H9O2N	[M+H]+	Pyran[3,4-b]indole-2-ketone*	Alkaloids	Plumerane	-	1	2.81385e+06	2.79976e+06	2.62674e+06	3.69149e+06	3.6622e+06	5.57347e+06	3.39821e+06	3.22935e+06	5.12763e+06	3.55461e+06	5.24106e+06	3.48025e+06
Lmgn000242	177.04	113.02	178.048	C6H10O6	[M-H]-	4,5,6-Trihydroxy-2-oxohexanoic acid	Organic acids	Organic acids	56742-44-0	3	28876.1	35506.4	35499.9	44494.5	42007.8	36932.8	35870.2	36957.8	33214.6	35033.6	40238.6	44500.8
Lssp210101	341.14	137.06	340.131	C20H20O5	[M+H]+	Kushenol S	Flavonoids	Other Flavonoids	254886-72-1	3	614639	644482	556266	598861	654641	663726	672970	605399	586717	694237	529723	595890
Lmhp010040	504.31	363.29	503.301	C25H46NO7P	[M+H]+	LysoPE 20:3	Lipids	LPE	-	1	23965.4	22119.4	15208.9	55196.5	45478.1	52516	25052.2	30123.5	26351.9	51160.7	43662.3	57144.8
Lmsp003655	521.2	131.05	520.194	C26H32O11	[M+H]+	Dehydrodiconiferyl alcohol-gamma'-O-glucoside	Lignans and Coumarins	Lignans	-	1	47792.4	35423.1	57357.4	34848.2	68474.5	47232.5	51793.8	89901.5	69049.3	32913.4	38052.8	23707.1
mws1350	181.05	151	182.058	C9H10O4	[M-H]-	Syringaldehyde; 4-Hydroxy-3,5-Dimethoxybenzaldehyde	Phenolic acids	Phenolic acids	134-96-3	3	19305.9	8126.54	21204.6	19164.8	14103.5	19108.8	6230.83	11670	26023	28240.1	40694.9	28726.9
MWS0552	239.2	223.03	240.209	C15H28O2	[M-H]-	Cis-10-Pentadecenoic Acid(C15:1)	Lipids	Free fatty acids	84743-29-3	2	103373	310732	80623	94739	128387	107962	105385	75210.7	106581	111826	233056	151024
MW0151089	471.22	335.1	470.213	C19H30N6O8	[M+H]+	His-Ser-Val-Glu	Amino acids and derivatives	Amino acids and derivatives	-	3	2.4508e+07	2.17155e+07	2.45477e+07	2.67715e+07	2.8329e+07	2.6909e+07	2.65888e+07	2.35387e+07	4.81533e+07	1.0491e+07	1.02258e+07	1.27442e+07
HJAP134	581.18	257.08	580.179	C27H32O14	[M+H]+	Pinocembrin-7-O-sophoroside	Flavonoids	Flavanones	-	3	14348.5	13792.8	17375	7235.65	13669.4	28387	13340	23614.4	7245.29	89117.9	47857.4	70297.8
Zmyn001040	477.13	183.02	478.132	C19H26O14	[M-H]-	Methylgalloyl-glucose-arabinoside	Phenolic acids	Phenolic acids	-	2	89192.7	68968.1	120731	58325.5	52345.3	51130.2	94167.4	70534.9	110770	63180.1	67521.7	47875.6
Lmhp008763	452.28	311.26	451.27	C21H42NO7P	[M+H]+	LysoPE 16:1(2n isomer)	Lipids	LPE	-	1	128612	110493	99785.6	202511	187212	172133	80593.5	80201.8	77389.6	200298	192790	201188
pmb0998	364.07	152.06	363.058	C10H14N5O8P	[M+H]+	Guanosine 5'-monophosphate	Nucleotides and derivatives	Nucleotides and derivatives	85-32-5	3	262758	232556	263032	224098	172279	179384	132774	132489	125766	267396	261291	326382
Lmmp003087	331.1	169.05	330.095	C14H18O9	[M+H]+	Mudanoside A	Phenolic acids	Phenolic acids	-	2	249798	301415	199598	252256	287114	272493	239720	263708	232071	258817	195400	262252
Ladp002110	206.04	160.04	205.037	C10H7NO4	[M+H]+	4-hydroxy-2-oxo-1,2-dihydroquinoline-3-carboxylic acid	Alkaloids	Quinoline alkaloids	73776-24-6	1	1.17303e+07	1.32506e+07	12409198	1.22698e+07	1.30037e+07	1.24934e+07	1.01505e+07	1.18654e+07	1.11268e+07	1.04176e+07	1.15775e+07	1.05584e+07
Hmcp002354	227.13	121.01	226.111	C14H14N2O	[M+H]+	Crenatine	Alkaloids	Plumerane	26585-14-8	2	15799.9	25803.3	22569.6	278596	308549	279615	120544	155519	132175	187886	211862	137813
MWS201483	279.13	120.08	278.127	C14H18N2O4	[M+H]+	Phe-Hyp	Amino acids and derivatives	Amino acids and derivatives	90965-82-5	3	23354.6	7055	7705	30361.1	31609.2	25786.4	30176.6	30868.7	32644.7	18716.5	24838.7	10996.4
Wagp001741	429.19	267.14	428.18	C19H28N2O9	[M+H]+	N-(gamma-L-glutamyl)tyramine O-glucoside	Alkaloids	Phenolamine	-	3	85948.4	72979.9	71873.9	64063.5	82555	62887.4	41025.7	61591.5	69275.4	59692.1	44552	53993.4
pme2853	172.1	74.02	173.105	C8H15NO3	[M-H]-	Hexanoyl-L-glycine	Amino acids and derivatives	Amino acids and derivatives	24003-67-6	3	5005	519.585	1005.16	14317.8	9641.49	7407.59	9	8340	1536.07	5977.97	5927.25	18340
MWS201424	246.15	86.1	245.138	C10H19N3O4	[M+H]+	Ile-Asn	Amino acids and derivatives	Amino acids and derivatives	59652-59-4	2	57893.9	55947	59383	74294.9	71094.2	50534.5	58791	50534.9	65823.3	67989.8	52118.4	77487
Wasn005922	433.21	301.17	434.215	C20H34O10	[M-H]-	Demethylgeranyl 6-O-xylopyranosyl-glucopyranoside	Others	Others	-	2	366549	355400	387611	386638	352742	334182	451501	456855	499617	465456	444348	408148
pmf0290	94.03	66.03	95.0371	C5H5NO	[M-H]-	2-Hydroxypyridine	Alkaloids	Pyridine alkaloids	142-08-5	3	223168	221135	174078	194914	244423	159016	171065	202299	213964	243059	278254	200738
Yshj000011	333.12	171.06	332.111	C14H20O9	[M+H]+	2,6-dimethoxy-4-hydroxyphenyl-1-O-beta-D-glucopyranoside	Phenolic acids	Phenolic acids	-	3	243664	301699	319700	315176	293976	272395	249352	330313	258010	248306	237256	259863
Waln002594	341.09	163.04	342.095	C15H18O9	[M-H]-	4-O-Galactoyl p-Coumaric acid*	Phenolic acids	Phenolic acids	-	2	506187	599282	1.21588e+06	1.30533e+06	845768	1.66427e+06	6.55002e+06	1.46035e+06	1.45028e+06	2.56384e+06	1.40895e+06	2.54373e+06
Lmqp000873	101.02	55.02	100.016	C4H4O3	[M+H]+	Succinic anhydride	Organic acids	Organic acids	108-30-5	3	383800	298727	279593	332797	401500	396229	369520	327228	363386	344826	423482	369209
pmb0645	627.19	465.2	626.185	C28H34O16	[M+H]+	Hesperetin-6-C-glucoside-7-O-glucoside	Flavonoids	Flavonols	-	3	564530	435880	665365	507314	708200	437388	552442	459312	579096	374475	495046	319653
Lacp004926	433.11	271.06	432.105	C21H20O10	[M+H]+	3,8-Dihydroxy-1-methoxy-9,10-anthraquinone glucoside	Quinones	Anthraquinone	-	2	823410	955074	779981	585841	577777	545990	586949	234329	522318	621047	542717	543243
pmb0812	127.05	81.04	126.043	C5H6N2O2	[M+H]+	Imidazole-4-Acetic Acid	Alkaloids	Alkaloids	645-65-8	3	1.04936e+06	1.15365e+06	1.00924e+06	1.15997e+06	626100	1.11349e+06	1.15518e+06	1.0595e+06	1.19591e+06	1.06441e+06	860536	941330
pme2559	174.04	88.04	175.048	C6H9NO5	[M-H]-	N-Acetyl-L-Aspartic Acid	Amino acids and derivatives	Amino acids and derivatives	997-55-7	2	56096.4	27271.9	37155.1	38672	4012.67	37438.6	49442.1	52023.2	29965.3	47455.5	31536.3	37152.9
Lhhp102910	233.15	145.1	232.146	C15H20O2	[M+H]+	Costunolide	Terpenoids	Sesquiterpenoids	-	3	83299.4	44296.6	98663.3	95156.7	95258.8	50873.6	61621.1	25135.6	99644.6	80578.5	48722.6	65980.7
Lmdn000766	421.14	169.05	422.142	C17H26O12	[M-H]-	Acetylcatalpol	Terpenoids	Monoterpenoids	-	3	101775	233622	130178	141637	198930	131033	153852	99106.4	128026	116161	168556	138163
Lakp004475	577.13	287.06	576.127	C30H24O12	[M+H]+	Dehydrodicatechin A	Flavonoids	Flavanols	36048-23-4	2	848418	795831	812802	675132	961366	804593	1.23077e+06	1.10889e+06	981166	775757	688336	548197
MW0006042	349.27	293.21	348.266	C22H36O3	[M+H]+	2-Hydroxy-6-pentadecylbenzoic acid	Phenolic acids	Phenolic acids	16611-84-0	3	12716.4	26715.9	39827.2	58519.9	62777.5	52000.5	41654.6	51725.8	43123.6	88099.3	66842.2	82640.4
pmp000241	625.14	505.09	624.133	C27H28O17	[M+H]+	Luteolin-6-C-(2''-glucuronyl)glucoside	Flavonoids	Flavones	-	3	194478	237218	206810	283180	190766	207921	204108	232704	264607	241691	177787	157686
MWS201437	247.13	86.1	246.122	C10H18N2O5	[M+H]+	Leu-Asp	Amino acids and derivatives	Amino acids and derivatives	32949-40-9	2	1.21124e+06	1.26109e+06	1.25596e+06	1.3413e+06	1.5771e+06	1.49807e+06	1.03856e+06	964551	1.04119e+06	1.36241e+06	1.57453e+06	1.67725e+06
pmn001667	577.14	407.08	578.142	C30H26O12	[M-H]-	Procyanidin B4	Tannins	Proanthocyanidins	29106-51-2	2	1.18356e+06	841406	901014	1.34859e+06	1.07974e+06	697274	949988	1.48986e+06	1.22019e+06	616672	809765	883895
pme1210	150.06	61.01	149.051	C5H11NO2S	[M+H]+	L-Methionine	Amino acids and derivatives	Amino acids and derivatives	63-68-3	3	100967	125671	144915	234211	250102	255542	199576	180256	174462	257173	282728	309151
pmb2653	649.22	145.05	650.227	C24H42O20	[M-H]-	DMelezitose O-rhamnoside	Others	Saccharides	-	3	22573.9	26185.3	19582.8	31048.8	34952	28897.4	59355.1	32757.3	42363.5	26872.1	32958.3	33538.7
Lhyp112511	581.22	329.14	582.231	C28H38O13	[M-H]-	Rumphioside B	Terpenoids	Ditepenoids	-	3	165330	275813	254219	171545	192389	171897	245499	199183	273385	223591	225761	220626
zjbp110819	311.13	251.11	310.12	C19H18O4	[M+H]+	6,7-dimethoxy-2-[2-phenylethyl]chromone	Others	Chromone	-	1	281073	245854	255874	344963	368536	442211	269346	282290	306103	376764	329366	328622
pmb3066	481.14	319.2	482.142	C22H26O12	[M-H]-	5-O-p-Coumaroylshikimic acid O-glucoside	Phenolic acids	Phenolic acids	-	3	427242	344829	466101	336178	323179	528950	508981	425138	431964	328992	265563	372864
pme2117	426.02	158.93	427.029	C10H15N5O10P2	[M-H]-	Adenosine 5'-diphosphate	Nucleotides and derivatives	Nucleotides and derivatives	58-64-0	3	1.22417e+06	1.10938e+06	1.08564e+06	834797	842299	870890	790368	766221	827466	1.3865e+06	1.44806e+06	1.44218e+06
Lhmp122225	253.22	81.07	252.209	C16H28O2	[M+H]+	dalodorin B	Terpenoids	Sesquiterpenoids	-	3	83069.8	39822.5	153193	41900	60802.8	54734.4	49190.2	23046.2	23673.7	24928.6	31827	22733.4
Hahn002084	523.15	161.03	524.153	C24H28O13	[M-H]-	6'-O-caffeoylcatalpol	Others	Others	-	3	711465	443120	480065	310200	643456	414178	443073	640706	540218	161022	438483	236095
MWSmce581	137.03	91.02	138.032	C7H6O3	[M-H]-	2,4-Dihydroxybenzaldehyde	Others	Aldehyde compounds	95-01-2	3	30740.8	22261.7	12699.3	17938.5	28171.9	12024.3	27733.4	17469.3	18409.4	19046.2	18702	21608.2
Hmjn003948	487.35	487.35	488.35	C30H48O5	[M-H]-	2,3,6-Trihydroxyurs-12-en-28-oic acid (Madasiatic acid)	Terpenoids	Triterpene	26532-66-1	3	18858.5	34082.4	15737.6	28098	29267	31049.2	37632.2	55824.6	32007.2	29600.3	19108.9	24677.8
MWS1830	167.07	121.03	166.063	C9H10O3	[M+H]+	Ethylsalicylate	Phenolic acids	Phenolic acids	118-61-6	3	151839	148183	114484	151830	117979	251023	135881	150204	131377	176322	112082	27966.7
Lmhp008885	440.28	299.26	439.27	C20H42NO7P	[M+H]+	LysoPE 15:0(2n isomer)	Lipids	LPE	-	3	9567.47	12166.7	11227.8	15782.7	16192	21760.2	6462.12	11083.1	12191.9	16638.6	19613.6	19946.8
Wagp004803	427.2	247.13	426.189	C21H30O9	[M+H]+	Abscisic acid D-glucopyranosyl ester	Others	Others	-	2	214824	180667	105562	171684	205997	175954	244949	222250	231179	133177	179864	104019
pmb2228	538.39	184.07	537.379	C27H56NO7P	[M+H]+	LysoPC 19:0	Lipids	LPC	108273-88-7	3	23494.1	14597.3	21476.3	52344.2	44393.9	49779.2	25568.4	26565.7	22545.1	37997.1	51400.4	35394.8
Smjp001258	219.11	132.08	218.106	C12H14N2O2	[M+H]+	Abrine	Alkaloids	Plumerane	526-31-8	2	8827.61	14863.2	9147.75	13678.4	20485.4	17982.6	11416.9	16547.6	14080.7	12725.8	7193.96	14806.9
HX1129	451.12	289.07	450.116	C21H22O11	[M+H]+	Isoastilbin	Others	Stilbene	-	3	245660	261324	282449	397212	304106	435101	348734	457635	368599	422202	305810	374194
MWSprf117	221.09	130.06	220.085	C11H12N2O3	[M+H]+	5-Hydroxy-DL-tryptophan(5-HTP)	Amino acids and derivatives	Amino acids and derivatives	56-69-9	1	152933	122598	193975	201557	208236	231316	211730	197444	178071	180929	202432	185084
MW0122652	209.11	152.08	208.096	C9H12N4O2	[M+H]+	1,3,7,8-Tetramethylxanthine	Alkaloids	Alkaloids	832-66-6	3	138749	129514	124176	138148	176257	144294	158874	177858	136633	172517	149986	136016
Walp007095	230.25	62.06	229.241	C14H31NO	[M+H]+	2-Amino-7-methyltridecan-1-ol	Lipids	Sphingolipids	-	2	32557.2	33685.9	27057.4	36471.5	32898.1	33685.3	31585.1	33617.5	32177.6	24321.9	25453.3	27817.2
Wbsp001938	220.12	90.06	219.111	C9H17NO5	[M+H]+	Casuarine Analogue	Alkaloids	Alkaloids	-	3	3.74617e+06	3.54461e+06	3.74307e+06	3.43979e+06	3.37809e+06	3.15178e+06	2.98544e+06	3.03361e+06	3.28049e+06	2.74651e+06	2.52116e+06	2.69148e+06
MWSmce001	181.05	107.05	180.042	C9H8O4	[M+H]+	5-Acetylsalicylic acid	Phenolic acids	Phenolic acids	13110-96-8	3	3.2501e+06	4.89865e+06	2.29669e+06	3.20022e+06	2.81556e+06	3.24974e+06	1.94733e+06	1.94356e+06	2.76455e+06	2.58926e+06	2.95187e+06	2.31582e+06
MW0107770	344.25	185.17	343.247	C17H33N3O4	[M+H]+	Leu-Val-Leu	Amino acids and derivatives	Amino acids and derivatives	58337-01-2	3	21675	59565.2	21675	35010	50790.7	8668.48	21391.1	29719.6	19558.1	33340	7536.13	36671
Lmdp003286	465.102	303.061	464.095	C21H20O12	[M+H]+	Isohyperoside*	Flavonoids	Flavonols	35589-21-0	1	3054075	1.29003e+07	1.41934e+07	9.1415e+06	1.45715e+07	9.24371e+06	35243660	1.1132e+07	17973435	10246907	1.4599e+07	1.46578e+07
MWS4305	119.04	59.01	120.042	C4H8O4	[M-H]-	Erythrose	Others	Saccharides	583-50-6	3	1.39966e+06	1.80979e+06	1.65152e+06	1.93255e+06	1.68123e+06	1.74149e+06	1.66229e+06	1.67721e+06	1786855	1.93172e+06	1.60921e+06	2.06226e+06
HJAP051	227.13	181.09	226.12	C12H18O4	[M+H]+	3-(3,4,5-Trimethoxyphenyl)propan-1-ol	Phenolic acids	Phenolic acids	-	3	51919.4	97757.7	56019	68373.4	71326.4	65952.4	91957.6	67814.1	66741.8	75594	71597.3	89383.1
Lczp000060	619.09	153.02	618.086	C27H22O17	[M+H]+	3-O-Galloyl-4,6-(S)-HHDP-D-glucose	Tannins	Tannin	-	3	319597	297190	284104	256170	271056	310037	248619	194108	225502	230936	271302	224413
HJN041	451.12	289.07	452.132	C21H24O11	[M-H]-	Epicatechin glucoside	Flavonoids	Flavanols	-	2	895678	904146	1.01086e+06	624266	816635	943881	772537	979443	1.02966e+06	752276	651303	828903
Zmdp001647	247.13	184.1	246.122	C10H18N2O5	[M+H]+	γ-Glutamyl-L-valine	Amino acids and derivatives	Amino acids and derivatives	-	3	508295	494637	512960	531321	518141	594619	515640	515679	465804	506455	469772	464401
Lahp003147	219.15	131.05	218.142	C13H18N2O	[M+H]+	N,N-cinnamoylbutanediamine*	Alkaloids	Phenolamine	-	1	1.23246e+06	1.35481e+06	1.17275e+06	1.16516e+06	1.19661e+06	1.20678e+06	1.16938e+06	1.01917e+06	1.11367e+06	1.22796e+06	921450	1.14001e+06
mws0629	281.11	166.09	280.106	C13H16N2O5	[M+H]+	L-Aspartyl-L-Phenylalanine	Amino acids and derivatives	Amino acids and derivatives	13433-09-5	3	207429	100276	215943	157294	69402.3	151186	87823.9	103489	83441.3	93273.4	75418.5	86673.2
Lazn003578	207.1	161.06	206.094	C12H14O3	[M+H]+	Trans-coniferyl aldehyde	Phenolic acids	Phenolic acids	-	1	3.14275e+06	3.06892e+06	3.4769e+06	3.37075e+06	2.98707e+06	3.22502e+06	3.1421e+06	2.99608e+06	2.80751e+06	3.41519e+06	3.55221e+06	3.20489e+06
pmb0571	565.16	271.6	564.148	C26H28O14	[M+H]+	Apigenin-7-O-(2''-glucosyl)arabinoside	Flavonoids	Flavones	-	3	23015.2	45750.3	49368.8	25728.4	30273.9	32245	32324.7	51680	48712.6	28969.4	62465.1	32316.6
Yajp005452	483.19	317.09	482.179	C23H30O11	[M+H]+	Hovetrichoside B	Lignans and Coumarins	Lignans	-	3	1.64441e+06	1.45611e+06	1.71673e+06	1.22673e+06	1.06625e+06	1.22358e+06	943326	938846	1.04139e+06	984980	957961	935581
mws0032	319.04	153.02	318.038	C15H10O8	[M+H]+	Myricetin	Flavonoids	Flavonols	529-44-2	1	2.76549e+06	1.95977e+06	1.91446e+06	2.23302e+06	3.15162e+06	3.14752e+06	2.46381e+06	1.57013e+06	2.94479e+06	2.63435e+06	2.29179e+06	2.44487e+06
ZINC1562127	209.12	109.06	186.126	C10H18O3	[M+Na]+	10-Hydroxy-2-decenoic acid	Lipids	Free fatty acids	14113-05-4	3	110176	110836	99627.4	122528	128667	107862	84262.9	90082.9	81164.8	95507.3	106907	99260.5
Lmcp004369	331.08	287.05	330.074	C17H14O7	[M+H]+	Quercetin-3',4'-dimethyl ether	Flavonoids	Flavonols	3306-29-4	1	185920	235864	161761	206974	260669	265342	242410	224108	180862	279510	178863	260239
Hmyn007168	483.27	255.23	484.28	C22H45O9P	[M-H]-	LysoPG 16:0	Lipids	Glycerol ester	-	1	333337	325641	316432	478158	471736	484783	246962	252384	244848	394760	321933	352052
MWS4309	262.12	188.07	261.111	C13H15N3O3	[M+H]+	Glycyl-tryptophan	Amino acids and derivatives	Amino acids and derivatives	2390-74-1	3	336483	352089	384320	273482	247650	314067	301016	280373	300314	308841	297821	259724
NK10253223	168.06	94.06	167.058	C8H9NO3	[M+H]+	2-Amino-3-methoxybenzoic acid	Phenolic acids	Phenolic acids	3177-80-8	2	166735	186461	171219	197192	179765	240273	170781	179411	153750	229851	246216	278334
Hmgp002238	493.14	331.08	492.127	C23H24O12	[M+H]+	Jaceosidin-7-O-Glucoside	Flavonoids	Flavones	25474-11-7	1	830021	767107	809081	835566	1.0021e+06	837395	791240	857144	751536	960452	826236	862389
MWSmce338	146.08	70.06	145.074	C6H11NO3	[M+H]+	N-Hydroxypipecolic acid	Alkaloids	Piperidine alkaloids	115819-92-6	3	79611.2	52033.1	49942.4	53397.6	117097	116988	57404.3	34772.5	48415.1	49127.5	42645.3	56012.3
Hmgp003086	639.192	331.081	638.184	C29H34O16	[M+H]+	Tricin-7-O-rutinoside*	Flavonoids	Flavones	-	3	317256	311678	280566	290076	341775	354054	258278	182780	400229	270556	293667	328515
MWSmce460	100.08	56.05	99.0684	C5H9NO	[M+H]+	2-Piperidone	Alkaloids	Piperidine alkaloids	675-20-7	3	39458.9	23142.6	112954	134867	148205	129061	27737.1	54758.5	17862	21532.6	30724	102373
pmb0426	219.15	174.09	218.142	C13H18N2O	[M+H]+	N,N-Dimethyl-5-methoxytryptamine	Alkaloids	Plumerane	1019-45-0	3	217933	280091	235664	221654	147839	224726	225327	223069	192113	125555	141572	222446
pmf0314	289.25	157.16	290.261	C20H34O	[M-H]-	cis-Abienol	Terpenoids	Ditepenoids	17990-16-8	3	24733.8	29204	26189.8	29922.3	25985.3	22937.2	28209.2	20992.7	23977.8	14913.1	31362.9	21582.1
MWSHY0136	449.108	287.055	448.101	C21H20O11	[M+H]+	Kaempferol-3-O-glucoside (Astragalin)	Flavonoids	Flavonols	480-10-4	3	1.48941e+06	976310	1.3509e+06	1.01161e+06	2.03811e+06	1.00829e+06	1.31284e+06	1.50597e+06	1.46208e+06	1.12379e+06	894297	479145
pmb3041	521.09	329.2	522.101	C23H22O14	[M-H]-	Tricin-7-O-saccharic acid	Flavonoids	Flavones	-	3	45767.1	47454.8	57774.3	51583.6	42146	61049.2	9	9	9	58348.5	66085	57548.4
zjzp121616	265.14	135.08	264.136	C15H20O4	[M+H]+	5-Hydroxy-2-Carbonylcadinane-12,7-lactone	Terpenoids	Sesquiterpenoids	-	2	144226	139050	133279	128971	133941	122692	104213	90816.3	102741	109100	100335	106118
MW0157569	371.16	167.07	370.16	C14H22N6O6	[M+H]+	Thr-Asn-His	Amino acids and derivatives	Amino acids and derivatives	-	3	108336	124324	117363	130324	108826	127360	112782	135399	111754	111627	113166	87538.6
Lhmp110118	361.16	161.06	360.157	C20H24O6	[M+H]+	Magnostellin D	Others	Others	-	3	100213	107209	109591	103257	71295.1	72066	102526	98142.9	93394.2	67922.8	77442.3	53841.1
MW0103583	604.07	442.01	605.077	C16H25N5O16P2	[M-H]-	Guanosine diphosphate mannose	Nucleotides and derivatives	Nucleotides and derivatives	3123-67-9	3	99591.5	88072.4	104338	62708.2	60232.8	79611.6	82647.2	109483	75871.6	96199.6	107370	78586.5
Cmyp005063	425.18	147.04	424.173	C21H28O9	[M+H]+	Grandidentatin	Phenolic acids	Phenolic acids	15732-48-6	3	280786	234557	194109	172848	184447	218700	195629	190756	202916	173445	162116	292810
Zahp011689	205.09	149.02	204.079	C12H12O3	[M+H]+	2,2-dimethylchromene-6-carboxylic acid*	Others	Others	34818-56-9	1	876821	1.25995e+06	1.28335e+06	1.62145e+06	1.62443e+06	1.17023e+06	990391	1.53095e+06	1.00293e+06	1.06075e+06	1.37496e+06	1.38436e+06
pmb0751	321.1	147.04	320.09	C16H16O7	[M+H]+	Trans-5-O-(p-Coumaroyl)shikimate	Phenolic acids	Phenolic acids	-	3	1.24135e+06	1.28526e+06	1.26798e+06	843992	921245	888072	938734	890410	1.01243e+06	905810	908647	933778
Hmln000659	331.07	169.01	332.074	C13H16O10	[M-H]-	3-O-Galloyl-D-glucose*	Phenolic acids	Phenolic acids	-	1	1.07924e+08	1.08301e+08	121273513	7.46168e+07	7.30632e+07	7.41995e+07	7.01848e+07	6.1187e+07	6.65599e+07	7.41566e+07	8.73041e+07	7.61924e+07
pme2529	163.06	101.02	164.069	C6H12O5	[M-H]-	1,5-Anhydro-D-glucitol	Others	Saccharides	154-58-5	3	337002	413033	368901	364439	334090	380692	307756	313699	353414	321063	392274	405162
pma0760	565.12	317.07	564.111	C25H24O15	[M+H]+	3'-O-Methyltricetin-7-O-(6''-malonyl)glucoside*	Flavonoids	Flavones	-	3	79527.5	25273.2	60306.8	65923.7	55830.5	56434.3	65971.9	77664.6	40384.4	69967	64705.9	54006.1
Lmfn001344	467.08	169.01	468.09	C20H20O13	[M-H]-	Maplexin C (2,3-Di-O-Galloyl-1,5-Anhydro-D-Glucitol)	Phenolic acids	Phenolic acids	-	3	47215.4	74634.5	79634.4	42920	28583.5	44381.3	32182.2	39905.6	53259	67304.1	44382.8	30069
MWSslk135	193.05	147.05	192.042	C10H8O4	[M+H]+	7,8-Dihydroxy-4-methylcoumarin	Lignans and Coumarins	Coumarins	2107-77-9	3	122821	83009.9	172542	224934	196071	181790	226859	157170	160195	194670	126132	124812
Lmzn001925	239.09	195.1	240.1	C12H16O5	[M-H]-	3,4'-Dihydroxy-3'-methoxybenzenepentanoic acid	Phenolic acids	Phenolic acids	-	1	6200.43	17449.2	20259.3	24032.9	17839.3	19411.6	12044.2	28626	24538.7	21361.5	30136.6	25334.7
Lmgp001898	162.06	116.05	161.048	C9H7NO2	[M+H]+	4,6-Dihydroxyquinoline	Alkaloids	Quinoline alkaloids	3517-61-1	3	162063	121687	159146	156746	163578	154304	134721	175727	167458	116326	147460	158691
MWS0994	351.08	164.03	352.087	C10H16N4O10	[M-H]-	N-Carbamoyl-L-aspartate	Amino acids and derivatives	Amino acids and derivatives	13184-27-5	3	14112.8	10392.1	11712.8	12837.8	11622.5	12150.3	6962.48	6725.89	10087	6550.61	7376.18	11415.3
Hmgp001944	625.21	163.03	624.205	C29H36O15	[M+H]+	Isoacteoside	Phenolic acids	Phenolic acids	61303-13-7	3	48693.6	21675	28362.5	45637.9	85030	27125.2	13197.5	26381.2	18557.3	41970	76499.4	88645.1
Lhhp102237	225.11	151.07	224.105	C12H16O4	[M+H]+	(E)-2,3,4-Trimethoxy-5-(1-propenyl)phenol	Others	Others	-	2	838723	753103	826510	1.06324e+06	1.00761e+06	1.04769e+06	600788	659907	580355	976450	951571	891525
Hmdn001963	305.03	273	306.038	C14H10O8	[M-H]-	Methyl Brevifolincarboxylate	Phenolic acids	Phenolic acids	154702-76-8	3	68327.5	49165.9	44632.7	58174.7	49165.9	41327.4	52649.3	52798	50228.7	46118.1	42125.5	40900.3
mws4134	611.14	306.08	612.152	C20H32N6O12S2	[M-H]-	Oxiglutatione	Amino acids and derivatives	Amino acids and derivatives	27025-41-8	3	2.30668e+06	2.48897e+06	2.54181e+06	2.11728e+06	2.17692e+06	2.42941e+06	2.397e+06	2.098e+06	2.22196e+06	1.12773e+06	902587	959356
mws0025	125.02	79.02	126.032	C6H6O3	[M-H]-	Pyrogallol	Phenolic acids	Phenolic acids	87-66-1	2	1.16483e+06	327093	1.15713e+06	374092	1.13231e+06	1.15586e+06	240023	313834	245116	1.13777e+06	856742	1.24872e+06
mws1138	551.15	303.04	550.144	C24H26N2O13	[M+H]+	Betanin (Betanidin-5-O-glucoside)	Alkaloids	Plumerane	7659-95-2	2	677452	1.38581e+06	1.21308e+06	796800	1.55314e+06	1.3695e+06	1.65065e+06	1.27822e+06	1.67228e+06	2.02117e+06	491226	457208
Zayp004426	617.11	471.06	616.106	C28H24O16	[M+H]+	Myricetin-3-(2''-galloyl)rhamnoside	Flavonoids	Flavonols	-	2	767989	544599	787717	468767	590937	520975	681423	455573	404897	735302	532728	422362
Zmsp000366	148.1	130.09	147.089	C6H13NO3	[M+H]+	Fagomine	Alkaloids	Piperidine alkaloids	53185-12-9	3	83383.4	105380	76181.7	38519.2	57486.1	65255.5	68985	89793	89709.4	42651.9	98978.5	57457.2
Lmrn002746	131.07	85.07	132.079	C6H12O3	[M-H]-	2-Hydroxy-4-methylpentanoic acid	Organic acids	Organic acids	498-36-2	3	21185.6	18577.5	29254.8	29903.4	27913.8	17486.2	29906.4	26231.3	25226.5	21700.3	22699.6	18665.8
Lhjp120709	235.1	175.07	234.089	C13H14O4	[M+H]+	Dimethyllimettin	Lignans and Coumarins	Coumarins	-	3	52595.1	65891.8	71928.6	83396	69715.2	71271.8	63905.4	99372.2	39442.7	88702.6	69184.5	64403.8
MWS2041	125.03	81.03	126.032	C6H6O3	[M-H]-	2,3-Dimethylmaleic anhydride	Organic acids	Organic acids	766-39-2	3	191098	224922	237015	153349	144309	149411	167530	163006	176512	169050	161710	186228
MWSprf004	355.1	163.04	354.095	C16H18O9	[M+H]+	Neochlorogenic acid (5-O-Caffeoylquinic acid)*	Phenolic acids	Phenolic acids	906-33-2	1	5.66286e+06	2.32547e+06	1.89033e+06	3.1511e+06	2.23287e+06	3.68962e+06	2.5731e+06	1.88659e+06	1.85389e+06	1.9025e+06	2.09679e+06	1.87128e+06
Hmqp005455	297.24	81.07	296.235	C18H32O3	[M+H]+	15(R)-Hydroxylinoleic Acid*	Lipids	Free fatty acids	177931-23-6	2	32428.4	26323.9	13741.8	31614.2	37121.9	45621.5	33660.6	23896	22854.6	41990.8	28821.1	30741.2
Hmqp005411	297.243	81.07	296.234	C18H32O3	[M+H]+	9-Oxo-12Z-Octadecenoic acid*	Lipids	Free fatty acids	112543-32-5	2	31591.9	18066.9	18482	37591.6	39510.9	32864.2	20259.3	38173.4	20728.7	29453.6	30998.6	33670.8
mws0677	219.11	160.08	218.106	C12H14N2O2	[M+H]+	N-Acetyl-5-hydroxytryptamine	Alkaloids	Plumerane	1210-83-9	3	495951	549302	516514	524065	418370	542053	543213	502786	438889	389351	389907	437086
Lmgn002555	173.08	59.01	174.089	C8H14O4	[M-H]-	2-Propylglutaric acid	Organic acids	Organic acids	32806-62-5	3	106419	75693.5	66142.8	87373.7	99919.8	76835.4	87373.7	78823.1	85929.1	82085.4	87307.8	79062.3
Layp004541	368.17	131.05	367.163	C18H25NO7	[M+H]+	N-(2-hydroxyethyl)-N-methyl-3-phenylacrylamideglucoside	Alkaloids	Alkaloids	-	1	631400	143218	197286	204715	377170	124685	117968	63125.7	270260	103295	301990	246885
Cmlp002967	213.07	149.06	212.069	C10H12O5	[M+H]+	Gentiolactone	Terpenoids	Monoterpenoids	-	2	45811.9	39797.8	9760.08	6352.54	9045.29	7622.54	11670	6771.38	13340	9	9	9
MWSCX015	165.05	91.05	164.047	C9H8O3	[M+H]+	Caffeic aldehyde	Phenolic acids	Phenolic acids	141632-15-7	1	2.39806e+06	2.11141e+06	2.12772e+06	2.02135e+06	1.60545e+06	1.41127e+06	1.32702e+06	1.74513e+06	1.49942e+06	1.58513e+06	1.91307e+06	1.54123e+06
Yajp005210	221.19	81.07	220.183	C15H24O	[M+H]+	awabukinol	Terpenoids	Monoterpenoids	-	3	179380	137020	129880	171709	197910	165593	142568	240283	330390	174475	148519	143986
Ymjm000135	507.18	161.02	508.195	C25H32O11	[M-H]-	8R-Dihydrodehydrodiconferyl alcohol 4-O-β-D-glucopyranoside	Lignans and Coumarins	Lignans	-	2	3.93699e+06	2.78418e+06	4.20941e+06	4.90705e+06	5.35052e+06	2.33632e+06	5.3362e+06	4.60732e+06	7.59889e+06	1.96434e+06	2.53138e+06	1.83516e+06
MWSHY0135	625.18	317.08	624.169	C28H32O16	[M+H]+	Isorhamnetin-3-O-rutinoside (Narcissin)*	Flavonoids	Flavonols	604-80-8	3	7.97236e+06	7.8015e+06	9.34653e+06	7.36911e+06	6.99414e+06	7.21167e+06	7.76367e+06	8.602e+06	9.41704e+06	6.22601e+06	8.23959e+06	7.47753e+06
mws1593	665.21	161.04	666.222	C24H42O21	[M-H]-	D-Maltotetraose	Others	Saccharides	34612-38-9	3	23026	13630.6	19889.8	16500.1	21558.3	15453.7	16946.7	12241.4	20490.4	10952.2	12836.5	15857.8
MW0158634	483.18	465.17	482.18	C24H26N4O7	[M+H]+	Tyr-Trp-Asp	Amino acids and derivatives	Amino acids and derivatives	-	3	127470	71656	83162.4	955791	1.0363e+06	1.14085e+06	600834	611654	593851	944655	958230	933079
pmb0550	449.11	287.06	449.108	C21H21O11+	[M]+	Cyanidin-3-O-glucoside (Kuromanin)	Flavonoids	Anthocyanidins	47705-70-4	2	3.86202e+07	3.67888e+07	4.23753e+07	3.28364e+07	3.32317e+07	3.4218e+07	2.85341e+07	2.39867e+07	2.95065e+07	3.12924e+07	2.56719e+07	3.27897e+07
Cmbp005948	401.12	163.04	400.116	C21H20O8	[M+H]+	1-O-p-Hydroxycinnamoyl-3-O-caffeoylglycerol	Phenolic acids	Phenolic acids	-	3	28316.1	34181.9	39951.9	45944.9	31810.1	28825.3	13143.7	26041.4	6670	41449	59999.6	55178.5
Hmgp002148	479.12	317.06	478.111	C22H22O12	[M+H]+	Nepetin-7-O-alloside*	Flavonoids	Flavones	-	1	1.85733e+06	1.83409e+06	1.79447e+06	2.16312e+06	2157813	2.03072e+06	1.5102e+06	1.83554e+06	3976435	1.92308e+06	1.85865e+06	1.78388e+06
Hmcp002207	479.12	317.06	478.111	C22H22O12	[M+H]+	Isorhamnetin-7-O-glucoside (Brassicin)*	Flavonoids	Flavonols	6743-96-0	1	1.85733e+06	1.83409e+06	1.79447e+06	2.16312e+06	2157813	2.03072e+06	1.5102e+06	1.83554e+06	3976435	1.92308e+06	1.85865e+06	1.78388e+06
Wbmp005366	221.19	135.12	220.183	C15H24O	[M+H]+	Humulene epoxide II	Terpenoids	Sesquiterpenoids	19888-34-7	1	393742	365859	358630	380063	408061	365327	309991	307077	329066	298335	252153	336780
mws0267	105.02	105.02	106.027	C3H6O4	[M-H]-	DL-Glyceric Acid	Organic acids	Organic acids	473-81-4	3	800045	326779	669068	101549	811103	761457	622039	687069	230249	762840	690318	686613
mws0341	131.07	85.07	132.079	C6H12O3	[M-H]-	2-Hydroxyisocaproic acid	Organic acids	Organic acids	20312-37-2	3	89262.1	75724.6	92554.7	30240.9	55967.3	69535.7	48190.4	57207.5	33630.7	71313.1	59503.2	68261.8
Hamp011640	256.26	102.09	255.256	C16H33NO	[M+H]+	palmitic amide	Others	Others	-	1	150287	116004	188128	124816	110816	113264	94622.5	140457	188413	158730	158976	150634
Hmlp001371	235.11	120.08	234.1	C12H14N2O3	[M+H]+	Cyclo(Tyr-Ala)	Amino acids and derivatives	Amino acids and derivatives	21754-26-7	3	1.2079e+06	1.51405e+06	1.23601e+06	1.06246e+06	1.2145e+06	1.01418e+06	1.14549e+06	1.14883e+06	1.16967e+06	1.05744e+06	1.14379e+06	999238
pmp000442	471.35	453.34	470.34	C30H46O4	[M+H]+	3,6-Dihydroxyurs-12,18(19)-dien-28-oic acid (Uncargenin A)	Terpenoids	Triterpene	-	2	229443	247896	201528	251225	215648	186393	221151	232212	189686	258032	172439	176020
Lmgn000219	101.02	55.02	102.032	C4H6O3	[M-H]-	Succinic semialdehyde	Organic acids	Organic acids	692-29-5	3	16198.8	14858.3	16624.4	9724.23	11886.5	19052.1	12477.2	13493.2	7489.55	15485.4	11634.7	15997.8
Zmsp001834	169.05	65	168.042	C8H8O4	[M+H]+	2,6-Dimethoxy-1,4-benzoquinone	Quinones	Quinones	530-55-2	3	141704	143567	119863	125303	138758	112709	123838	118753	139564	112150	112896	106408
Wbtp003341	291.09	139.04	290.079	C15H14O6	[M+H]+	(3,5-dihydroxyphenyl)-(4-hydroxy-2,6-dimethoxyphenyl)methanone*	Others	Ketone compounds	-	1	335052	283222	314906	313068	338414	317621	343913	335980	370836	307167	264958	277017
Zjyp102917	221.19	119.08	220.183	C15H24O	[M+H]+	Nootkatol	Terpenoids	Sesquiterpenoids	50763-67-2	2	116660	108865	105014	82080.8	73787	78925.2	95630.6	66620.8	52045.1	117423	119130	116781
Lmnp003080	565.16	433.11	564.148	C26H28O14	[M+H]+	Hispidulin-8-C-(2''-O-xylosyl)xyloside	Flavonoids	Flavones	-	3	195929	103891	90824.8	152228	226312	107159	156510	61402.9	66629.5	101903	138897	122196
Ljmp121505	247.13	187.11	246.126	C15H18O3	[M+H]+	Mansonone S	Others	Ketone compounds	-	3	1.50958e+06	1.39826e+06	1.38127e+06	1.42028e+06	1.28383e+06	1.42838e+06	798745	899099	721349	1.09696e+06	984468	1.10428e+06
Zmcn005156	529.13	353.08	530.142	C26H26O12	[M-H]-	4,5-O-Dicaffeoylquinic Acid Methyl Ester	Phenolic acids	Phenolic acids	-	3	69361.8	59720.1	98393.7	54286.1	38878.4	54346.5	64876.2	35218.3	44886	53298.8	59403.6	55643.9
Lmzp002365	465.14	303.09	464.132	C22H24O11	[M+H]+	Hesperetin-7-O-glucoside*	Flavonoids	Flavanones	31712-49-9	3	1.61472e+07	1.37781e+07	1.41172e+07	1.29442e+07	1.44802e+07	1.28636e+07	1.55618e+07	1.49583e+07	1.2028e+07	1.23539e+07	1.3163e+07	1.11568e+07
pmb0711	611.161	303.1	610.153	C27H30O16	[M+H]+	Quercetin-7-O-rutinoside	Flavonoids	Flavonols	147714-62-3	3	335400	1973585	512782	549395	463379	500441	1164750	3439380	1.12116e+06	1558485	1.1596e+06	606428
MWSmce541	206.08	131.05	205.074	C11H11NO3	[M+H]+	Cinnamoylglycine	Amino acids and derivatives	Amino acids and derivatives	16534-24-0	3	92193.2	83669.1	127135	111650	102159	107849	52045.2	65970	53502.4	66956.2	69866.2	71322.6
pmb0883	482.32	341.31	481.317	C23H48NO7P	[M+H]+	LysoPE 18:0	Lipids	LPE	69747-55-3	1	17168.5	12026.5	15507.3	24371.1	28083.3	18215.2	14627.6	11066.2	11000.5	29740.1	36393.9	29986.6
mws1383	243.09	145.08	242.08	C12H10N4O2	[M+H]+	Lumichrome	Alkaloids	Alkaloids	1086-80-2	3	92598.7	59027	73930.8	55319.1	71305.2	48917.3	83431.8	60800.1	46774.9	39180.8	33390.9	31741.8
Lmhp002031	245.19	86.1	244.179	C12H24N2O3	[M+H]+	L-Leucyl-L-Leucine	Amino acids and derivatives	Amino acids and derivatives	3303-31-9	1	151804	147575	149528	162090	150057	122590	134311	83467.5	86548.3	119181	142123	123558
HJAP012	419.1	383.07	418.09	C20H18O10	[M+H]+	Luteolin-8-C-arabinoside	Flavonoids	Flavones	-	3	128697	143360	115025	154542	111740	169273	176426	152900	178886	105214	128747	107823
Lmtp003948	481.13	319.05	480.127	C22H24O12	[M+H]+	3',5',5,7-Tetrahydroxy-4'-methoxyflavanone-3'-O-glucoside	Flavonoids	Flavones	-	3	1.05463e+07	1.00058e+07	1.62186e+07	9.26751e+06	1.3374e+07	8.1739e+06	9.21113e+06	1.17169e+07	1.06896e+07	4.51905e+06	1.25707e+07	9.3779e+06
Lmhp009129	482.32	184.07	481.317	C23H48NO7P	[M+H]+	LysoPC 15:0(2n isomer)	Lipids	LPC	-	1	69194.7	60309.4	57457.2	112942	120156	99390.4	49636.7	55771.2	59572.3	105037	104927	91616.9
Wayn001528	205.03	111.01	206.043	C7H10O7	[M-H]-	Homocitrate	Organic acids	Organic acids	13052-73-8	2	318255	632969	405317	736343	815218	453617	428709	779712	660739	777673	482332	799966
MWS201394	283.13	136.08	282.122	C13H18N2O5	[M+H]+	Thr-Tyr	Amino acids and derivatives	Amino acids and derivatives	145295-02-9	3	15923.3	6614.54	18667.7	12076.4	10170	11598.2	12520	7326.57	5535.72	15262.6	6116.41	12637.1
pmp000661	219.17	107.05	218.167	C15H22O	[M+H]+	Cryptomerione	Terpenoids	Sesquiterpenoids	5988-72-7	2	18143.1	42778.7	36256.2	164856	173714	188671	121342	127924	119773	177242	168636	184056
Lmhp010757	506.32	365.31	505.317	C25H48NO7P	[M+H]+	LysoPE 20:2	Lipids	LPE	-	1	30618.4	23131.1	23540	42765.4	40120.7	38355	22117.1	20688.1	20588.2	58300.7	57836.9	51130.9
pmb0639	757.22	595.2	756.211	C33H40O20	[M+H]+	Apigenin-8-C-glucoside-7-O-Sophoroside	Flavonoids	Flavones	-	3	692285	563921	171579	709879	625647	708904	148722	750131	358170	727296	209618	670273
pmb0128	213.18	81.07	212.178	C13H24O2	[M+H]+	δ-Tridecalactone	Lipids	Free fatty acids	7370-92-5	3	58740.3	76061.6	67473.1	47281.3	35652.7	33539	37986.9	39161.4	38584	40583.7	33165.8	35766.9
Lchp000218	209.08	121.06	208.074	C11H12O4	[M+H]+	(R)-3-ethyl-7-hydroxy-6-methoxyphthalide	Others	Others	-	3	550097	625738	778814	1.77715e+06	1.72978e+06	1.65566e+06	1.24334e+06	1.32861e+06	1.28741e+06	1.53481e+06	1.46481e+06	1.35522e+06
mws0346	165.06	106.04	166.063	C9H10O3	[M-H]-	3-(3-Hydroxyphenyl)-propionic acid	Phenolic acids	Phenolic acids	621-54-5	3	4591.12	4125.18	8654.11	18524.2	11536.2	18530.6	8510.92	8732.34	7503.6	17441.7	17698	18167.7
mws1392	139.04	98.98	138.032	C7H6O3	[M+H]+	Sesamol	Lignans and Coumarins	Lignans	533-31-3	1	686563	698378	750797	669096	565830	624796	600980	535393	768023	511548	504009	529749
HJN079	563.18	255.07	564.184	C27H32O13	[M-H]-	Pinocembrin-7-O-rutinoside	Flavonoids	Flavanones	118985-31-2	3	49420.8	41605.5	43990.2	37986.7	38067.4	41463.6	46592.5	34868.2	35606.1	57383.7	55138.9	45763.2
Zmsp004363	507.12	303.05	506.106	C23H22O13	[M+H]+	Quercetin-3-O-(6''-O-acetyl)glucoside	Flavonoids	Flavonols	-	1	38345	50491.6	8340	51680	23713.2	20294.3	20916.7	25246.9	116110	25988.6	58350	21675
pme2433	106.09	88.08	105.079	C4H11NO2	[M+H]+	Diethanolamine	Alkaloids	Alkaloids	111-42-2	3	114089	86683.8	110874	75548	131764	95362.6	88157.4	103714	127744	118302	73687	73101.2
pme3732	244.09	112.05	243.085	C9H13N3O5	[M+H]+	Cytidine	Nucleotides and derivatives	Nucleotides and derivatives	65-46-3	2	460633	561780	471561	531517	564465	534014	442252	464016	260644	626065	560160	614422
Smhp004476	565.15	433.11	564.148	C26H28O14	[M+H]+	Isovitexin-2''-O-xyloside	Flavonoids	Flavones	-	3	2.64094e+06	2.64022e+06	2.42625e+06	2.42747e+06	2.27484e+06	2.48856e+06	2.9039e+06	2.8188e+06	3.02801e+06	2.23237e+06	2.37761e+06	2.48745e+06
Lmyp003348	601.12	287.06	600.111	C28H24O15	[M+H]+	Kaempferol-3-O-(6''-galloyl)galactoside*	Flavonoids	Flavonols	-	1	206659	270187	307852	344835	207995	239980	182201	743610	169348	286508	148778	150102
pme2253	177.041	59	178.048	C6H10O6	[M-H]-	L-Gulono-1,4-Lactone*	Others	Saccharides	1128-23-0	3	258407	282716	450352	447351	402973	597466	359680	472420	407732	118755	288139	336315
pmn001690	327.14	165.09	328.152	C16H24O7	[M-H]-	3-Hydroxy-4-isopropylbenzylalcohol-3-O-glucoside	Phenolic acids	Phenolic acids	-	3	1.34787e+06	885005	1.11123e+06	1.20475e+06	944944	823221	1.11768e+06	1.51335e+06	802975	1.25202e+06	1.75017e+06	1.89603e+06
MW0145549	425.22	194.09	424.207	C18H28N6O6	[M+H]+	Arg-Tyr-Ser	Amino acids and derivatives	Amino acids and derivatives	-	3	123716	120100	132993	236983	156011	232562	205757	213843	133935	182075	180885	159618
Zjmp102701	489.36	407.33	488.35	C30H48O5	[M+H]+	2,3,23-Trihydroxyolean-12-en-28-oic acid (Arjunolic acid)	Terpenoids	Triterpene	31298-06-3	2	140860	129552	149394	244871	174174	200004	192888	206194	163197	116109	150205	131646
pmb0382	339.09	177.05	338.079	C19H14O6	[M+H]+	O-Feruloyl 4-hydroxycoumarin	Lignans and Coumarins	Coumarins	-	2	256193	247537	287998	161077	204889	174710	257232	199714	256206	165336	192525	139803
Wasn002512	489.09	337.08	490.096	C19H22O15	[M-H]-	6-Galloylglucosyl Aascorbic acid	Others	Vitamin	-	3	45747.4	46547	46416.6	34511.5	32153.8	37855.2	27513.8	25045.4	27793.7	36374	40381.3	35858.4
Zmbp002142	187.09	144.05	186.079	C11H10N2O	[M+H]+	Deoxyvasicinone	Alkaloids	Alkaloids	530-53-0	3	650860	1.57815e+06	1.67783e+06	448080	438077	1.36135e+06	1.47242e+06	702026	1.30134e+06	559910	1.23342e+06	1.23213e+06
MWSslk056	239.08	181.07	238.07	C9H10N4O4	[M+H]+	Acefylline; Theophylline-7-acetic acid	Alkaloids	Alkaloids	652-37-9	3	51774.6	57255.6	47845.4	36635.8	63435	29190.2	72570.5	60118.6	70014.6	41305.1	51783.1	23706.5
MWS20182	195.07	136.05	196.074	C10H12O4	[M-H]-	Dihydroferulic Acid	Phenolic acids	Phenolic acids	1135-23-5	3	5703.74	11396.5	6207.1	22308.4	14526.8	26979	16682.4	25197.1	23317.8	26934.6	25979.6	26973
mws0145	151.04	93.03	152.047	C8H8O3	[M-H]-	O-Anisic acid (2-Methoxybenzoic acid)	Phenolic acids	Phenolic acids	529-75-9	3	36512.5	46856.3	31903.2	60150.6	24924.4	35057.9	31600.4	33590.1	51526.9	34694	34588.3	32082.7
pmb0302	126.03	96.97	125.024	C2H8NO3P	[M+H]+	2-Aminoethylphosphonate	Others	Others	2041-14-7	3	49034.3	47584.5	44867	63293.5	75879.6	59629	50559.3	44267.1	100040	51926.4	51663.9	44193.3
MWS201429	237.09	104.05	236.083	C8H16N2O4S	[M+H]+	Met-Ser	Amino acids and derivatives	Amino acids and derivatives	14517-43-2	3	14509.5	14799.3	17720	11670.5	44286.2	36781.7	35555.8	48718	49147.2	41318.1	34789	42851.1
MW0156659	461.16	269.1	462.171	C16H26N6O10	[M-H]-	Ser-Asn-Gln-Asp	Amino acids and derivatives	Amino acids and derivatives	-	3	689027	963763	1.35135e+06	451894	538192	362227	844638	771867	722370	451572	633040	657759
MWSslk149	169.05	95.05	168.042	C8H8O4	[M+H]+	5-Methoxysalicylic acid	Phenolic acids	Phenolic acids	2612-02-4	3	13894.4	30397.1	35593.9	66992.2	46853.8	56409	54639.4	26677.1	23409.5	70287.1	36763.4	41429.7
HX1348	133.05	69.03	132.042	C5H8O4	[M+H]+	2-hydroxymethyl-D-ribono-γ-lactone	Others	Others	-	3	31338.5	34635.6	27433	44604	26527.4	43914.8	16899.2	13097	23716	49310.1	23276.8	27290.7
Latp003004	395.13	233.08	394.126	C19H22O9	[M+H]+	2-Methyl-5-acetonyl-7-hydroxychromone glucoside	Others	Chromone	-	3	308252	305103	360916	405148	418717	317064	507589	367637	388448	378637	351528	354040
Hmpp103270	465.1	289.07	464.096	C21H20O12	[M+H]+	Eriodictyol-7-O-glucoronide	Flavonoids	Flavanones	133360-47-1	3	80774.5	58541.9	77540.7	68695	74027.3	63978.2	101921	72642.6	91770.6	122545	65595.6	83618.9
Hmhp002580	413.14	136.07	412.137	C19H24O10	[M+H]+	Methylpicraquassioside A	Lignans and Coumarins	Coumarins	-	3	390512	605620	381029	573232	476268	538608	484320	361257	474041	468195	376037	400200
Lahp002795	763.15	443.1	762.143	C37H30O18	[M+H]+	Theasinensin B	Flavonoids	Flavanols	89064-32-4	3	1.25582e+06	859122	1.20091e+06	840649	1.22166e+06	1.44828e+06	808443	1.31933e+06	1.04152e+06	1.14476e+06	951892	975866
pme1261	206.14	76.08	205.131	C9H19NO4	[M+H]+	D-Panthenol	Others	Alcohol compounds	81-13-0	3	163406	143274	174995	165133	150834	152405	155780	168118	129174	176916	160160	147934
Qmqp101719	217.16	131.09	216.151	C15H20O	[M+H]+	Isofuranodiene	Terpenoids	Sesquiterpenoids	-	1	857102	811649	843787	747422	749017	481865	565961	501797	657715	894682	926943	1.04502e+06
Lmjp003231	495.11	333.07	494.106	C22H22O13	[M+H]+	Patuletin-3-O-glucoside*	Flavonoids	Flavonols	-	1	4.17946e+06	1.45854e+06	3.30771e+06	3.71534e+06	2.80704e+06	2.3497e+06	8.11986e+06	2.53776e+06	1.9378e+06	1.90034e+06	5317490	3.44156e+06
MWS20194	149.06	103.06	148.052	C9H8O2	[M+H]+	Cinnamic acid	Phenolic acids	Phenolic acids	140-10-3	3	821847	1.31515e+06	1.2263e+06	569369	898665	120096	565133	744429	151256	855116	690523	609858
Lmyn006221	679.39	397.13	680.398	C33H60O14	[M-H]-	Gingerglycolipid C	Lipids	Glycerol ester	-	1	22726	29284.1	21811.1	29741.5	22030.1	23051.6	18614.8	30129.5	19955.2	33545.7	24367.2	15993.3
Lmsn004970	503.12	179.04	504.127	C24H24O12	[M-H]-	3,6-Di-O-caffeoyl glucose	Phenolic acids	Phenolic acids	-	3	302801	133846	89352.6	175979	109981	182034	130375	96756.6	220798	102177	165779	96269.5
pme2266	245.1	227.08	244.088	C10H16N2O3S	[M+H]+	Biotin	Others	Vitamin	58-85-5	3	303108	242077	329765	303676	340422	341115	301914	420625	257495	315443	258645	234919
Lmgp004959	639.19	331.08	638.185	C29H34O16	[M+H]+	Tricin-7-O-neohesperidoside*	Flavonoids	Flavones	53766-40-8	3	164547	211117	209996	191528	269358	196500	183781	251115	178915	225912	219291	151835
MA10014775	109.03	81.03	110.037	C6H6O2	[M-H]-	Hydroquinone	Phenolic acids	Phenolic acids	123-31-9	3	46323.2	59614.3	64905.3	45004.4	45454.6	54491.4	60566.5	38345	40640.4	46207.4	41078.1	43294.6
pme2890	269.06	136.04	268.055	C8H16N2O4S2	[M+H]+	L-Homocystine	Amino acids and derivatives	Amino acids and derivatives	626-72-2	3	18336.8	34219.1	27853.6	25043.2	37771.9	29096.2	16742.7	31781.1	26260.9	32647.5	27136.6	28049.7
MWSmce199	149.05	59.02	150.053	C5H10O5	[M-H]-	L-Xylose*	Others	Saccharides	609-06-3	2	227791	252161	244633	286593	264057	277351	276788	281560	273129	254220	285320	273974
pmb0713	655.19	331.08	654.18	C29H34O17	[M+H]+	Tricin-7-O-(2''-O-glucosyl)glucoside	Flavonoids	Flavones	-	3	161031	170726	125321	114586	131484	137912	123833	90126.2	128578	90311.4	183181	149954
zjgp122326	286.09	124.04	285.085	C12H15NO7	[M+H]+	Pyridine-4-formyl-O-β-D-glucopyranoside*	Others	Others	-	3	55018.9	47061.9	44283.9	47372.5	60104.5	51879.7	56001.5	46836.6	51237.5	40017	41697.5	52990.9
MWSCX017	165.05	119.05	164.047	C9H8O3	[M+H]+	4-hydroxyphenyl acrylaldehyde	Others	Aldehyde compounds	-	1	1.97363e+06	1.39919e+06	1.81036e+06	1.03998e+06	1.31055e+06	1.17736e+06	1.26256e+06	1.50212e+06	1.38982e+06	1.47195e+06	1.17073e+06	1.2216e+06
mws1167	131	59.01	132.006	C4H4O5	[M-H]-	Oxalacetic acid	Organic acids	Organic acids	328-42-7	3	174311	185013	158704	24162.7	150705	172028	124843	87431.4	161661	219352	120682	168782
pmb0874	478.29	337.27	477.286	C23H44NO7P	[M+H]+	LysoPE 18:2(2n isomer)	Lipids	LPE	-	1	3.22476e+06	5.28076e+06	4.11942e+06	6.31289e+06	5.61664e+06	5.4702e+06	3.58197e+06	3.48059e+06	2.88196e+06	7.67934e+06	6.58306e+06	5.76845e+06
Zmjp004852	509.13	347.08	508.122	C23H24O13	[M+H]+	5,6,3',4'-Tetrahydroxy-3,7-dimethoxyflavone-6-O-glucoside	Flavonoids	Flavones	-	3	93267.5	84618.2	26675	101499	159374	79968.1	57686.7	46007.8	90257.2	43345	73500.7	111894
Wagp004981	509.13	347.08	508.122	C23H24O13	[M+H]+	Limocitrin 3-Glucoside	Flavonoids	Flavones	-	1	93267.5	84618.2	26675	101499	159374	79968.1	57686.7	46007.8	90257.2	43345	73500.7	111894
Lmsn004714	629.11	169.01	630.122	C29H26O16	[M-H]-	1,6-Di-O-galloyl-2-O-p-coumaroyl-β-D-glucose	Phenolic acids	Phenolic acids	115713-49-0	3	85044.4	85908.6	87243.4	76758.9	61784.1	56538.5	50298.1	41854.4	74335.2	60090.7	48259.7	56533.3
Lmyp003500	601.12	287.06	600.111	C28H24O15	[M+H]+	Kaempferol-3-O-(2''-galloyl)galactoside*	Flavonoids	Flavonols	-	1	279799	104880	206035	137742	238797	215443	174494	189837	282528	145116	144196	220044
Lmtp004126	567.1	319.04	566.091	C24H22O16	[M+H]+	Myricetin-3-O-(6''-malony)glucoside	Flavonoids	Flavonols	-	3	225181	340410	155150	130012	157224	72735.5	322035	170444	157888	135811	197208	121759
MW0146051	364.1	304.09	363.091	C12H17N3O10	[M+H]+	Asp-Asp-Asp	Amino acids and derivatives	Amino acids and derivatives	-	3	95881.9	95364.6	98251.4	118702	87356.7	96239.5	96776.2	51144.3	89508.2	84990.5	105335	96503.9
HJAP011	463.11	343.08	462.116	C22H22O11	[M+H]+	Chrysoeriol-8-C-glucoside (Scoparin)	Flavonoids	Flavones	301-16-6	3	308068	214436	390693	445763	442511	321711	690005	670435	627954	417787	363194	448631
pme1439	165.05	119.05	164.047	C9H8O3	[M+H]+	p-Coumaric acid	Phenolic acids	Phenolic acids	501-98-4	1	1.73445e+06	1.32999e+06	1.48854e+06	1.79776e+06	1.11346e+06	1.73104e+06	1.1782e+06	1.19685e+06	2417010	1.13654e+06	1.20136e+06	1.30357e+06
Wasn000410	245.04	153	246.05	C6H15O8P	[M-H]-	sn-glycero-3-phospho-(1'-sn-glycerol)	Others	Others	-	2	5.85188e+06	8.04203e+06	7.38382e+06	5.0216e+06	6.61039e+06	6.0066e+06	3.36897e+06	4.15981e+06	3.93854e+06	7.25975e+06	6.76143e+06	6.20739e+06
pmp000682	538.23	359.15	520.194	C26H32O11	[M+NH4]+	Matairesinol-4'-O-glucoside (Matairesinoside)	Lignans and Coumarins	Lignans	23202-85-9	3	38345	53353.3	60948.8	41680	22646	33082.8	54768.8	22649.1	35976	38469.1	105045	21695.3
Lmgn002184	173.05	93.03	174.053	C7H10O5	[M-H]-	2-Oxoheptanedionic acid*	Organic acids	Organic acids	17126-90-8	1	9.14307e+06	1.54327e+07	7.75257e+06	1.60224e+07	1.38886e+07	1.25449e+07	1.32479e+07	1.15541e+07	41729305	1.40114e+07	1.76581e+07	1.41403e+07
Lmln001951	595.13	300.03	596.138	C26H28O16	[M-H]-	Quercetin-3-O-(6''-O-arabinosyl)glucoside	Flavonoids	Flavonols	-	3	12171.4	15615.1	14641	15123.4	19178.1	17039.7	23108.7	28021	22684.6	16552.1	16547.8	21633.4
mws1294	717.14	579.11	716.138	C36H28O16	[M+H]+	Theaflavin-3-gallate*	Tannins	Proanthocyanidins	30462-34-1	1	665060	780828	410444	1.07333e+06	1.20788e+06	1.19279e+06	463527	1.18133e+06	602935	3.1244e+06	2.09658e+06	3.21017e+06
mws1295	717.14	579.11	716.138	C36H28O16	[M+H]+	Theaflavin-3'-Gallate*	Tannins	Proanthocyanidins	28543-07-9	1	665060	780828	410444	1.07333e+06	1.20788e+06	1.19279e+06	463527	1.18133e+06	602935	3.1244e+06	2.09658e+06	3.21017e+06
pme0253	174.11	86.1	173.105	C8H15NO3	[M+H]+	N-Acetyl-L-leucine	Amino acids and derivatives	Amino acids and derivatives	1188-21-2	3	59616.2	39952.4	43345	47137.5	44259.1	30732.5	36126.2	30611.6	23971.5	36671	22003.3	32392.8
mws3141	235.11	176.07	234.1	C12H14N2O3	[M+H]+	5-Methoxy-DL-tryptophan	Amino acids and derivatives	Amino acids and derivatives	28052-84-8	3	152256	106913	165742	158374	126852	140915	133413	123174	130552	97772.8	107206	95845.5
pmb0862	440.28	184.07	439.27	C20H42NO7P	[M+H]+	LysoPC 12:0	Lipids	LPC	20559-18-6	3	13725	9107.1	14558.6	35313.1	24480.6	30992.6	12655.3	7321.96	12885.5	20220.8	19881.6	26520.1
mws0258	132.102	86	131.095	C6H13NO2	[M+H]+	L-Isoleucine*	Amino acids and derivatives	Amino acids and derivatives	73-32-5	1	660110	344171	321721	977399	681792	1.01877e+06	785125	740566	798959	946545	1.03264e+06	991678
Cmxn004016	451.13	289.08	452.132	C21H24O11	[M-H]-	Dihydromarein	Flavonoids	Chalcones	-	2	108029	274746	85734.1	52122.5	160095	105166	108965	89238.9	98148.6	175115	83103.6	208196
pmb2654	460.15	117.9	461.153	C19H27NO12	[M-H]-	Anthranilate-1-O-Sophoroside	Phenolic acids	Phenolic acids	-	3	51145.6	80372.1	68147.6	71966	56972.2	97770	66649.6	52397.2	63749.1	80135.7	81561.4	136760
Zmhn002236	469.08	241	470.088	C20H22O11S	[M-H]-	Resveratrol-3-O-(6''-sulfonyl)glucoside	Others	Stilbene	-	2	56820.7	110527	78316.8	46994.4	76224.8	42522.9	64162.3	66093.9	51144.2	33347.2	86662.5	82488.8
pmb0296	357.3	265.25	356.293	C21H40O4	[M+H]+	1-Oleoyl-Sn-Glycerol	Lipids	Glycerol ester	129784-87-8	1	156712	158798	184342	126138	125651	128718	130929	160833	143440	136153	149619	151213
Zmcn003256	917.24	755.19	918.243	C42H46O23	[M-H]-	kaempferol-3-p-coumaroyldiglucoside-7-glucoside	Flavonoids	Flavonols	-	3	428709	606831	408573	450653	645215	373417	347322	412369	348960	382581	579820	599910
Yshs000050	455.35	437.35	454.345	C30H46O3	[M+H]+	Lupane-20(29)-en-3-on-28-oic acid	Terpenoids	Triterpene	-	2	355562	150268	206014	242847	277899	274826	135455	211059	233595	268072	148088	230742
mws0051	285.08	242.05	284.068	C16H12O5	[M+H]+	Acacetin	Flavonoids	Flavones	480-44-4	3	1913.65	7300.93	2724.06	7023.86	17588.7	20010.2	5729.96	1655.2	3829.17	6334.17	14756.7	20077.9
MWStz191	467.12	303.05	466.111	C21H22O12	[M+H]+	Taxifolin-3'-O-glucoside	Flavonoids	Flavanonols	31106-05-5	3	1.13723e+06	832430	1.51187e+06	1.16592e+06	1.54443e+06	1.4321e+06	1.40447e+06	1.92511e+06	1.34809e+06	869315	1.39736e+06	1.75068e+06
mws0520	224.09	136.08	223.084	C11H13NO4	[M+H]+	N-Acetyl-L-tyrosine	Amino acids and derivatives	Amino acids and derivatives	537-55-3	3	51880	57835.1	40852.6	39462.8	36229.4	31185.9	30805.6	47016.8	36403.3	48636.9	51475.2	55582.4
MWSmce572	148.08	103.06	147.068	C9H9NO	[M+H]+	(E)-Cinnamamide	Alkaloids	Alkaloids	22031-64-7	3	55836.1	66476	61131.8	91737.3	68903	68017.1	75976.7	77438.6	87828.2	82801.6	99847.1	68948.9
Hmgn002833	371.11	297.11	372.121	C20H20O7	[M-H]-	4-Ketopinoresinol	Lignans and Coumarins	Lignans	66288-89-9	3	2725.61	1637.44	2942.73	16073.6	5010.94	5010.94	5555.9	5013.83	8720.17	14164.7	10775.6	4577.58
Lmyp004516	611.14	147.04	610.132	C30H26O14	[M+H]+	Quercetin-3-O-(2''-O-p-Coumaroyl)galactoside	Flavonoids	Flavonols	-	2	73756.2	91933.2	172582	158441	102660	195510	159248	132156	70821.3	61654.5	126938	114566
pme3081	169.1	134.06	168.09	C8H12N2O2	[M+H]+	4-(Aminomethyl)-5-(hydroxymethyl)-2-methylpyridin-3-ol	Alkaloids	Alkaloids	85-87-0	3	114450	121303	122098	169611	186637	190635	171007	194314	185971	157700	149712	170706
pme3351	144.07	126.06	145.074	C6H11NO3	[M-H]-	Allysine(6-Oxo DL-Norleucine)	Amino acids and derivatives	Amino acids and derivatives	1962-83-0	3	184496	170111	174473	100246	96522.5	96466.3	105994	144956	81485.6	127271	118504	98953.2
MW0153104	441.25	147.05	440.242	C24H32N4O4	[M+H]+	Lys-Phe-Phe	Amino acids and derivatives	Amino acids and derivatives	-	3	3.31334e+06	3.34914e+06	1.92868e+06	3.03302e+06	4.51611e+06	2.08052e+06	3.93895e+06	4.19674e+06	2.97678e+06	2.47521e+06	2.9137e+06	3.05179e+06
Hmbp002730	287.06	153.01	286.048	C15H10O6	[M+H]+	Isoscutellarein	Flavonoids	Flavones	41440-05-5	3	1.27139e+06	1.04126e+06	1.06634e+06	1.19593e+06	1.16591e+06	994035	1.14482e+06	959705	1.02181e+06	1.02871e+06	1.2857e+06	1.12192e+06
Zjbn102543	475.18	179.07	476.183	C28H28O7	[M-H]-	Bletilols B	Others	Others	-	3	294379	235459	270467	313392	250447	225084	389428	267734	317816	330485	428260	289451
Hmcp002298	479.12	347.07	478.111	C22H22O12	[M+H]+	Limocitrin-3-O-arabinoside	Flavonoids	Flavonols	-	1	25917.5	8305.08	37337.6	13789.1	26229.7	21306.1	13888.8	14853.4	30035.4	20795.4	28340	13594.5
pmb0686	537.12	289	536.117	C24H24O14	[M+H]+	Eriodictyol-7-O-(6''-malonyl)glucoside	Flavonoids	Flavanones	-	3	275094	255705	276334	371845	322954	307782	200756	300080	292637	317069	340468	303660
pmb0629	463.12	313.07	462.116	C22H22O11	[M+H]+	Chrysoeriol-6-C-glucoside (Isoscoparin)	Flavonoids	Flavones	20013-23-4	3	2.22045e+06	2.29779e+06	2.16e+06	1.80518e+06	2.56593e+06	1.6978e+06	2.5248e+06	2.56178e+06	2.55178e+06	2.15632e+06	1.19687e+06	1.79494e+06
Lmhn002379	633.07	301	634.081	C27H22O18	[M-H]-	Strictinin*	Tannins	Tannin	517-46-4	1	943149	894997	2992795	1.71722e+06	1.61423e+06	2.29312e+06	641854	885457	1.84132e+06	3004710	1.39791e+06	1.30014e+06
MWSslk160	633.07	301	634.081	C27H22O18	[M-H]-	Corilagin*	Tannins	Tannin	23094-69-1	1	943149	894997	2992795	1.71722e+06	1.61423e+06	2.29312e+06	641854	885457	1.84132e+06	3004710	1.39791e+06	1.30014e+06
MW0158224	373.18	181.05	372.18	C19H24N4O4	[M+H]+	Trp-Pro-Ala	Amino acids and derivatives	Amino acids and derivatives	-	3	474096	314293	208907	208098	168183	254457	373264	197625	243166	162200	217300	155092
Labp005025	535.14	287.09	534.137	C25H26O13	[M+H]+	Malonyl isoSakuranin	Flavonoids	Flavanones	-	2	1.71996e+07	8.48493e+06	9.84712e+06	2.10588e+07	1.50706e+07	1.39221e+07	1.14948e+07	9.67462e+06	6.77756e+06	1.44498e+07	1.16811e+07	1.27824e+07
pmp000587	535.11	287.05	534.101	C24H22O14	[M+H]+	Luteolin-7-O-(6''-malonyl)glucoside*	Flavonoids	Flavones	-	1	7.8713e+06	7.52866e+06	8.5273e+06	8.48385e+06	1.43756e+07	1.2425e+07	6.34249e+06	6.51206e+06	1.08479e+07	8.00743e+06	6.58021e+06	1.26712e+07
MWSCX010	237.18	107.08	236.178	C15H24O2	[M+H]+	Humula-3(12),7(13),9(E)-triene-2,6-diol	Terpenoids	Sesquiterpenoids	-	2	65215.1	57552.7	67891.4	126098	136697	127751	51015.9	66824.6	65651.6	110379	110452	112413
MWSmce016	138.05	78.03	137.048	C7H7NO2	[M+H]+	Nicotinic Acid Methyl Ester(Methyl Nicotinate)	Alkaloids	Pyridine alkaloids	93-60-7	3	85654.9	70153.6	77277.3	74185.3	76885.3	82283.4	68791.3	67053.5	63397.3	67456.9	62061.6	42345.1
Zmjp003179	581.15	449.11	580.143	C26H28O15	[M+H]+	Orientin-2''-O-xyloside	Flavonoids	Flavones	-	3	101324	82180.3	69211.1	87223.5	89471.2	113033	127089	169482	136092	110339	84969	81952
MWS20202	485.09	153.02	484.085	C20H20O14	[M+H]+	1,6-Di-O-galloyl-β-D-glucose	Phenolic acids	Phenolic acids	-	2	53377.3	80320.1	35666.1	22889.5	61363.8	43063.4	28012.6	44438.8	15147.8	42707.8	29431.7	77876.2
Lmhp002832	549.16	411.11	548.153	C26H28O13	[M+H]+	Chrysin-6-C-arabinoside-8-C-glucoside	Flavonoids	Flavones	185145-33-9	3	55962	76690	48609	116720	70563.6	83365	70020	104241	49463.8	82617.3	63261	50015
pmb3045	505.1	329.07	506.106	C23H22O13	[M-H]-	Tricin-7-O-Glucuronide	Flavonoids	Flavones	-	3	2638.64	16675	6220.4	11039.5	10109.1	11902.1	20690.5	22595.3	16007.9	5089.21	14997.8	10959
Lmlp007435	581.17	147.04	580.158	C30H28O12	[M+H]+	Isosalipurposide-6''-O-p-coumaric acid	Flavonoids	Chalcones	-	3	196980	232904	213823	111289	273781	297043	253205	106619	244759	266286	262729	158026
MWSmce183	151.04	77.04	152.047	C8H8O3	[M-H]-	D-Mandelic acid	Organic acids	Organic acids	611-71-2	3	6827.73	13956.4	5287.03	23710.6	22299	10637.2	9440.04	8197.1	15438.6	7735.75	12849.1	10339.2
MW0152907	597.23	289.06	596.23	C22H40N6O9S2	[M+H]+	Lys-Asp-Met-Thr-Cys	Amino acids and derivatives	Amino acids and derivatives	-	3	583034	1.12307e+06	1.46282e+06	547340	673298	599135	672451	1.29843e+06	894720	472288	653544	919896
Lakp003108	643.15	319.05	642.143	C27H30O18	[M+H]+	Myricetindiglucoside	Flavonoids	Flavonols	-	1	136734	164754	186235	63983	63430.9	265650	75786.1	91893.4	163519	137889	102053	57913.2
Lmhp009187	440.28	299.26	439.27	C20H42NO7P	[M+H]+	LysoPE 15:0	Lipids	LPE	-	3	13498.4	15184.7	16792.2	18308.5	17959.8	25195.9	9387.03	10283.6	8411.1	23042.6	12621.3	14343.2
Hmlp005105	285.08	270.05	284.068	C16H12O5	[M+H]+	3,7-dihydroxy-4'-methoxyflavone	Flavonoids	Flavones	-	3	94237.9	146164	139123	137635	107351	147864	165720	151456	154474	168514	111619	84925.7
Lmpp003268	757.22	287.06	756.211	C33H40O20	[M+H]+	Kaempferol-3-O-rutinoside-7-O-glucoside	Flavonoids	Flavonols	34336-18-0	2	2.38794e+07	6.47325e+06	1.33945e+07	2.76945e+07	1.5623e+07	1.13255e+07	6.65005e+06	4.74543e+06	1.73035e+07	9.4855e+06	6.12094e+06	5.81663e+06
MW0159290	421.13	277.12	422.148	C23H22N2O6	[M-H]-	Val-Nap-OH	Amino acids and derivatives	Amino acids and derivatives	-	3	355109	674017	1.45032e+06	749402	291235	291338	515250	695439	709581	329183	1.22603e+06	735657
Lmgp003270	369.165	177.055	368.074	C16H16O10	[M+H]+	Scopoletin-7-O-glucuronide	Lignans and Coumarins	Coumarins	132752-65-9	3	121210	55770.1	111715	110973	265250	79503.2	141700	150655	121584	108302	77050.1	143214
MWSmce284	155.07	95.05	154.063	C8H10O3	[M+H]+	3,4-Dimethoxyphenol	Phenolic acids	Phenolic acids	2033-89-8	3	53089.9	65698.6	38345	130548	92886.1	99809	63983.3	81992.1	88950.6	101725	86437.3	102386
MWSHY0199	617.11	303.05	616.106	C28H24O16	[M+H]+	Quercetin-3-O-(6''-O-galloyl)galactoside	Flavonoids	Flavonols	53171-28-1	3	22475.7	48821.6	33560.3	19930	58350	48345	28340	14325.5	26024.2	12868.4	51680	46309.6
Xmdn002358	345.17	165.09	346.163	C16H26O8	[M-H]-	Rehmapicroside	Terpenoids	Monoterpenoids	104056-82-8	3	129923	134085	138179	129091	90472.8	84063.5	113471	111866	145768	93101.4	131864	129847
Lmsp004670	595.17	287.06	594.159	C27H30O15	[M+H]+	Kaempferol-3-O-glucoside-7-O-rhamnoside*	Flavonoids	Flavonols	2392-95-2	1	1.13483e+06	4823690	2887315	1.28731e+06	1297555	768128	3.08372e+06	4730645	2.06956e+06	1.30414e+06	816329	597340
MWSmce609	134.04	74.02	133.037	C4H7NO4	[M+H]+	L-Aspartic acid	Amino acids and derivatives	Amino acids and derivatives	56-84-8	2	546192	525605	555087	482728	532911	1.03863e+06	578835	473317	552348	551875	506171	1.05573e+06
zjgp122321	355.1	163.05	354.095	C16H18O9	[M+H]+	4-O-acetyl-3-O-caffeoyl-2-C-methyl-D-erythronate*	Others	Others	-	1	2.43055e+06	2.47552e+06	1.84198e+06	1.99246e+06	1.89936e+06	2.11339e+06	1.29118e+06	1.49945e+06	1.38822e+06	1.28933e+06	1.63584e+06	1.87867e+06
HJN046	863.19	575.12	864.19	C45H36O18	[M-H]-	Aesculitannin A	Tannins	Tannin	-	3	207237	114706	158603	359984	334328	333052	429854	435324	395161	259243	95035	180655
Walp004391	309.1	147.04	308.09	C15H16O7	[M+H]+	7-C-Glucosylcoumarin	Lignans and Coumarins	Coumarins	-	2	4.52954e+06	5.41421e+06	4.70732e+06	4.10257e+06	2.86071e+06	5.12842e+06	3.56229e+06	4.27758e+06	2659610	4.98227e+06	3.76211e+06	4.37085e+06
MWS1894	183.08	98.98	182.073	C13H10O	[M+H]+	9-Fluorenol	Others	Others	1689-64-1	2	169502	184819	160454	141318	126899	161186	116303	96989.1	113041	121620	137729	118681
Lahp003530	899.17	287.05	898.159	C44H34O21	[M+H]+	Theasinensin F	Flavonoids	Flavanols	116329-55-6	2	824989	469786	410437	725397	335224	536483	847323	535888	433623	617885	492058	428953
MW0144213	371.12	191.06	312.096	C13H16N2O7	[M+CH3COO]-	Abu-Thr-OH	Amino acids and derivatives	Amino acids and derivatives	-	3	2.00523e+06	1.82168e+06	1.99503e+06	1.88596e+06	1.30037e+06	1.42074e+06	1.81281e+06	6.57111e+06	3.30584e+06	1.36759e+06	4.38341e+06	1.15605e+06
Lmbn002072	159.07	97.07	160.074	C7H12O4	[M-H]-	2-Propylsuccinic acid*	Organic acids	Organic acids	618-57-5	3	9914.77	10439.5	12500.7	20383.5	40010	17403	14418	9450.14	14914.5	43345	22869	19887
Smnp001863	449.14	287.09	448.137	C22H24O10	[M+H]+	8-O-methyl-7-hydroxyaloin	Quinones	Anthraquinone	-	2	1.19244e+06	693684	411424	151750	711120	444386	642319	655887	634688	589971	779657	638090
HJAP006	509.13	347.08	508.122	C23H24O13	[M+H]+	Syringetin-7-O-glucoside*	Flavonoids	Flavonols	-	1	88294.3	120935	118734	97144.2	97645.3	186338	209986	166883	131542	130010	200524	131640
MW0158714	433.11	59.01	434.115	C20H22N2O7S	[M-H]-	Tyr-Met-OH	Amino acids and derivatives	Amino acids and derivatives	-	3	66571.2	161971	145588	119935	157972	244870	167434	133388	97863.7	214550	187488	209464
MW0145505	425.21	153.02	424.207	C18H28N6O6	[M+H]+	Arg-Ser-Tyr	Amino acids and derivatives	Amino acids and derivatives	-	3	1.39427e+06	1.30782e+06	1.24945e+06	1.32865e+06	1.48568e+06	1.55614e+06	602289	993617	1.9357e+06	1.30519e+06	1.27588e+06	1.42678e+06
HJN102	677.17	515.14	678.159	C34H30O15	[M-H]-	3,4,5-Tricaffeoylquinic acid	Phenolic acids	Phenolic acids	86632-03-3	3	995866	1.04273e+06	1.08934e+06	811032	567620	785512	836316	777492	885620	909022	941952	923252
pmf0289	336.17	148.06	335.159	C15H21N5O4	[M+H]+	Riboprine	Nucleotides and derivatives	Nucleotides and derivatives	7724-76-7	3	34305.6	68440.4	21293.3	13428.8	11626.5	15190	19915.9	30209.4	26074.3	14197.3	17338.4	17566.1
Lmwp003442	449.11	287.06	448.101	C21H20O11	[M+H]+	Amoenin	Flavonoids	Flavonols	-	2	4.00405e+06	4.62741e+06	3.12564e+06	2.06972e+06	2.97233e+06	3.23336e+06	2.90526e+06	2.64316e+06	2.75829e+06	3364285	2.70468e+06	2.42378e+06
Hmyn007081	481.25	245.04	482.264	C22H43O9P	[M-H]-	LysoPG 16:1	Lipids	Glycerol ester	-	1	17590.8	14118.7	6770.33	24593.9	23793.8	25164.6	17296.8	14133.5	15840.3	24712.7	19266.2	21921.6
MWSmce040	153.05	65.04	152.047	C8H8O3	[M+H]+	Isovanillin	Phenolic acids	Phenolic acids	621-59-0	2	138080	202268	136115	131919	163777	158029	178154	111144	91873.2	172950	144189	87637.7
pme2589	159.03	87.04	160.037	C6H8O5	[M-H]-	2-Oxoadipic acid	Organic acids	Organic acids	3184-35-8	3	104071	74665.9	89181	171367	169155	83131.3	126828	134213	144982	259865	67339.2	204111
Lsj214147	325.09	163.04	324.084	C15H16O8	[M+H]+	Hedycaffeoylglucoside A	Quinones	Anthraquinone	-	2	858299	1602300	761231	1.04368e+06	711643	606311	507538	618565	617698	545687	569722	541931
Zmyn002323	151.04	107.05	152.047	C8H8O3	[M-H]-	2-Hydroxyphenylacetic acid	Organic acids	Organic acids	614-75-5	3	9239.35	9402	5007.67	12927.2	7751.2	12130.7	16604.3	6439	5162.34	9529.1	7070.73	22807.7
Lmmp003817	535.11	287.05	534.101	C24H22O14	[M+H]+	Kaempferol-3-O-(6''-malonyl)glucoside*	Flavonoids	Flavonols	-	1	1.85639e+07	9.82906e+06	1.16818e+07	1.8661e+07	7.11285e+06	8.72635e+06	1.23031e+07	1.05878e+07	1.17282e+07	1.06139e+07	1.48809e+07	9.17337e+06
Qmjp080401	201.13	145.1	200.12	C14H16O	[M+H]+	(-)-Dihydropy rocurzerenone	Terpenoids	Sesquiterpenoids	-	2	459315	337422	409500	492460	451923	491316	171618	363003	214812	420325	411420	391181
NK10246260	162.06	116.05	161.048	C9H7NO2	[M+H]+	2,4-Dihydroxyquinoline	Alkaloids	Quinoline alkaloids	86-95-3	3	96301.8	84284.7	93432.8	95757.2	90022.7	117874	87151.1	72845.4	115797	84836.1	60756.3	77977.6
Jmbn003202	235.12	59.01	236.126	C10H20O6	[M-H]-	Butyl Beta-D-Fructopyranoside	Others	Saccharides	67884-27-9	3	30535.6	35511	27680.6	56685	28502.7	27033	27517.7	17968.5	18132.2	22026.1	23017.7	24015.7
Zmhp003784	627.16	465.1	626.148	C27H30O17	[M+H]+	Rhodioflavonoside	Flavonoids	Flavonols	-	3	520149	607864	598710	450002	559854	402551	517732	685074	604546	346747	309179	426832
pmp000577	461.12	285.08	460.116	C26H20O8	[M+H]+	Acacetin-7-O-glucuronide	Flavonoids	Flavones	-	3	51024.3	43300.1	54087.2	65658	47318.6	71889.6	61022.3	43386.5	65658.1	41884	42072.2	50646.2
Xmyp005599	611.16	287.06	610.153	C27H30O16	[M+H]+	Kaempferol-3-O-galactoside-4'-O-glucoside	Flavonoids	Flavonols	-	3	329137	229956	683565	136735	697363	1.06738e+06	753961	705080	509001	263729	350041	412975
pmn001523	473.04	169.01	474.043	C21H14O13	[M-H]-	Trigallic acid	Phenolic acids	Phenolic acids	2131-66-0	2	2.69767e+06	2.69311e+06	2.29857e+06	2.12169e+06	2.84665e+06	1.5955e+06	2.29642e+06	2.30271e+06	2.32468e+06	1.75905e+06	2.138e+06	1.86967e+06
MW0139530	595.13	305.07	596.138	C26H28O16	[M-H]-	Quercetin 3-xylosyl-(1->6)-glucoside	Flavonoids	Flavones	-	3	195177	165484	174465	256783	179613	206619	340994	294505	282195	204740	159363	193148
Lmhp007598	534.36	184.07	533.348	C27H52NO7P	[M+H]+	LysoPC 19:2(2n isomer)	Lipids	LPC	-	2	76708.6	59585.2	34481.1	130930	214989	327022	56305.9	52713.6	75682.5	157255	147015	149880
Lmqn001932	579.21	417.16	580.216	C28H36O13	[M-H]-	Syringaresinol-4'-O-glucoside; Acanthoside B	Lignans and Coumarins	Lignans	7374-79-0	3	65381.1	48545.6	50410.9	61845.5	55743.5	8340	68367.8	102053	77916.4	79977.1	63373.6	66710.5
Lmdp004892	535.11	287.05	534.101	C24H22O14	[M+H]+	Kaempferol-3-O-(6''-malonyl)galactoside*	Flavonoids	Flavonols	-	1	1.63277e+07	8.499e+06	1.64006e+07	1.70584e+07	1.10869e+07	1.56592e+07	1.18885e+07	1.0678e+07	1.26526e+07	9.4526e+06	1.17353e+07	1.59713e+07
pmp000509	127.04	109.03	126.032	C6H6O3	[M+H]+	Maltol	Others	Ketone compounds	118-71-8	3	329026	1.14634e+06	777469	1.2115e+06	1.04061e+06	1.06962e+06	854219	228621	261338	286110	919115	141979
Zmjp008503	329.1	296.07	328.095	C18H16O6	[M+H]+	5-Hydroxy-4',6,7-trimethoxyflavone (Salvigenin)	Flavonoids	Flavones	19103-54-9	3	5706.32	3461.24	5909.65	4311.81	2536.48	2191.78	5279.64	8911.79	9093.32	11786.9	13236.4	16342.8
MW0156720	519.28	255.02	460.265	C19H36N6O7	[M+CH3COO]-	Ser-Gln-Val-Lys	Amino acids and derivatives	Amino acids and derivatives	-	3	48791.2	79420.6	40967.8	56852.1	112720	20213.8	53949.3	79069.9	56801.7	53002.7	36414.4	43061
Lajp002779	883.21	595.14	882.201	C45H38O19	[M+H]+	Gallocatechin-(4α->8)-Catechin-(4α->8)-Catechin	Flavonoids	Flavanols	87421-89-4	2	158990	188676	217346	316696	218876	97392.4	265759	158256	236784	115386	143916	113048
pmn001525	477.14	169	478.147	C23H26O11	[M-H]-	3,5-Digalloylshikimic acid	Phenolic acids	Phenolic acids	95753-52-9	3	30578.8	56051	25765.2	38215	27725.7	11120	25893.2	34402	20524.8	35541.4	33233.7	48345
MWSCX014	193.05	133.03	192.042	C10H8O4	[M+H]+	Scopoletin (7-Hydroxy-6-methoxycoumarin)*	Lignans and Coumarins	Coumarins	92-61-5	2	404283	481662	587141	727603	590651	523976	499794	560882	627887	530258	462385	564485
Zbsp004940	193.05	133.03	192.042	C10H8O4	[M+H]+	6-Hydroxy-7-methoxycoumarin*	Lignans and Coumarins	Coumarins	-	2	404283	481662	587141	727603	590651	523976	499794	560882	627887	530258	462385	564485
Hmcp002187	509.13	347.07	508.122	C23H24O13	[M+H]+	Limocitrin-3-O-galactoside*	Flavonoids	Flavonols	-	1	240205	34232.8	103375	105881	137511	144095	43017.2	164256	28694.4	122248	125481	99431.9
Lmsn005754	461.11	169.01	462.116	C22H22O11	[M-H]-	1-O-Galloyl-2-O-Cinnamoyl-β-D-glucose	Phenolic acids	Phenolic acids	56994-83-3	3	248836	379315	238595	469479	254537	229161	480508	268007	258190	211420	447876	215256
MWSmce658	193.05	153.02	192.042	C10H8O4	[M+H]+	Noreugenin; 5,7-Dihydroxy-2-Methylchromone	Others	Chromone	1013-69-0	2	2577.51	1557.28	2255.98	5631.99	1930.89	4605.61	4648.64	3799.08	2191.88	2253.07	3449.68	966.892
Lacp004884	447.13	285.08	446.121	C22H22O10	[M+H]+	Lasianthuoside A	Quinones	Anthraquinone	-	3	55213.9	7584.64	44181.4	46827.8	121116	39993.2	56959.8	46568.3	79868.8	57718.2	47187	42285.8
Lskp211409	497.31	335.26	496.304	C27H44O8	[M+H]+	Ergosta-5,24(28)-diene-3,20,26-triol (Podecdysone C)*	Steroids	Steroid	19458-46-9	2	50057.8	65959.5	60447.8	45667.3	51993.7	46025.6	53738.1	41815	33660.5	56645.8	53747.3	58862.8
zjmp120214	471.35	435.33	470.34	C30H46O4	[M+H]+	22-Hydroxy-oleanonic acid	Terpenoids	Triterpene	-	3	351829	319095	364555	233642	263447	223017	220352	195243	175412	179670	194570	219254
Lmdp004267	611.14	147.04	610.132	C30H26O14	[M+H]+	Quercetin-3-O-(6''-O-p-Coumaroyl)glucoside	Flavonoids	Flavonols	-	1	1.18265e+06	124282	426487	660556	1.04124e+06	328132	162728	319208	394395	373690	691801	521384
MWStz261	211.14	70.07	210.137	C11H18N2O2	[M+H]+	Cyclo(D-Leu-L-Pro)	Amino acids and derivatives	Amino acids and derivatives	36238-67-2	3	8492.26	6580.56	5905.4	9880.81	5226.61	13340	5005	13340	1963.92	1670	6670	20005
pmb0880	482.32	341.31	481.317	C23H48NO7P	[M+H]+	LysoPE 18:0(2n isomer)	Lipids	LPE	-	1	20346.2	15015.5	17925.8	19323.5	24412.5	23783.9	8774.39	9101.55	8999.96	28613.1	21983.5	26768.7
Smgp004575	465.1	303.05	464.096	C21H20O12	[M+H]+	Quercetin-5-O-β-D-glucoside*	Flavonoids	Flavonols	-	1	1.70333e+07	2.18511e+07	2.33955e+07	1.59009e+07	1.55015e+07	1.95612e+07	1.36618e+07	1.00159e+07	2.04395e+07	1.16354e+07	1.20329e+07	1.87807e+07
MW0157560	439.23	366.17	438.223	C19H30N6O6	[M+H]+	Thr-Arg-Tyr	Amino acids and derivatives	Amino acids and derivatives	-	3	58137.2	73891	82196.9	87744.5	58051.2	79703.9	120067	99958.7	81131.6	77592.3	102239	120055
Hmlp003185	681.17	287.05	680.159	C30H32O18	[M+H]+	Luteolin-7-O-(6''-malonyl)glucoside-5-O-rhamnoside	Flavonoids	Flavones	-	3	60353.3	72850.6	105459	67668.4	78241.3	66925.8	35010	56924	82562	65748.8	90569.9	61453.3
pmb0566	581.15	383.2	580.143	C26H28O15	[M+H]+	Luteolin-7-O-glucoside-5-O-arabinoside	Flavonoids	Flavones	-	3	324033	268952	154692	359894	250828	254569	361283	562780	256435	320160	208426	374725
pmb2833	529.16	193.1	530.164	C23H30O14	[M-H]-	3-O-Feruloylquinic acid-O-glucoside	Phenolic acids	Phenolic acids	-	3	6717.53	6106.21	13673.4	8242.81	6732.88	12234.5	5496.9	8243.83	10094	6717.53	6714.23	7036.89
pma0104	369.1	207.07	368.09	C20H16O7	[M+H]+	N-Sinapoylhydroxycoumarin	Lignans and Coumarins	Coumarins	-	3	435867	333311	383961	816812	549246	742085	689423	589383	722196	467154	478989	584544
Jmbn003691	311.11	59.01	312.121	C15H20O7	[M-H]-	3,4-dihydroxy-allylbenzene-3-O-β-D-glucopyranoside	Phenolic acids	Phenolic acids	-	2	75109.2	75422.6	102911	67881.1	97175	56955.1	111692	92401.1	98425.8	96491.2	71293.7	89925.9
Lmyp003191	617.08	153.02	616.07	C27H20O17	[M+H]+	Phyllanemblinin A	Tannins	Tannin	-	3	28690.8	31347.3	33545	38871	22953	36726.1	19702.2	39927	32123.5	29586.9	24674	15494.2
MWSmce148	193.08	161.05	194.079	C7H14O6	[M-H]-	L-Quebrachitol	Others	Saccharides	642-38-6	3	31892.5	35184.4	645.288	37493.2	28212	51656.9	37693.3	49316.5	34525.8	33227.7	41096.4	47673.1
pme2755	222.1	138.05	221.09	C8H15NO6	[M+H]+	N-Acetyl-D-glucosamine	Others	Saccharides	7512-17-6	3	63785.2	57962.5	82778.5	98316.5	76513.2	101104	80139.2	76848.3	70884.1	74657.2	66751.6	113445
Lskp211408	497.31	335.26	496.304	C27H44O8	[M+H]+	polypodin B	Steroids	Steroid	-	3	50196.7	44217.9	57460.9	62912.8	85501.1	67389.3	62681.1	50739	61635.4	89178.5	74356	72579.1
MWS00411g	162.08	98.06	161.069	C6H11NO4	[M+H]+	L-2-Aminoadipate	Amino acids and derivatives	Amino acids and derivatives	1118-90-7	2	266517	269852	298832	254778	241628	71529.9	246821	193218	91349.4	94345.9	261562	314428
Lmjp003090	385.11	223.06	384.106	C17H20O10	[M+H]+	Isofraxidin-7-O-glucoside	Lignans and Coumarins	Coumarins	483-91-0	3	193150	178520	183186	159583	135452	149842	154662	161773	175638	135735	147971	151401
Zmdn004052	431.1	269.05	432.106	C21H20O10	[M-H]-	Aloe emodin-1-O-glucoside	Quinones	Anthraquinone	-	3	325279	113192	478477	306130	281321	281731	293007	250438	371926	289551	300238	297018
pme2761	161.01	73.03	162.016	C5H6O6	[M-H]-	4-Hydroxy-2-oxoglutaric acid	Organic acids	Organic acids	1187-99-1	3	209027	175854	201248	243663	220060	115450	126174	274463	199634	126999	215959	206147
Lskp211422	659.36	335.26	658.356	C33H54O13	[M+H]+	Intergristerone A-22-O-galactoside (Sileneoside C)*	Steroids	Steroidal saponins	83207-65-2	1	178625	142597	177014	303687	310496	368083	229763	189493	190234	413317	345643	229835
MWSmce668	505.99	158.93	506.996	C10H16N5O13P3	[M-H]-	ATP; Adenosine 5'-Triphosphate	Nucleotides and derivatives	Nucleotides and derivatives	56-65-5	3	114061	107926	139434	102136	156162	170715	202282	148388	125902	219202	212609	252420
pmb0504	469.23	177.05	468.222	C21H32N4O8	[M+H]+	N-(4'-O-glycosyl)-feruloyl agmatine	Alkaloids	Phenolamine	-	3	49905.2	17486.6	14239.4	30977.8	10209.1	40656	8487.07	12048.3	15635.5	22573.9	23766.1	20237.1
MWSmce355	211.06	181.01	212.069	C10H12O5	[M-H]-	Methyl Syringate	Phenolic acids	Phenolic acids	884-35-5	3	15927.8	12985	11830.5	8798.87	15340.6	20263.5	9868.8	11587.4	7936.33	12485.5	9868.8	11372.4
Ymjm000113	477.2	181.09	478.205	C21H34O12	[M-H]-	Kanokoside B	Terpenoids	Terpene	-	3	581811	334240	574384	339800	511309	473423	570831	634772	350599	349276	580861	508384
Lmpp003465	481.1	319.04	480.09	C21H20O13	[M+H]+	Myricetin-3-O-β-D-glucoside*	Flavonoids	Flavonols	19833-12-6	1	6.4924e+06	7.90017e+06	1.12555e+07	1.19931e+07	24501555	16210750	5.84609e+06	1.04824e+07	6.16439e+06	7.51063e+06	8.60931e+06	6.15741e+06
Lmrj002087	247.13	86.09	246.122	C10H18N2O5	[M+H]+	L-Isoleucyl-L-Aspartate	Amino acids and derivatives	Amino acids and derivatives	-	3	134225	784005	189122	246885	100367	580630	528149	134725	490032	89912.3	126355	95707.4
Wasn002043	485.09	315.07	486.101	C20H22O14	[M-H]-	3,5-Di-Galloyl Sorbitol	Phenolic acids	Phenolic acids	-	1	33829.2	30929	34357.3	12202.4	10198.7	26753.8	16426.8	11692.7	11109.4	25016.3	35096.7	29894.6
pma6218	419.13	383.1	418.126	C21H22O9	[M+H]+	O-MethylNaringenin-8-C-arabinoside	Flavonoids	Flavanones	-	3	165965	161439	131343	368815	249103	284838	255544	277304	270683	218266	165345	232747
Qmqp101713	197.12	133.1	196.11	C11H16O3	[M+H]+	Loliolide	Terpenoids	Monoterpenoids	5989-02-6	3	113898	203119	115367	165386	137079	138076	175821	182871	112868	237138	205561	141970
Lmsn003778	493.1	169.01	494.106	C22H22O13	[M-H]-	1-O-Caffeoyl-4-O-galloyl-β-D-glucose	Phenolic acids	Phenolic acids	-	2	794029	273600	1.29215e+06	236139	594575	929422	971962	616585	626837	932210	767065	246803
MWS0434	287.2	269.21	288.209	C19H28O2	[M-H]-	Trans-dehydrorosinone	Others	Ketone compounds	53-43-0	2	150571	133167	274306	73050.4	116212	98107.6	715907	102493	86488	177859	107974	124724
Zmpp002571	303.05	257.05	302.043	C15H10O7	[M+H]+	Robinetin	Flavonoids	Flavonols	490-31-3	2	2.68958e+06	2.48461e+06	6.41256e+06	6.65733e+06	3.03703e+06	7.45645e+06	7.71807e+06	6318870	8.05628e+06	7.24696e+06	3.61477e+06	5.91966e+06
MW0149912	419.19	401.09	418.181	C15H26N6O8	[M+H]+	Glu-Arg-Asp	Amino acids and derivatives	Amino acids and derivatives	-	3	57655.4	64670.5	68355	69236.9	61685	73355	120055	64930.7	73355	43345	98370	62067.2
Ymjm000116	313.09	151.04	314.1	C14H18O8	[M-H]-	6-O-Acetylarbutin	Phenolic acids	Phenolic acids	10338-88-2	3	121047	114997	139870	125438	180389	149302	137910	143049	134631	169813	130908	68787.7
pmn001554	329.07	123.04	330.074	C17H14O7	[M-H]-	Petasiphenone	Phenolic acids	Phenolic acids	162616-81-1	3	359157	470932	74393.6	519020	197902	559984	508214	615697	502460	385966	476162	481314
pmp000127	625.18	607.17	624.169	C28H32O16	[M+H]+	Chrysoeriol-6,8-di-C-glucoside	Flavonoids	Flavones	-	3	437292	292206	386556	462541	510022	542950	259229	385453	444194	679936	589287	653951
Hmfn000531	175.02	87.01	176.032	C6H8O6	[M-H]-	L-Ascorbic acid (Vitamin C)	Others	Vitamin	50-81-7	2	571927	576578	608210	593020	640330	579709	644494	572354	526108	626378	680152	621558
Zalp003488	369.12	177.06	368.111	C17H20O9	[M+H]+	4-O-Caffeoylquinic acid methyl ester*	Phenolic acids	Phenolic acids	123372-74-7	3	47470.2	12547.1	27203.8	40819.7	11563.1	42954.2	16153.6	34702.2	28197.8	10005	7788.11	21939.1
mws4174	222.1	138.05	221.09	C8H15NO6	[M+H]+	N-Acetyl-D-mannosamine	Others	Saccharides	7772-94-3	3	24547.3	28293.6	32157.7	30466.2	14781.3	16898	40137.3	16898	16925.9	18166.2	24541.2	65839.8
pmf0138	179.06	59.01	180.063	C6H12O6	[M-H]-	D-Mannose*	Others	Saccharides	3458-28-4	1	534133	1.54834e+06	808584	1.61924e+06	1.29126e+06	1.70195e+06	1.03945e+06	717542	646427	1.60634e+06	1.44612e+06	1.48128e+06
Lmhn001477	311.04	179.04	312.048	C13H12O9	[M-H]-	2-Caffeoyl-L-tartaric acid (Caftaric acid)	Phenolic acids	Phenolic acids	67879-58-7	3	424530	491680	241396	383102	542185	529919	438526	426932	403584	309509	192456	207899
Layp006277	585.23	359.15	584.226	C31H36O11	[M+H]+	Hedyotol C	Lignans and Coumarins	Lignans	-	3	555682	471688	280517	188084	149613	382789	577824	407072	449515	174583	333104	201296
Hmln002189	549.091	505.109	550.096	C24H22O15	[M-H]-	Quercetin-3-O-(6''-malonyl)galactoside	Flavonoids	Flavonols	-	3	91700	20984.5	105045	23340	25712.8	25973.8	43622.3	21720.2	29303.4	45368.6	31473.7	67201.7
Zmhn004909	477.06	169.01	478.075	C21H18O13	[M-H]-	3,4-Digalloylshikimic acid	Phenolic acids	Phenolic acids	-	1	173240	524426	477226	1727080	250193	361576	499116	283620	344047	496098	446053	864285
Hmmp002447	725.2	433.11	724.221	C33H40O18	[M+H]+	Apigenin-7-O-rutinoside-4'-O-rhamnoside	Flavonoids	Flavones	-	3	43345	18221	30289.3	38345	23574.3	28455.1	11581.3	16003.9	40010	12692.2	27037.7	34442.3
Zblp004317	206.08	120.09	205.074	C11H11NO3	[M+H]+	(S)-3-(2-oxopropyl)-3-hydroxyindolin-2-one	Alkaloids	Plumerane	-	3	291387	249050	324992	524300	251535	234841	199518	266035	253094	228031	228578	200325
Zmln000282	207.02	189	208.022	C6H8O8	[M-H]-	Hibiscus acid	Organic acids	Organic acids	6205-14-7	3	30918.2	31612.7	21484.7	25971.7	10398.5	31038.8	20000.5	24702.8	12686.5	19231.2	17692.4	24265
mws0939	211.08	126.07	210.075	C8H10N4O3	[M+H]+	1,3,7-Trimethyluric acid	Organic acids	Organic acids	5415-44-1	3	506537	424393	94195.4	91610.3	92844.4	172505	294535	72333.2	75095.2	166790	170630	113872
Lmsp004851	291.09	123.04	290.079	C15H14O6	[M+H]+	3-Hydroxyphloretin	Flavonoids	Chalcones	57765-66-9	2	3.03992e+06	4.95351e+06	6.0346e+06	3.38254e+06	3.3584e+06	3.22878e+06	3.12046e+06	3.15922e+06	3823127	3.02632e+06	3.56502e+06	4.0361e+06
Qmqp101736	309.24	179.14	308.235	C19H32O3	[M+H]+	Sessilifol O	Terpenoids	Sesquiterpenoids	-	3	5531.76	5799.74	6519.61	12222.7	9579.07	11162.9	4585.24	4385.67	7091.5	7215.85	3631.27	2968.7
Qmyp010506	231.07	153.02	230.058	C13H10O4	[M+H]+	2,4,6-Trihydroxybenzophenone	Others	Others	3555-86-0	3	194541	226508	216298	175698	151669	177565	142786	149221	149727	167289	130550	147725
MWSHY0158	869.16	731.12	868.149	C43H32O20	[M+H]+	Theaflavin-3,3'-di-O-gallate	Tannins	Proanthocyanidins	30462-35-2	1	14390	23140.3	11413.2	236633	66677.6	89382.5	24732.6	55218.3	57212.3	24023.5	84638.5	55147.2
Latp005327	233.08	191.07	232.073	C13H12O4	[M+H]+	2-Methyl-5-acetonyl-7-hydroxychromone	Others	Chromone	28955-30-8	2	6122.39	24316.7	16253.5	27364.7	7380.02	27768.9	7290.33	6775.45	8059.39	2966.72	8885.54	19965.3
Lhbp111734	361.16	137.06	360.157	C20H24O6	[M+H]+	Isolariciresinol	Lignans and Coumarins	Lignans	548-29-8	1	61158.7	45878.7	41533.2	49897.2	43663.6	45322.4	46859.2	36742.2	43692	36753.7	87008.3	54847.4
HJAP005	495.11	333.07	494.106	C22H22O13	[M+H]+	Laricitrin-3-O-glucoside*	Flavonoids	Flavonols	39986-90-8	1	4.94076e+06	2.59721e+06	2.16056e+06	3.65814e+06	3.00825e+06	1857035	5731435	3.97624e+06	3.02456e+06	7776805	4.66069e+06	1.52718e+06
pmp001310	627.16	303.1	626.148	C27H30O17	[M+H]+	6-Hydroxykaempferol-3,6-O-Diglucoside*	Flavonoids	Flavonols	-	2	347072	119906	882039	248313	337070	153178	372951	511293	266920	448540	280445	106710
mws1089	421.08	241.01	422.082	C12H23O14P	[M-H]-	Sucrose-6-phosphate	Others	Saccharides	-	3	240145	301772	241604	227383	213576	179911	222543	229558	196098	217628	255027	257319
MW0149263	474.17	327.12	473.166	C20H23N7O7	[M+H]+	Levoleucovorin	Organic acids	Organic acids	68538-85-2	3	967516	1.13869e+06	987475	699775	1.06779e+06	1.31771e+06	982954	1.66892e+06	1.52035e+06	979658	1.09336e+06	810810
MW0155368	409.18	229.12	408.18	C22H24N4O4	[M+H]+	Phe-Trp-Gly	Amino acids and derivatives	Amino acids and derivatives	-	3	97886.1	79768	84607	69168.3	98175.1	96355.1	76384.4	91861.7	99720	97300.6	109972	50250.4
pmp000238	581.15	383.07	580.143	C26H28O15	[M+H]+	Luteolin-6-C-arabinoside-7-O-glucoside	Flavonoids	Flavones	-	3	106710	40727.7	88365	57353.4	76302.5	30370.9	43611.9	38423.1	130065	66685.5	81695	100071
Lhhp120823	193.08	105.07	192.079	C11H12O3	[M+H]+	Eugenyl formate	Others	Others	-	2	247698	156107	275870	244781	232799	194109	251052	212982	220495	179823	166129	137118
Wayp001104	344.13	182.08	343.126	C15H21NO8	[M+H]+	N-(1-Deoxy-1-fructosyl)Tyrosine	Nucleotides and derivatives	Nucleotides and derivatives	-	2	12913	15563.4	5167.64	5686.89	11619.7	16123.6	12117.2	8764.75	10318.5	12270.5	11181.8	11397.2
Walp007182	274.27	88.08	273.267	C16H35NO2	[M+H]+	2-Aminohexadecane-1,15-diol	Lipids	Sphingolipids	-	2	1.6362e+06	2.12079e+06	2.07962e+06	2.46263e+06	1.83411e+06	3.45459e+06	3.13505e+06	2.60796e+06	2.73986e+06	2.42978e+06	1.17756e+06	3.07678e+06
Hmgp002121	609.18	463.08	608.153	C31H28O13	[M+H]+	Hispidulin-7-O-(6''-O-p-Coumaroyl)Glucoside	Flavonoids	Flavones	-	3	37206.7	29528.9	46218.1	24172.9	39365.3	17160.1	48712.4	33661	22873.4	26827.1	28046.6	19526.8
Lmjp002906	479.12	317.07	478.111	C22H22O12	[M+H]+	Rhamnetin-3-O-Glucoside*	Flavonoids	Flavonols	27875-34-9	1	1.68894e+06	2.03951e+06	1.82571e+06	4906450	1.73741e+06	2.11802e+06	1.7243e+06	1.76689e+06	3897630	2.04192e+06	1.65712e+06	1.89607e+06
MWStz205	245.13	120.08	244.121	C14H16N2O2	[M+H]+	Cyclo(D-Phe-L-Pro)	Amino acids and derivatives	Amino acids and derivatives	26488-24-4	3	8340	4187.28	20005	9	9	9	5005	5005	19018.8	8340	6416.54	6072.19
pme0166	167.06	110.03	166.049	C6H6N4O2	[M+H]+	1-Methylxanthine	Nucleotides and derivatives	Nucleotides and derivatives	6136-37-4	3	51331.7	50475.1	68966.2	44088.7	42375.1	39965.6	37712.8	47957.5	56170.1	58169.6	43239.4	34362.3
mws0467	165.06	119.05	166.063	C9H10O3	[M-H]-	3-(4-Hydroxyphenyl)-propionic acid*	Phenolic acids	Phenolic acids	501-97-3	3	18340	11894.6	15216.1	6937.77	10860.1	11570.4	10644.6	11670	28340	11562	28340	31675
Zahp013600	282.28	69.07	281.272	C18H35NO	[M+H]+	octadec-2-enamide	Alkaloids	Alkaloids	-	1	56534.2	35630.7	79072.7	54636.9	48414.8	43708.6	40387.3	55721.3	104731	149252	106084	102345
Wccp011838	282.28	69.07	281.272	C18H35NO	[M+H]+	Octadec-8-enamide	Alkaloids	Alkaloids	-	1	56534.2	35630.7	79072.7	54636.9	48414.8	43708.6	40387.3	55721.3	104731	149252	106084	102345
pmp001257	272.22	254.21	271.215	C15H29NO3	[M+H]+	Tridecanoylglycine	Amino acids and derivatives	Amino acids and derivatives	-	3	158425	232502	237061	190584	167042	325424	88284.4	297927	82790	123390	216910	181926
MWS1850	139.08	56.96	138.068	C8H10O2	[M+H]+	2-Phenoxyethanol	Phenolic acids	Phenolic acids	122-99-6	3	125060	81278.4	113963	82451.4	65360.1	75823.4	70553.4	80023.5	74016.1	94375.3	76528.3	101539
Hmlp001270	485.09	153.01	484.085	C20H20O14	[M+H]+	2,3-Di-O-Galloyl-β-D-glucose	Phenolic acids	Phenolic acids	-	1	70019.3	89839.4	131948	77805.9	146962	103622	58553.5	73619.8	62555.4	49134.7	102293	83031.8
Lssp210056	465.1	303.05	464.096	C21H20O12	[M+H]+	Quercetin3-O-galactoside*	Flavonoids	Flavonols	-	1	3.30576e+06	2.23923e+06	1.99389e+06	3.29198e+06	2.32937e+06	5.81432e+06	2.18643e+06	4.27642e+06	3.04271e+06	2.45573e+06	2.41783e+06	2.93639e+06
pmb0803	508.18	152.4	507.174	C24H29NO11	[M+H]+	Pyridoxine-5'-O-(6''-feruloyl)glucoside	Others	Vitamin	-	3	83144.7	94939.9	74868.9	81362.1	66288.3	74153.8	71860.6	89891.5	67818.8	51421.3	69498.2	78096.6
Lmjp002596	597.14	303.05	596.138	C26H28O16	[M+H]+	Quercetin-3-O-sambubioside	Flavonoids	Flavonols	83048-35-5	3	66017.3	99894.1	40689.1	172404	178044	75025	131360	185372	91700	103732	69161.1	55347.6
Lmyn003028	431.16	269.1	432.163	C19H28O11	[M-H]-	Benzyl-β-gentiobioside	Phenolic acids	Phenolic acids	56775-64-5	3	202874	294030	322139	315808	146381	196031	175440	408239	302250	407241	727307	267747
[truncated: 90 more rows]
