# Supplementary material for: Analysis of the effect of different withering methods on tea quality based on transcriptomics and metabolomics
Source: Front Plant Sci. 2023 Sep 14;14:1235687. doi: 10.3389/fpls.2023.1235687 (PMC10538532; doi:10.3389/fpls.2023.1235687)
Supplement: Supplementary file 3 [file Table_2.xls]

## Sheet: transcriptome analysis data
ID	FL-1_fpkm	FL-2_fpkm	FL-3_fpkm	SW-1_fpkm	SW-2_fpkm	SW-3_fpkm	FW-1_fpkm	FW-2_fpkm	FW-3_fpkm	WW-1_fpkm	WW-2_fpkm	WW-3_fpkm	chr	start	end	strand	gene_name	gene_description	KEGG	KEGG pathway
CSC0020	0.6761	0.4867	0.8615	0.1015	0.1923	0.4012	0.0364	0.2504	0.0627	0.2728	0.5096	0.1621	NC_020019.1	2048	3547	-	matK	--	K20000 maturase K | (RefSeq) matK, CSC0020; maturase K (A)	--
CSC0159	6.6006	6.2913	6.2129	3.9567	4.575	4.6327	2.2007	6.2027	3.5395	6.2703	5.0766	6.3421	NC_020019.1	15595	16338	-	atpI	--	K02108 F-type H+-transporting ATPase subunit a | (RefSeq) atpI, CSC0159; ATP synthase CF0 A subunit (A)	ko00190: Oxidative phosphorylation; ko00195: Photosynthesis; ko01100: Metabolic pathways
CSC0169	1.6517	1.5099	1.6078	0.4997	0.4868	0.7695	0.9211	0.6792	0.8598	1.036	1.1383	1.2315	NC_020019.1	16548	17258	-	rps2	--	K02967 small subunit ribosomal protein S2 | (RefSeq) rps2, CSC0169; ribosomal protein S2 (A)	ko03010: Ribosome
CSC0178	0.7871	0.5294	0.7689	0.4539	0.3626	0.4496	0.2639	0.5967	0.3069	0.6232	0.5	0.4468	NC_020019.1	17506	21642	-	rpoC2	--	K03046 DNA-directed RNA polymerase subunit beta' [EC:2.7.7.6] | (RefSeq) rpoC2, CSC0178; RNA polymerase beta'' subunit (A)	ko03020: RNA polymerase
CSC0221	0.4622	0.2892	0.4781	0.293	0.3885	0.3158	0	0.1549	0.0679	0.4527	0.5407	0.3276	NC_020019.1	21808	24621	-	CSC0221	--	K03046 DNA-directed RNA polymerase subunit beta' [EC:2.7.7.6] | (RefSeq) rpoC1, CSC0221; RNA polymerase beta' subunit (A)	ko03020: RNA polymerase
CSC0358	0.9384	0.4832	0.5592	0.2855	0.6897	0.6925	0.1919	0.4151	0.3968	0.7482	0.6956	0.6842	NC_020019.1	35743	37164	+	psbC	--	K02705 photosystem II CP43 chlorophyll apoprotein | (RefSeq) psbC, CSC0358; photosystem II 44 kDa protein (A)	ko00195: Photosynthesis; ko01100: Metabolic pathways
CSC0743	0.5943	0.3937	0.5533	0.3989	0.4156	0.5733	0.2502	0.246	0.1848	0.3484	0.5006	0.9557	NC_020019.1	74928	76454	+	psbB	--	K02704 photosystem II CP47 chlorophyll apoprotein | (RefSeq) psbB, CSC0743; photosystem II 47 kDa protein (A)	ko00195: Photosynthesis; ko01100: Metabolic pathways
LOC114255749	1.394	1.542	1.1898	0.0552	0.0628	0	1.3065	1.2846	0.921	0.2226	0.3425	0.741	NW_021025367.1	1762819	1763737	-	LOC114255749	--	K01051 pectinesterase [EC:3.1.1.11] | (RefSeq) pectinesterase-like (A)	ko00040: Pentose and glucuronate interconversions; ko01100: Metabolic pathways
LOC114255751	3.6012	2.8036	4.4349	0.3866	0.3767	0.5358	0.4751	0.2336	0.6652	0.6234	0.5382	0.1059	NW_021025367.1	2147250	2148168	+	LOC114255751	--	K13083 flavonoid 3',5'-hydroxylase [EC:1.14.14.81] | (RefSeq) flavonoid 3',5'-hydroxylase 1-like (A)	ko00941: Flavonoid biosynthesis; ko00944: Flavone and flavonol biosynthesis; ko01110: Biosynthesis of secondary metabolites
LOC114255770	9.3462	7.3601	7.7833	2.5659	2.2764	1.6865	2.49	2.0511	2.4933	1.4633	2.6058	1.9794	NW_021025370.1	520492	522788	+	LOC114255770	--	--	--
LOC114255772	1.03	1.2969	1.5428	3.1083	2.9523	3.9013	4.6702	3.9615	4.1028	3.1241	3.5835	3.1423	NW_021025370.1	558574	567047	-	LOC114255772	--	K00759 adenine phosphoribosyltransferase [EC:2.4.2.7] | (RefSeq) adenine phosphoribosyltransferase 5-like isoform X1 (A)	ko00230: Purine metabolism; ko01100: Metabolic pathways; ko01232: Nucleotide metabolism
LOC114255776	17.1969	18.8938	17.4279	23.1527	23.3537	23.0632	23.7082	23.7592	24.3392	23.6025	23.6494	23.711	NW_021025370.1	715187	721072	-	LOC114255776	--	K13416 brassinosteroid insensitive 1-associated receptor kinase 1 [EC:2.7.10.1 2.7.11.1] | (RefSeq) BRASSINOSTEROID INSENSITIVE 1-associated receptor kinase 1-like isoform X1 (A)	ko04016: MAPK signaling pathway - plant; ko04075: Plant hormone signal transduction; ko04626: Plant-pathogen interaction
LOC114255777	4.6961	5.5158	5.6553	2.5601	2.2671	2.8558	3.041	2.5178	2.3719	2.7121	2.479	2.3395	NW_021025370.1	792392	794096	-	LOC114255777	--	--	--
LOC114255778	4.6443	4.4641	3.3135	6.7673	6.2581	5.8728	5.3036	5.1538	4.9415	4.7626	5.4363	6.266	NW_021025370.1	862812	864603	+	LOC114255778	--	--	--
LOC114255779	0.9951	0.4574	1.2575	1.5544	0.9218	1.8212	1.6715	1.429	1.6906	2.2886	1.9758	1.5545	NW_021025370.1	820035	820785	+	LOC114255779	--	K06630 14-3-3 protein epsilon | (RefSeq) 14-3-3-like protein E (A)	--
LOC114255780	8.9269	10.8827	11.603	7.4451	7.1785	7.3696	8.2863	7.9021	8.4816	7.2407	6.5188	6.8857	NW_021025370.1	871125	874543	+	LOC114255780	--	K20416 palmitoyl-[glycerolipid] 7-desaturase [EC:1.14.19.42] | (RefSeq) palmitoyl-monogalactosyldiacylglycerol delta-7 desaturase, chloroplastic-like (A)	--
LOC114255784	1.1154	1.2819	1.4837	0.2525	0.287	0.1633	0.1629	0.4271	0.2807	0.2036	0.1342	0.0484	NW_021025370.1	90845	91849	-	LOC114255784	--	K09286 EREBP-like factor | (RefSeq) ethylene-responsive transcription factor TINY-like (A)	--
LOC114255787	0.12	0.0322	0.0745	0.4185	0.3892	0.4921	0.5728	0.8447	0.282	0.4601	0.2359	0.3646	NW_021025370.1	620549	623864	-	LOC114255787	--	--	--
LOC114255789	9.2482	8.5885	9.8828	91.2991	83.72	78.2482	100.651	98.5855	95.9077	93.9772	88.6209	89.1999	NW_021025370.1	887282	889031	-	LOC114255789	--	--	--
LOC114255790	46.803	50.0498	50.1023	82.0445	82.0414	81.2593	81.7349	77.4872	75.4354	78.7091	78.0067	77.2784	NW_021025371.1	33245	43531	-	LOC114255790	--	K01647 citrate synthase [EC:2.3.3.1] | (RefSeq) citrate synthase, glyoxysomal (A)	ko00020: Citrate cycle (TCA cycle); ko00630: Glyoxylate and dicarboxylate metabolism; ko01100: Metabolic pathways; ko01110: Biosynthesis of secondary metabolites; ko01200: Carbon metabolism; ko01210: 2-Oxocarboxylic acid metabolism; ko01230: Biosynthesis of amino acids
LOC114255791	17.9192	19.9654	19.466	2.2798	2.5004	2.6299	2.7955	3.1714	3.4462	2.999	2.7637	2.3	NW_021025371.1	207739	227575	+	LOC114255791	--	K12129 pseudo-response regulator 7 | (RefSeq) two-component response regulator-like PRR37 isoform X1 (A)	ko04712: Circadian rhythm - plant
LOC114255792	17.6551	16.9369	17.9292	3.9318	2.6232	3.1142	2.7758	2.8195	2.5658	3.3493	2.5746	2.5559	NW_021025371.1	207688	216793	+	LOC114255792	--	K01810 glucose-6-phosphate isomerase [EC:5.3.1.9] | (RefSeq) glucose-6-phosphate isomerase 1, chloroplastic-like isoform X1 (A)	ko00010: Glycolysis / Gluconeogenesis; ko00030: Pentose phosphate pathway; ko00500: Starch and sucrose metabolism; ko00520: Amino sugar and nucleotide sugar metabolism; ko01100: Metabolic pathways; ko01110: Biosynthesis of secondary metabolites; ko01200: Carbon metabolism; ko01250: Biosynthesis of nucleotide sugars
LOC114255793	54.556	56.3539	54.2909	25.143	23.4613	22.0243	23.0066	25.5644	26.3095	26.6726	21.8594	23.8232	NW_021024577.1	2083238	2094262	-	LOC114255793	--	K19073 divinyl chlorophyllide a 8-vinyl-reductase [EC:1.3.1.75] | (RefSeq) divinyl chlorophyllide a 8-vinyl-reductase, chloroplastic-like (A)	ko00860: Porphyrin metabolism; ko01100: Metabolic pathways; ko01110: Biosynthesis of secondary metabolites
LOC114255794	0.0567	0	0	2.3193	2.3297	1.6861	2.494	1.6537	1.849	0.2609	0.1433	0.2585	NW_021025371.1	244164	245104	+	LOC114255794	--	K13993 HSP20 family protein | (RefSeq) class I heat shock protein-like (A)	ko04141: Protein processing in endoplasmic reticulum
LOC114255795	2.1598	1.7376	1.2641	0.176	0.5336	0.5692	0.631	0.5583	0.8698	0.3785	0.2599	0.2249	NW_021025371.1	246158	247466	-	LOC114255795	--	--	--
LOC114255798	3.4205	3.6353	3.6817	1.1637	0.7122	1.0936	1.508	1.7351	1.3823	1.2991	1.3217	0.8865	NW_021025371.1	741514	748351	-	LOC114255798	--	K18270 Rab3 GTPase-activating protein catalytic subunit | (RefSeq) rab3 GTPase-activating protein catalytic subunit isoform X1 (A)	--
LOC114255805	1.083	0.9681	1.6488	3.0077	3.1958	2.8192	3.2694	2.9034	2.8169	2.135	1.9839	2.3343	NW_021025371.1	1953260	1963982	-	LOC114255805	--	K00924 kinase [EC:2.7.1.-] | (RefSeq) receptor protein kinase TMK1-like (A)	--
LOC114255809	71.6616	68.6818	66.1946	88.0055	81.9504	78.468	87.4578	87.4649	90.3816	90.4157	108.697	101.826	NW_021025371.1	2222029	2225200	-	LOC114255809	--	--	--
LOC114255811	8.8385	8.4444	8.4415	4.0939	3.584	3.9196	6.6718	7.42	6.2668	4.4592	4.1225	4.3746	NW_021025371.1	2319556	2328681	-	LOC114255811	--	K12120 phytochrome A | (RefSeq) phytochrome A1-like isoform X1 (A)	ko04712: Circadian rhythm - plant
LOC114255813	12.8892	11.9436	10.5564	13.5388	13.6389	15.5623	10.8327	11.1256	14.3867	16.6584	17.5081	18.7566	NW_021025371.1	2460178	2460968	-	LOC114255813	--	--	--
LOC114255819	0.0861	0.1154	0.2494	0.1455	0.2067	0.1666	0.2151	0.2981	0.2528	0.242	0.3142	0.244	NW_021024577.1	372999	381473	-	LOC114255819	--	--	--
LOC114255824	3.8687	3.7821	3.5567	4.2839	2.8581	3.3127	2.5536	2.6584	4.6593	5.5939	4.7852	5.4	NW_021025371.1	615586	616675	-	LOC114255824	--	K09419 heat shock transcription factor, other eukaryote | (RefSeq) heat shock factor protein HSF24-like (A)	--
LOC114255830	61.584	59.1515	58.6588	11.9626	11.1836	9.9983	12.5841	12.7392	14.1756	11.4972	11.7498	11.5899	NW_021024577.1	725895	728288	+	LOC114255830	--	--	--
LOC114255831	0.1969	0.264	0.2241	0.3744	0.2601	0.1121	0.2908	0.088	0.0771	0.1677	0.1659	0.319	NW_021025371.1	1322575	1394930	-	LOC114255831	--	K02519 translation initiation factor IF-2 | (RefSeq) LOW QUALITY PROTEIN: translation initiation factor IF-2, chloroplastic-like (A)	--
LOC114255848	3.9871	2.4875	3.3337	1.7795	2.0227	2.4186	3.0783	2.9448	4.5877	3.7428	3.7013	3.2627	NW_021025371.1	129650	130305	-	LOC114255848	--	--	--
LOC114255859	12.8284	11.6303	12.8695	65.7467	62.5422	59.1472	96.8104	91.7897	101.361	107.968	107.225	108.617	NW_021025371.1	2028284	2029627	+	LOC114255859	--	--	--
LOC114255863	0.2003	0.0921	0.0267	0.0816	0.0309	0.1467	0.2634	0.1151	0.4034	0.3072	0.2893	0.3391	NW_021025371.1	3076523	3078389	-	LOC114255863	--	K10664 E3 ubiquitin-protein ligase ATL6/9/15/31/42/55 [EC:2.3.2.27] | (RefSeq) LOW QUALITY PROTEIN: E3 ubiquitin-protein ligase ATL6-like (A)	--
LOC114255864	1.4062	0.9899	1.4458	1.8107	1.1399	1.5614	1.3779	1.2075	1.4969	1.5273	1.3573	1.5752	NW_021025371.1	3108745	3110951	-	LOC114255864	--	K10664 E3 ubiquitin-protein ligase ATL6/9/15/31/42/55 [EC:2.3.2.27] | (RefSeq) E3 ubiquitin-protein ligase ATL6-like (A)	--
LOC114255865	1.8106	1.7087	1.5238	1.523	1.3924	1.6417	2.0293	1.8902	1.6564	1.308	1.5545	1.7452	NW_021025371.1	3255511	3257043	-	LOC114255865	--	K10664 E3 ubiquitin-protein ligase ATL6/9/15/31/42/55 [EC:2.3.2.27] | (RefSeq) E3 ubiquitin-protein ligase ATL6-like (A)	--
LOC114255873	8.3716	9.557	10.1707	15.6926	15.0369	16.3436	15.4888	15.3487	14.1529	16.5948	16.085	14.5678	NW_021025372.1	41766	45108	+	LOC114255873	--	--	--
LOC114255874	1.1562	0.5038	0.6056	0.8932	1.1195	0.5185	1.4531	0.8233	0.9761	0.9418	0.7102	0.7463	NW_021025372.1	47613	78256	-	LOC114255874	--	--	--
LOC114255876	0.2871	0.1386	0.1069	0.2457	0.3724	0.1766	0.4697	0.3752	0.43	0.1541	0.3144	0.3663	NW_021025372.1	462259	464117	+	LOC114255876	--	K13691 pathogen-inducible salicylic acid glucosyltransferase [EC:2.4.1.-] | (RefSeq) UDP-glycosyltransferase 74F2-like (A)	--
LOC114255877	8.639	9.8162	9.189	8.6639	8.9962	9.1453	9.6712	9.3819	8.2494	12.1822	11.3406	12.5274	NW_021025372.1	499569	501262	+	LOC114255877	--	K13691 pathogen-inducible salicylic acid glucosyltransferase [EC:2.4.1.-] | (RefSeq) UDP-glycosyltransferase 74F2-like (A)	--
LOC114255878	2.0324	1.635	1.6782	1.6408	1.6578	1.4149	2.2741	2.0046	1.6553	2.1754	1.6151	1.6075	NW_021025372.1	577408	579039	-	LOC114255878	--	--	--
LOC114255879	2.349	2.0697	2.4997	3.8289	3.4335	3.6687	3.2024	3.306	3.4293	3.2243	2.8267	2.8338	NW_021025372.1	621675	640137	-	LOC114255879	--	K00876 uridine kinase [EC:2.7.1.48] | (RefSeq) uridine kinase-like protein 1, chloroplastic isoform X1 (A)	ko00240: Pyrimidine metabolism; ko01100: Metabolic pathways; ko01232: Nucleotide metabolism
LOC114255880	13.0241	12.4224	13.1377	7.9275	7.6247	9.2026	7.5158	9.0261	8.7356	9.1525	9.3917	8.3621	NW_021025372.1	657512	662577	-	LOC114255880	--	--	--
LOC114255881	0.5131	1.0319	1.0579	3.293	2.6935	2.7233	3.9158	3.5368	3.4223	4.4673	4.0904	3.7907	NW_021025372.1	708222	711134	+	LOC114255881	--	K13429 chitin elicitor receptor kinase 1 | (RefSeq) lysM domain receptor-like kinase 3 isoform X1 (A)	ko04626: Plant-pathogen interaction
LOC114255882	37.9647	35.3262	37.4323	51.3878	51.0072	50.1265	51.9509	49.8822	53.6044	57.4071	60.7535	63.9051	NW_021025372.1	701786	705117	+	LOC114255882	--	K01783 ribulose-phosphate 3-epimerase [EC:5.1.3.1] | (RefSeq) ribulose-phosphate 3-epimerase, cytoplasmic isoform isoform X1 (A)	ko00030: Pentose phosphate pathway; ko00040: Pentose and glucuronate interconversions; ko00710: Carbon fixation in photosynthetic organisms; ko01100: Metabolic pathways; ko01110: Biosynthesis of secondary metabolites; ko01200: Carbon metabolism; ko01230: Biosynthesis of amino acids
LOC114255883	25.0214	17.1836	16.5171	22.5919	21.7663	21.1001	25.6665	34.7239	25.1609	21.3654	22.4135	19.7988	NW_021025372.1	741584	746161	+	LOC114255883	--	K00939 adenylate kinase [EC:2.7.4.3] | (RefSeq) probable adenylate kinase 7, mitochondrial (A)	ko00230: Purine metabolism; ko00730: Thiamine metabolism; ko01100: Metabolic pathways; ko01110: Biosynthesis of secondary metabolites; ko01232: Nucleotide metabolism; ko01240: Biosynthesis of cofactors
LOC114255884	14.3144	14.599	13.1137	3.0734	4.8409	2.9816	4.3908	2.553	4.3526	4.4249	3.4229	4.3342	NW_021025372.1	746726	748238	-	LOC114255884	--	--	--
LOC114255886	10.5029	11.052	11.2858	2.5072	2.778	2.2711	3.353	3.2076	3.3184	2.599	2.5571	2.6251	NW_021025372.1	777029	786044	-	LOC114255886	--	K00231 protoporphyrinogen/coproporphyrinogen III oxidase [EC:1.3.3.4 1.3.3.15] | (RefSeq) protoporphyrinogen oxidase, mitochondrial isoform X1 (A)	ko00860: Porphyrin metabolism; ko01100: Metabolic pathways; ko01110: Biosynthesis of secondary metabolites; ko01240: Biosynthesis of cofactors
LOC114255887	0.9794	0.591	1.0032	0.3027	0.6087	0.5772	0.5257	0.7631	0.5393	0.5068	0.4744	0.4686	NW_021025372.1	808586	811889	+	LOC114255887	--	--	--
LOC114255891	29.6931	28.5823	28.2875	36.9643	36.4515	37.7781	33.7381	34.9828	37.6119	37.0072	42.47	40.7845	NW_021025372.1	1150602	1157936	+	LOC114255891	--	K12881 THO complex subunit 4 | (RefSeq) THO complex subunit 4B-like isoform X1 (A)	ko03013: Nucleocytoplasmic transport; ko03015: mRNA surveillance pathway; ko03040: Spliceosome
LOC114255892	148.432	160.999	151.586	86.5861	88.8375	84.9733	92.6551	90.474	102.719	104.955	121.074	113.772	NW_021025372.1	1174525	1175126	-	LOC114255892	--	K11254 histone H4 | (RefSeq) histone H4 (A)	--
LOC114255896	47.1635	58.6784	52.5966	66.2242	82.1908	61.0804	75.1377	66.1567	90.9888	88.8506	117.646	94.1232	NW_021025372.1	1233132	1233423	+	LOC114255896	--	--	--
LOC114255900	0.7558	0.6587	0.8357	1.2277	1.1402	0.9683	0.8855	0.7281	1.1375	1.4365	1.0346	1.3201	NW_021025372.1	1456623	1464271	-	LOC114255900	--	--	--
LOC114255903	133.85	129.368	129.72	107.427	104.542	98.2211	109.751	102.549	105.134	94.6143	95.9635	97.4925	NW_021025372.1	1946203	1949587	+	LOC114255903	--	--	--
LOC114255905	28.708	30.4671	30.848	12.0641	11.7738	11.1653	14.8074	17.0708	15.5242	11.2989	14.3043	12.6136	NW_021025372.1	2079359	2082151	-	LOC114255905	--	--	--
LOC114255906	1.6552	2.3968	2.7741	1.8098	1.61	2.6295	2.1154	3.7438	3.3537	1.5227	2.2308	2.1117	NW_021025372.1	2070846	2077109	-	LOC114255906	--	--	--
LOC114255909	5.6491	4.9509	5.7631	1.6862	1.8659	1.8899	2.5818	2.7037	2.7314	1.6927	1.4345	1.5091	NW_021025372.1	2086461	2094145	-	LOC114255909	--	K14489 arabidopsis histidine kinase 2/3/4 (cytokinin receptor) [EC:2.7.13.3] | (RefSeq) histidine kinase 3-like isoform X1 (A)	ko04075: Plant hormone signal transduction
LOC114255921	1.7477	1.7575	1.424	0.6924	1.4167	1.1196	1.2658	1.3177	1.3472	1.5073	1.1655	1.46	NW_021025372.1	1950834	1963278	-	LOC114255921	--	--	--
LOC114255927	79.148	76.1367	69.5556	59.2865	65.5662	53.2166	76.4558	66.4588	72.2931	59.6187	73.0019	66.4664	NW_021025372.1	641329	642250	-	LOC114255927	--	--	--
LOC114255928	3.9466	4.2975	3.8233	26.1922	25.679	24.9648	23.9669	22.1214	21.5982	29.5223	31.6662	29.1357	NW_021025372.1	643700	648496	-	LOC114255928	--	K01052 lysosomal acid lipase/cholesteryl ester hydrolase [EC:3.1.1.13] | (RefSeq) triacylglycerol lipase 2 isoform X1 (A)	ko00100: Steroid biosynthesis
LOC114255929	48.3285	51.7561	47.9666	61.1713	62.3943	58.2141	104.627	96.1514	108.081	117.404	125.075	125.54	NW_021025372.1	714654	715340	-	LOC114255929	--	K13448 calcium-binding protein CML | (RefSeq) calcium-binding protein CML39-like (A)	ko04626: Plant-pathogen interaction
LOC114255934	13.1906	9.5208	11.8231	6.3297	8.7936	10.2345	9.5794	10.5338	7.6021	6.143	4.3614	4.4937	NW_021025372.1	2158777	2160082	+	LOC114255934	--	--	--
LOC114255941	0.7048	0.378	0.6319	0.273	0.4514	0.2675	0.4003	0.4461	0.2759	0.3002	0.2419	0.2141	NW_021025375.1	82498	87115	+	LOC114255941	--	K01193 beta-fructofuranosidase [EC:3.2.1.26] | (RefSeq) beta-fructofuranosidase, insoluble isoenzyme 1-like (A)	ko00052: Galactose metabolism; ko00500: Starch and sucrose metabolism; ko01100: Metabolic pathways; ko01110: Biosynthesis of secondary metabolites
LOC114255942	28.1377	28.7393	29.8603	25.4428	30.4856	27.0016	29.7568	32.5845	42.1032	39.3356	42.2917	41.0396	NW_021025375.1	223435	229027	+	LOC114255942	--	--	--
LOC114255943	8.3373	8.4442	9.4334	1.0738	0.8257	0.9533	0.9849	1.1353	1.2875	1.3496	0.9513	1.3319	NW_021025375.1	413636	419201	-	LOC114255943	--	K09285 AP2-like factor, ANT lineage | (RefSeq) AP2-like ethylene-responsive transcription factor At1g16060 isoform X1 (A)	--
LOC114255945	32.1999	30.3598	31.8742	4.8426	5.715	5.4197	7.5407	7.8616	6.399	3.7764	4.337	4.4383	NW_021025375.1	469759	472421	-	LOC114255945	--	K22683 aspartyl protease family protein [EC:3.4.23.-] | (RefSeq) aspartyl protease family protein 2-like (A)	--
LOC114255946	68.4743	64.2933	67.4884	46.1428	46.383	50.5489	43.5451	43.0051	37.9027	36.6812	34.1993	33.1247	NW_021025375.1	512712	520779	+	LOC114255946	--	--	--
LOC114255950	0	0	0.1022	0.3131	0.514	0.525	0.0374	0.1103	0	0.028	0.0925	0	NW_021025375.1	680599	691311	+	LOC114255950	--	--	--
LOC114255951	19.075	18.5644	19.4653	37.4539	41.7686	38.0523	42.1145	44.3065	39.9474	52.3589	49.092	49.7748	NW_021025375.1	694769	696489	+	LOC114255951	--	K20716 mitogen-activated protein kinase kinase kinase 17/18 | (RefSeq) mitogen-activated protein kinase kinase kinase NPK1-like (A)	ko04016: MAPK signaling pathway - plant
LOC114255956	0.3438	0.6224	0.3602	1.1851	1.3935	1.3655	1.0107	0.6481	0.5301	1.7133	1.5205	1.4883	NW_021025375.1	699655	702877	-	LOC114255956	--	K20716 mitogen-activated protein kinase kinase kinase 17/18 | (RefSeq) mitogen-activated protein kinase kinase kinase 18-like (A)	ko04016: MAPK signaling pathway - plant
LOC114255963	30.7177	30.9861	29.6642	88.8816	90.0562	95.7332	84.0293	86.0194	88.3772	109.566	108.552	111.335	NW_021025375.1	636409	638159	-	LOC114255963	--	--	--
LOC114255964	7.0329	6.5126	7.7263	4.1854	6.1793	3.7338	4.0869	3.6621	4.2344	4.577	4.4325	3.3198	NW_021025376.1	26328	30904	-	LOC114255964	--	--	--
LOC114255967	0.3378	0.2873	0.2426	0.5139	0.4902	0.5144	0.6315	0.6597	0.4931	0.3033	0.3577	0.5189	NW_021025376.1	112124	118225	+	LOC114255967	--	--	--
LOC114255971	9.791	10.0446	10.455	4.7402	4.9755	5.0866	5.3039	5.3728	5.5393	4.2351	5.1263	4.6659	NW_021025376.1	201365	236562	-	LOC114255971	--	K18204 D-2-hydroxyglutarate dehydrogenase [EC:1.1.99.39] | (RefSeq) D-2-hydroxyglutarate dehydrogenase, mitochondrial isoform X1 (A)	--
LOC114255973	6.0926	5.7868	5.3436	9.2315	7.5195	7.5337	7.4351	7.4682	9.0032	9.1004	7.8141	8.4536	NW_021025376.1	181936	191146	+	LOC114255973	--	K15115 solute carrier family 25 (mitochondrial folate transporter), member 32 | (RefSeq) folate transporter 1, chloroplastic isoform X1 (A)	--
LOC114255982	1.6076	1.9165	2.3445	1.639	1.7584	1.866	4.5151	3.8357	3.276	2.9251	2.953	2.9652	NW_021025377.1	405951	408706	-	LOC114255982	--	K13430 serine/threonine-protein kinase PBS1 [EC:2.7.11.1] | (RefSeq) serine/threonine-protein kinase PBS1-like (A)	ko04626: Plant-pathogen interaction
LOC114255983	3.2086	5.6318	4.8888	4.7149	7.8814	4.7834	6.8595	3.8119	5.9102	10.9572	8.8454	10.101	NW_021025377.1	404780	405046	+	LOC114255983	--	--	--
LOC114255995	0.1592	0.2988	0.3211	0.7316	0.6882	0.6526	0.868	0.7734	0.5142	0.3661	0.4246	0.3143	NW_021025381.1	182678	188389	+	LOC114255995	--	--	--
LOC114255996	1.0002	1.2814	0.9658	1.2328	1.3612	0.9492	1.1741	0.7448	1.4359	1.0223	0.9361	1.0802	NW_021025381.1	37210	38867	-	LOC114255996	--	K12741 heterogeneous nuclear ribonucleoprotein A1/A3 | (RefSeq) uncharacterized protein LOC114297517 (A)	ko03040: Spliceosome
LOC114255998	1.8267	1.7961	2.2048	3.4737	4.4603	3.7444	5.7414	4.7607	3.3376	4.4604	3.1344	3.9458	NW_021025381.1	16174	16962	-	LOC114255998	--	--	--
LOC114256000	0.9721	1.256	1.1521	0.6162	0.7005	0.5737	0.6024	0.5627	0.3114	0.5646	0.5707	0.3758	NW_021025381.1	269769	271580	-	LOC114256000	--	--	--
LOC114256001	0.4653	0.4278	0.8666	5.0565	4.7418	5.2462	4.6897	4.21	4.5092	6.4211	6.9434	6.0578	NW_021025381.1	291809	294148	-	LOC114256001	--	--	--
LOC114256002	0.1553	0.0555	0.241	0.1805	0.1865	0.1415	0.1412	0.052	0.1216	0.172	0.1308	0.0157	NW_021025383.1	622325	625417	-	LOC114256002	--	K05681 ATP-binding cassette, subfamily G (WHITE), member 2 | (RefSeq) ABC transporter G family member 9-like (A)	ko02010: ABC transporters
LOC114256003	9.1182	9.8899	10.7876	9.5675	10.2955	8.466	14.8948	13.5229	13.9107	13.5857	11.9278	12.3175	NW_021025383.1	614195	622389	+	LOC114256003	--	K13430 serine/threonine-protein kinase PBS1 [EC:2.7.11.1] | (RefSeq) probable serine/threonine-protein kinase PBL7 isoform X1 (A)	ko04626: Plant-pathogen interaction
LOC114256008	0.6602	1.5934	0.8607	0.6278	0.999	0.5752	0.8438	0.7301	0.727	0.8098	0.8064	0.5716	NW_021025383.1	711958	716362	-	LOC114256008	--	K23877 xyloglucan O-acetyltransferase | (RefSeq) protein ALTERED XYLOGLUCAN 4-like (A)	--
LOC114256009	9.061	9.8705	9.2742	20.7342	19.9673	19.5858	16.7806	16.8176	14.9708	16.7579	16.2007	16.3861	NW_021025383.1	730757	735091	-	LOC114256009	--	K22184 bromodomain-containing protein 9 | (RefSeq) uncharacterized protein LOC114276128 isoform X1 (A)	--
LOC114256012	16.4512	17.9749	16.622	9.3743	7.5031	8.5503	8.8279	8.9141	11.4092	9.7049	11.5481	13.7692	NW_021025383.1	888156	892321	-	LOC114256012	--	--	--
LOC114256021	2.0703	2.3407	2.1361	0.2483	0.4435	0.4014	0.6293	0.4687	0.5093	0.5576	0.4085	0.4929	NW_021025384.1	273696	283383	-	LOC114256021	--	K19001 ATP-dependent DNA helicase | (RefSeq) ATP-dependent DNA helicase DDM1 isoform X1 (A)	--
LOC114256024	3.6846	3.6736	4.3985	0.3593	0.4765	0.6778	1.0626	0.8548	0.9433	0.8208	0.6632	0.6027	NW_021025384.1	359201	365560	-	LOC114256024	--	--	--
LOC114256038	14.354	13.1263	13.8354	5.3847	4.6662	5.3446	9.0007	6.313	7.7551	5.803	6.3762	6.4382	NW_021025384.1	754340	758326	+	LOC114256038	--	--	--
LOC114256039	28.0556	29.7006	29.5984	31.6819	30.3223	29.3017	34.818	34.5678	38.7466	40.4619	41.0346	38.6846	NW_021025384.1	763312	793660	+	LOC114256039	--	--	--
LOC114256040	2.2516	2.1237	2.3134	1.0705	0.4615	0.557	0.8732	0.7415	0.8208	0.7143	0.4578	0.7076	NW_021025384.1	802409	809921	-	LOC114256040	--	K12831 splicing factor 3B subunit 4 | (RefSeq) splicing factor 3B subunit 4-like (A)	ko03040: Spliceosome
LOC114256047	1.2839	0.939	1.0868	0.9618	1.3035	1.4754	1.2332	0.8213	0.6512	0.9246	0.1966	0.2127	NW_021025384.1	1039216	1043916	-	LOC114256047	--	--	--
LOC114256048	3.0527	4.7714	3.2756	3.6214	3.3936	4.887	4.9643	6.5176	5.02	4.0342	4.6776	4.7161	NW_021025384.1	1149771	1165361	-	LOC114256048	--	K01285 lysosomal Pro-X carboxypeptidase [EC:3.4.16.2] | (RefSeq) lysosomal Pro-X carboxypeptidase-like (A)	--
LOC114256052	0.3454	0.3284	0.4386	0.7464	0.2036	0.5793	0.0963	0.1894	0.6085	0.5777	0.7141	1.116	NW_021025384.1	1367882	1387341	+	LOC114256052	--	K15095 (+)-neomenthol dehydrogenase [EC:1.1.1.208] | (RefSeq) short-chain dehydrogenase/reductase 2b-like isoform X1 (A)	ko00902: Monoterpenoid biosynthesis; ko01110: Biosynthesis of secondary metabolites
LOC114256055	193.632	189.663	185.475	42.2531	46.7783	42.7651	60.7631	57.1931	58.6628	49.9586	48.7485	48.2388	NW_021025384.1	1741611	1750011	+	LOC114256055	--	K00218 protochlorophyllide reductase [EC:1.3.1.33] | (RefSeq) protochlorophyllide reductase-like (A)	ko00860: Porphyrin metabolism; ko01100: Metabolic pathways; ko01110: Biosynthesis of secondary metabolites
LOC114256064	0.7695	0.5539	0.7542	0.1155	0.3939	0.2906	0.4555	0.3257	0.2141	0.2484	0.1706	0.2214	NW_021025384.1	1045651	1046968	+	LOC114256064	--	K01726 gamma-carbonic anhydrase [EC:4.2.1.-] | (RefSeq) uncharacterized protein LOC114256064 (A)	--
LOC114256068	1.5977	1.5191	1.082	2.624	1.9623	3.0519	3.7128	2.6283	2.4312	2.6168	2.8753	3.5739	NW_021025384.1	1782032	1782766	-	LOC114256068	--	--	--
LOC114256083	0.8296	0.9882	1.0844	1.077	0.8793	1.1609	1.2723	1.3311	1.1243	0.7216	0.9541	0.9159	NW_021025385.1	71783	87795	-	LOC114256083	--	--	--
LOC114256095	0.3633	0.7307	0.9867	0.0576	0.0982	0.0931	0.2167	0.1217	0.1067	0.1857	0	0.0552	NW_021025386.1	1605699	1607461	+	LOC114256095	--	K13416 brassinosteroid insensitive 1-associated receptor kinase 1 [EC:2.7.10.1 2.7.11.1] | (RefSeq) BRASSINOSTEROID INSENSITIVE 1-associated receptor kinase 1-like isoform X1 (A)	ko04016: MAPK signaling pathway - plant; ko04075: Plant hormone signal transduction; ko04626: Plant-pathogen interaction
LOC114256103	44.4824	51.71	54.5697	17.9755	19.8315	16.299	20.5803	17.3279	19.5935	16.1982	16.2995	14.9986	NW_021025386.1	2811800	2835473	-	LOC114256103	--	K02206 cyclin-dependent kinase 2 [EC:2.7.11.22] | (RefSeq) cyclin-dependent kinase 17-like (A)	--
LOC114256111	1.6024	2.0142	1.6474	1.0157	1.2267	1.1633	1.3994	1.6444	0.9411	1.0749	0.8998	0.9126	NW_021025386.1	4426295	4427893	+	LOC114256111	--	--	--
LOC114256112	41.034	40.8651	40.4075	20.0323	18.8561	22.2391	25.373	27.4792	26.2448	21.6801	21.0097	22.2415	NW_021025386.1	42242	46355	+	LOC114256112	--	K07374 tubulin alpha | (RefSeq) tubulin alpha-3 chain-like (A)	ko04145: Phagosome
LOC114256113	20.6607	19.0656	17.4213	7.937	7.3281	8.7195	8.4368	7.7806	7.5791	6.3013	7.9206	7.0824	NW_021025386.1	52743	82131	+	LOC114256113	--	--	--
LOC114256114	8.7078	7.7836	8.9323	4.9326	4.3386	5.0216	5.1357	6.1255	5.7488	4.3873	4.5432	4.0709	NW_021025386.1	89784	93173	-	LOC114256114	--	--	--
LOC114256115	5.5487	4.5227	5.003	1.8654	1.4716	2.2508	1.6466	1.8397	1.9346	1.4142	1.5169	1.2408	NW_021025386.1	151947	166482	-	LOC114256115	--	K17604 zinc finger SWIM domain-containing protein 3 | (RefSeq) uncharacterized protein LOC114268176 (A)	--
LOC114256116	2.8145	3.2346	3.2446	2.3666	1.4692	2.0605	2.5449	2.4829	2.0409	1.8347	1.9353	1.7273	NW_021025386.1	242586	248347	-	LOC114256116	--	K17604 zinc finger SWIM domain-containing protein 3 | (RefSeq) uncharacterized protein LOC114268176 (A)	--
LOC114256117	0.969	1.2472	1.0426	0.9008	0.8145	0.5959	0.8366	0.3896	0.588	0.8749	0.5804	0.6083	NW_021025386.1	267096	271253	-	LOC114256117	--	--	--
LOC114256118	9.496	9.0284	9.1546	2.7817	2.4621	2.9002	3.9229	4.1463	3.5913	2.4266	2.6057	2.2727	NW_021025386.1	418855	423294	+	LOC114256118	--	K19892 glucan endo-1,3-beta-glucosidase 4 [EC:3.2.1.39] | (RefSeq) glucan endo-1,3-beta-glucosidase 4-like (A)	ko00500: Starch and sucrose metabolism; ko01100: Metabolic pathways
LOC114256119	13.6453	12.8743	14.5424	3.2408	3.709	3.1465	4.1175	3.6493	3.815	3.0336	3.0677	3.1274	NW_021025386.1	473358	525219	+	LOC114256119	--	K21888 glutathione dehydrogenase/transferase [EC:1.8.5.1 2.5.1.18] | (RefSeq) uncharacterized protein LOC114274471 isoform X1 (A)	ko00053: Ascorbate and aldarate metabolism; ko00480: Glutathione metabolism; ko01100: Metabolic pathways
LOC114256121	1.2118	1.8106	1.612	1.3169	1.9334	1.4787	2.0061	1.9144	0.9659	1.8138	1.993	3.2079	NW_021025386.1	565024	571216	+	LOC114256121	--	K07904 Ras-related protein Rab-11A | (RefSeq) ras-related protein RABA1d (A)	ko04144: Endocytosis
LOC114256125	53.6979	55.7312	53.9109	3.4376	3.3902	4.9588	6.0883	6.8412	9.18	4.2797	3.8067	4.2636	NW_021025386.1	588000	589457	-	LOC114256125	--	K14826 FK506-binding nuclear protein [EC:5.2.1.8] | (RefSeq) peptidyl-prolyl cis-trans isomerase FKBP53-like (A)	--
LOC114256128	3.2032	2.577	2.9588	1.5838	1.6341	2.0749	1.9913	1.9836	1.9866	1.1787	1.511	1.0275	NW_021025386.1	775853	779627	-	LOC114256128	--	--	--
LOC114256130	6.6311	6.042	5.2534	4.006	3.8012	3.1166	4.1205	2.5781	3.4211	3.1457	3.9193	3.1049	NW_021025386.1	1304589	1314727	+	LOC114256130	--	K21604 jasmonoyl-L-amino acid hydrolase [EC:3.5.1.127] | (RefSeq) uncharacterized protein LOC114291845 (A)	--
LOC114256131	18.6969	21.2034	20.3773	2.4427	3.0337	2.8282	5.0102	3.9695	3.8977	3.866	4.0876	3.9887	NW_021024578.1	356477	369292	-	LOC114256131	--	--	--
LOC114256136	0.6868	0.6425	0.6098	0.1063	0.1381	0.1964	0.245	0.1285	0.3518	0.1592	0.0942	0.1892	NW_021025386.1	1601267	1604930	+	LOC114256136	--	K13415 protein brassinosteroid insensitive 1 [EC:2.7.10.1 2.7.11.1] | (RefSeq) systemin receptor SR160 (A)	ko04075: Plant hormone signal transduction
LOC114256137	3.6156	3.2215	4.0906	1.2568	1.2185	1.7931	1.8683	1.1725	2.0892	1.4008	1.0807	1.736	NW_021025386.1	1641017	1642389	+	LOC114256137	--	K00430 peroxidase [EC:1.11.1.7] | (RefSeq) peroxidase 31-like (A)	ko00940: Phenylpropanoid biosynthesis; ko01100: Metabolic pathways; ko01110: Biosynthesis of secondary metabolites
LOC114256139	1.8208	1.5679	1.7789	1.4264	1.2472	1.5376	2.858	3.0291	3.016	1.6219	1.2529	1.1685	NW_021025386.1	2297645	2309181	+	LOC114256139	--	K14489 arabidopsis histidine kinase 2/3/4 (cytokinin receptor) [EC:2.7.13.3] | (RefSeq) histidine kinase 4-like isoform X1 (A)	ko04075: Plant hormone signal transduction
LOC114256146	61.3614	59.1088	62.468	84.6128	84.0993	83.737	67.6365	68.3839	71.9429	77.5597	77.7954	78.944	NW_021025386.1	2930856	2935807	+	LOC114256146	--	K11982 E3 ubiquitin-protein ligase RNF115/126 [EC:2.3.2.27] | (RefSeq) E3 ubiquitin-protein ligase RING1-like (A)	--
LOC114256149	35.0517	33.543	33.384	9.4381	8.521	9.3259	14.0078	12.629	11.7276	9.2148	9.2759	8.9986	NW_021025386.1	3071148	3073212	+	LOC114256149	--	K16221 transcription factor TCP21 (protein CCA1 HIKING EXPEDITION) | (RefSeq) transcription factor TCP7 (A)	ko04712: Circadian rhythm - plant
LOC114256150	22.4217	24.0335	23.4873	31.131	26.574	24.5477	32.5642	27.6627	29.0675	29.3972	31.8719	29.8947	NW_021025386.1	3103637	3109654	+	LOC114256150	--	K04797 prefoldin alpha subunit | (RefSeq) probable prefoldin subunit 5 (A)	--
LOC114256151	8.4406	8.0151	8.4902	1.8453	1.7088	2.032	3.1561	3.3301	2.6456	2.0265	1.7335	2.0125	NW_021025386.1	3166391	3209500	+	LOC114256151	--	K21852 dedicator of cytokinesis protein 6/7/8 | (RefSeq) guanine nucleotide exchange factor SPIKE 1 (A)	--
LOC114256152	0.487	0.4963	0.6349	0.3087	0.3158	0.2662	0.2656	0.2611	0.1859	0.1742	0.3145	0.1923	NW_021025386.1	3212089	3216242	+	LOC114256152	--	--	--
LOC114256153	9.2315	10.347	10.4494	19.8007	18.3727	19.4036	18.0595	18.2858	19.3083	22.0094	22.5396	22.8548	NW_021025386.1	3301699	3306161	+	LOC114256153	--	--	--
LOC114256154	6.1538	7.0881	7.2942	2.9175	2.4084	2.6354	3.2599	3.6015	3.3071	2.3786	2.2959	2.2651	NW_021025386.1	3441040	3494205	+	LOC114256154	--	K14318 nuclear pore complex protein Nup88 | (RefSeq) LOW QUALITY PROTEIN: nuclear pore complex protein NUP88 (A)	ko03013: Nucleocytoplasmic transport
LOC114256155	45.6942	40.5172	41.1714	59.8599	59.2889	56.6489	48.171	49.5601	54.4191	62.5382	68.5166	71.8081	NW_021025386.1	3654511	3661196	+	LOC114256155	--	--	--
LOC114256158	0.2074	0.584	0.7725	0.3698	0.2242	0.1594	0.5832	0.5473	0.1827	0.2186	0.1529	0.0236	NW_021025386.1	3773707	3794687	-	LOC114256158	--	K14301 nuclear pore complex protein Nup107 | (RefSeq) nuclear pore complex protein NUP107-like (A)	ko03013: Nucleocytoplasmic transport
LOC114256162	38.5245	37.5856	38.8336	10.3303	12.4707	11.8539	16.7868	17.3177	16.9335	12.1938	11.6498	12.3085	NW_021025386.1	4433638	4439981	-	LOC114256162	--	K20891 beta-glucuronosyltransferase [EC:2.4.1.-] | (RefSeq) beta-glucuronosyltransferase GlcAT14B-like (A)	--
LOC114256177	53.4258	53.14	54.2055	20.9803	24.1523	22.7598	31.3929	29.9215	31.06	22.3864	24.5582	24.2579	NW_021024578.1	897691	911490	-	LOC114256177	--	K07305 peptide-methionine (R)-S-oxide reductase [EC:1.8.4.12] | (RefSeq) peptide methionine sulfoxide reductase B1, chloroplastic isoform X1 (A)	--
LOC114256180	10.0363	11.5037	10.2549	1.0979	0.7679	1.6386	1.6346	1.5178	1.3301	1.498	1.6459	1.5378	NW_021025387.1	50240	50840	-	LOC114256180	--	--	--
LOC114256181	10.5907	11.0699	11.409	1.4701	1.0026	0.7131	2.1736	1.7874	2.2133	1.5112	0.9768	1.3737	NW_021025387.1	319883	341641	+	LOC114256181	--	K14574 ribosome maturation protein SDO1 | (RefSeq) LOW QUALITY PROTEIN: ribosome maturation protein SBDS-like (A)	ko03008: Ribosome biogenesis in eukaryotes
LOC114256183	3.9261	3.2018	3.6057	1.2017	1.3951	1.5435	1.8972	1.4868	1.753	1.2782	1.3591	1.0047	NW_021025387.1	402755	407444	+	LOC114256183	--	K09285 AP2-like factor, ANT lineage | (RefSeq) AP2-like ethylene-responsive transcription factor At1g16060 isoform X1 (A)	--
LOC114256184	0.0238	0.0575	0.1332	0.408	0.4638	0.3421	0.3656	0.3355	0.5041	0.5483	0.3213	0.5649	NW_021025387.1	630547	639319	-	LOC114256184	--	K14638 solute carrier family 15 (peptide/histidine transporter), member 3/4 | (RefSeq) protein NRT1/ PTR FAMILY 7.3-like (A)	--
LOC114256186	24.4635	24.3836	26.2961	5.9862	5.2491	4.3787	7.7705	6.9166	7.0517	6.4813	5.7578	5.8603	NW_021024578.1	934185	944710	-	LOC114256186	--	K00083 cinnamyl-alcohol dehydrogenase [EC:1.1.1.195] | (RefSeq) probable mannitol dehydrogenase (A)	ko00940: Phenylpropanoid biosynthesis; ko01100: Metabolic pathways; ko01110: Biosynthesis of secondary metabolites
LOC114256216	0.2936	0.2984	0.1727	0.0147	0.0167	0.0158	0.1264	0.0155	0.1361	0.0711	0.0781	0.0986	NW_021025388.1	117587	126464	-	LOC114256216	--	K03549 KUP system potassium uptake protein | (RefSeq) potassium transporter 25-like isoform X1 (A)	--
LOC114256218	2.9349	2.6562	2.4766	5.5812	4.0642	5.0762	5.7203	5.532	5.8174	7.1015	7.185	6.6865	NW_021025388.1	330001	364464	+	LOC114256218	--	--	--
LOC114256219	6.3374	5.8065	6.3017	13.3349	13.0224	15.3565	10.5595	11.2079	9.3738	10.7965	9.6387	10.8554	NW_021025388.1	367113	376397	-	LOC114256219	--	--	--
LOC114256220	4.7838	4.4573	5.3604	4.7799	4.2648	4.82	3.8135	4.157	3.2381	3.3566	3.7793	3.9901	NW_021025388.1	641482	643553	-	LOC114256220	--	K19525 vacuolar protein sorting-associated protein 13A/C | (RefSeq) uncharacterized protein LOC114255802 isoform X1 (A)	--
LOC114256221	3.1499	2.9019	3.8003	0.6602	0.5491	0.5901	0.8484	0.715	1.1786	0.7011	0.3566	0.3395	NW_021025388.1	877349	889095	-	LOC114256221	--	--	--
LOC114256222	2.6713	3.3472	3.0376	1.9106	1.6352	1.5991	2.127	2.5428	1.9368	1.8667	1.6528	1.5511	NW_021025388.1	930721	940706	+	LOC114256222	--	--	--
LOC114256223	73.4344	71.6583	74.0909	65.1082	63.1889	68.9581	81.3575	84.23	77.5606	68.9106	63.3217	64.1332	NW_021025388.1	945130	951767	-	LOC114256223	--	--	--
LOC114256224	38.7483	38.1267	37.4684	33.35	34.9653	31.8293	46.8882	49.6413	46.3961	36.813	35.4615	34.0509	NW_021025388.1	1087890	1106244	-	LOC114256224	--	K18875 enhanced disease susceptibility 1 protein | (RefSeq) protein EDS1L-like isoform X1 (A)	ko04626: Plant-pathogen interaction
LOC114256225	1.1387	1.7177	1.723	0.6429	0.8461	0.6565	1.1643	0.9301	0.8778	0.7093	0.7794	0.5189	NW_021025388.1	1081211	1087731	+	LOC114256225	--	K11644 paired amphipathic helix protein Sin3a | (RefSeq) paired amphipathic helix protein Sin3-like 4 isoform X1 (A)	--
LOC114256227	5.0077	4.9583	6.3538	5.0754	5.5907	3.8353	7.6521	8.464	14.7375	6.2437	8.0657	7.773	NW_021025388.1	1121148	1123741	-	LOC114256227	--	K14492 two-component response regulator ARR-A family | (RefSeq) two-component response regulator ARR5-like (A)	ko04075: Plant hormone signal transduction
LOC114256241	0.9408	1.1492	1.2977	0.0331	0.113	0.25	0.3919	0.0701	0.1535	0.0801	0.1174	0.2858	NW_021025388.1	1213038	1216194	+	LOC114256241	--	K09391 transcription factor E2F7/8 | (RefSeq) E2F transcription factor-like E2FE isoform X1 (A)	--
LOC114256245	0.2129	0.2855	0.3305	0.405	0.3069	0.1455	0.4355	0.2854	0.4377	0.9795	0.8969	0.8409	NW_021025389.1	5268	6157	+	LOC114256245	--	--	--
LOC114256249	0.7321	0.7496	0.6817	1.0126	1.079	1.1597	1.6332	1.0705	2.1695	1.2756	1.2895	1.395	NW_021025393.1	252513	253432	+	LOC114256249	--	K05863 solute carrier family 25 (mitochondrial adenine nucleotide translocator), member 4/5/6/31 | (RefSeq) ADP,ATP carrier protein 3, mitochondrial-like (A)	--
LOC114256251	4.3004	3.4092	4.0431	1.1314	0.7671	1.0484	0.6403	0.7555	0.6437	0.6402	0.5979	0.5136	NW_021024578.1	1351294	1355846	+	LOC114256251	--	K03233 elongation factor 1-gamma | (RefSeq) elongation factor 1-gamma-like (A)	--
LOC114256256	47.3301	54.9324	50.0513	6.2257	5.7961	4.8574	15.4934	15.9853	17.8539	8.2226	9.1399	9.888	NW_021025394.1	147852	148707	-	LOC114256256	--	K13449 pathogenesis-related protein 1 | (RefSeq) pathogenesis-related leaf protein 6-like (A)	ko04016: MAPK signaling pathway - plant; ko04075: Plant hormone signal transduction; ko04626: Plant-pathogen interaction
LOC114256265	1.1933	0.7024	0.8401	0.5812	0.7864	0.7756	0.7737	0.8192	0.7948	0.714	0.7355	0.8222	NW_021025395.1	269105	276453	+	LOC114256265	--	K22857 EEF1A lysine methyltransferase 4 [EC:2.1.1.-] | (RefSeq) EEF1A lysine methyltransferase 4 isoform X1 (A)	--
LOC114256267	1.5816	1.923	1.5229	0.9057	0.8547	1.2158	1.2496	1.1202	0.95	0.8956	0.9538	0.8025	NW_021025395.1	367677	379177	+	LOC114256267	--	--	--
LOC114256270	3.6813	3.3792	3.6036	407.472	389.1	390.904	302.517	305.784	318.859	425.861	444.432	442.4	NW_021025395.1	434733	439117	+	LOC114256270	--	--	--
LOC114256272	15.6812	14.8987	18.0911	6.5456	5.9658	6.3325	7.2471	7.9135	6.5066	6.5278	5.9309	5.1016	NW_021025395.1	1683732	1691728	-	LOC114256272	--	--	--
LOC114256273	2.829	2.8748	2.6342	1.4511	2.0518	2.4799	2.2455	2.6194	3.4432	2.5112	3.5118	3.7314	NW_021025395.1	1652852	1679389	-	LOC114256273	--	K17434 large subunit ribosomal protein L53 | (RefSeq) uncharacterized protein LOC114256273 isoform X1 (A)	--
LOC114256275	0.7515	0.9527	0.827	0.3031	0.2461	0.2801	0.2794	0.2289	0.3611	0.192	0.2494	0.2283	NW_021025395.1	1752636	1825901	-	LOC114256275	--	K24810 inhibitor of Bruton tyrosine kinase | (RefSeq) uncharacterized protein LOC114304644 isoform X1 (A)	--
LOC114256280	1.6834	1.8904	1.4369	1.4006	0.8339	0.7908	1.1475	0.8109	1.7302	1.0217	1.3885	1.1186	NW_021025395.1	1889872	1893035	+	LOC114256280	--	--	--
LOC114256281	2.1206	3.5582	4.062	3.8023	4.4529	4.1607	3.4692	4.02	3.6829	4.1804	4.032	3.4785	NW_021025395.1	144662	147483	+	LOC114256281	--	K05290 GPI-anchor transamidase subunit K | (RefSeq) putative GPI-anchor transamidase (A)	ko00563: Glycosylphosphatidylinositol (GPI)-anchor biosynthesis; ko01100: Metabolic pathways
LOC114256283	1.7702	3.396	1.6483	3.8843	2.0604	3.7683	2.9238	2.6009	5.0383	4.1757	4.1293	5.0878	NW_021025395.1	147766	149608	+	LOC114256283	--	K07874 Ras-related protein Rab-1A | (RefSeq) ras-related protein RIC1-like isoform X1 (A)	--
LOC114256286	3.7163	1.1551	2.9098	2.088	7.0289	0.606	0.6045	1.9528	2.0834	1.4245	0.498	1.0006	NW_021025395.1	706512	707927	-	LOC114256286	--	K14617 LMBR1 domain-containing protein 1 | (RefSeq) LIMR family protein At5g01460 (A)	--
LOC114256295	0.9392	1.3223	0.8017	11.9072	11.2084	11.9127	12.6441	12.589	11.6527	11.4005	14.2738	11.6261	NW_021024579.1	713056	714419	+	LOC114256295	--	--	--
LOC114256298	37.9196	38.3677	37.3996	45.5291	48.2399	51.3795	42.4357	43.524	43.9301	50.6301	48.1039	49.6241	NW_021025397.1	30803	36427	-	LOC114256298	--	K13418 somatic embryogenesis receptor kinase 1 [EC:2.7.10.1 2.7.11.1] | (RefSeq) somatic embryogenesis receptor kinase 1-like (A)	--
LOC114256311	2.2543	1.684	1.5743	6.2773	6.2652	5.3637	9.8783	9.4695	9.5751	5.6784	6.1037	7.1169	NW_021025397.1	752065	753446	-	LOC114256311	--	--	--
LOC114256326	13.0875	12.443	13.4437	21.2496	24.154	22.4443	35.9029	33.8772	36.4863	27.1908	28.6849	29.421	NW_021025398.1	38016	44790	-	LOC114256326	--	--	--
LOC114256329	8.3261	8.4012	7.6542	3.2539	3.2792	3.1459	3.499	3.0856	4.2269	3.6784	2.9421	3.0543	NW_021025398.1	757069	760457	+	LOC114256329	--	--	--
LOC114256332	2.2679	2.0549	2.0673	0.2724	0.3612	0.1468	0.4394	0.288	0.4627	0.3477	0.2212	0.1523	NW_021025398.1	930309	937822	+	LOC114256332	--	K13418 somatic embryogenesis receptor kinase 1 [EC:2.7.10.1 2.7.11.1] | (RefSeq) LRR receptor kinase BAK1 (A)	--
LOC114256335	0.9532	1.4241	1.0566	0.259	0.3925	0.1861	0.6033	0.0456	0.2399	0.0348	0	0.0414	NW_021025398.1	977711	981501	-	LOC114256335	--	K15040 voltage-dependent anion channel protein 2 | (RefSeq) mitochondrial outer membrane protein porin of 36 kDa-like isoform X1 (A)	--
LOC114256337	7.6328	8.1331	7.013	9.18	7.7031	7.2532	8.6311	10.6203	8.7725	8.7191	7.7921	8.2456	NW_021025398.1	1011747	1014398	-	LOC114256337	--	K13993 HSP20 family protein | (RefSeq) class I heat shock protein-like (A)	ko04141: Protein processing in endoplasmic reticulum
LOC114256340	5.3136	4.952	5.9058	8.2011	8.0481	9.8183	8.6085	9.7051	9.1148	7.5016	7.0291	6.2915	NW_021025398.1	1184286	1219114	-	LOC114256340	--	--	--
LOC114256342	25.3793	26.8391	24.9933	134.013	124.702	125.596	59.6554	59.5717	59.693	103.075	106.867	109.255	NW_021025398.1	1360714	1362884	+	LOC114256342	--	K14497 protein phosphatase 2C [EC:3.1.3.16] | (RefSeq) probable protein phosphatase 2C 24 (A)	ko04016: MAPK signaling pathway - plant; ko04075: Plant hormone signal transduction
LOC114256343	41.6835	36.9716	35.2528	46.62	59.4742	43.1841	43.7694	51.0226	54.8177	48.4508	55.2577	62.7182	NW_021025398.1	1846334	1849956	+	LOC114256343	--	K02969 small subunit ribosomal protein S20e | (RefSeq) LOW QUALITY PROTEIN: 40S ribosomal protein S20-2-like (A)	ko03010: Ribosome
LOC114256345	18.617	20.0101	20.2006	6.7161	8.452	7.1361	8.6664	6.7456	7.1559	8.3158	7.2673	7.5403	NW_021025398.1	1908535	1910721	-	LOC114256345	--	--	--
LOC114256348	4.3584	4.3357	4.0583	4.8125	5.7742	4.8514	4.6	5.5121	6.069	5.2455	6.711	6.0218	NW_021025398.1	1978340	1985466	-	LOC114256348	--	--	--
LOC114256349	333.977	341.037	326.97	712.725	738.285	664.004	819.766	811.885	832.836	748.381	831.33	819.153	NW_021025398.1	2040195	2041086	+	LOC114256349	--	K01051 pectinesterase [EC:3.1.1.11] | (RefSeq) pectinesterase-like (A)	ko00040: Pentose and glucuronate interconversions; ko01100: Metabolic pathways
LOC114256357	2.394	1.6657	1.7471	1.7841	1.8182	2.4537	1.1246	2.6668	1.71	1.3889	1.5806	1.4151	NW_021025400.1	83255	92577	+	LOC114256357	--	K07213 copper chaperone | (RefSeq) copper transport protein ATX1 (A)	--
LOC114256361	3.3282	3.364	3.6552	2.272	1.7294	2.6677	2.574	2.1661	2.2554	2.3716	1.9409	1.7498	NW_021025400.1	244413	250018	+	LOC114256361	--	K17756 long-chain-alcohol oxidase [EC:1.1.3.20] | (RefSeq) long-chain-alcohol oxidase FAO2-like (A)	--
LOC114256370	10.9953	10.1916	11.6438	6.7465	6.3905	7.4915	8.4638	9.5357	7.0265	6.2689	5.5741	5.2852	NW_021025401.1	189062	254925	+	LOC114256370	--	K00106 xanthine dehydrogenase/oxidase [EC:1.17.1.4 1.17.3.2] | (RefSeq) LOW QUALITY PROTEIN: xanthine dehydrogenase 1-like (A)	ko00230: Purine metabolism; ko00232: Caffeine metabolism; ko01100: Metabolic pathways; ko01110: Biosynthesis of secondary metabolites; ko01232: Nucleotide metabolism; ko04146: Peroxisome
LOC114256371	6.3794	8.9726	5.2532	2.6409	2.439	2.4019	3.3723	4.8425	4.8554	5.5893	4.4598	5.339	NW_021025401.1	316347	317680	+	LOC114256371	--	--	--
LOC114256374	13.3072	12.9311	14.2441	26.5675	25.6528	28.8947	27.4424	27.3462	28.2874	24.3285	22.482	22.0975	NW_021025401.1	658304	680272	+	LOC114256374	--	K08472 mlo protein | (RefSeq) MLO-like protein 3 isoform X1 (A)	--
LOC114256375	14.6331	13.4499	13.6735	6.1948	6.6689	7.0132	7.2077	7.7103	7.0149	6.6331	5.2267	6.6754	NW_021025401.1	716053	727819	+	LOC114256375	--	K14486 auxin response factor | (RefSeq) auxin response factor 3-like isoform X1 (A)	ko04075: Plant hormone signal transduction
LOC114256381	0.7678	1.0474	1.1501	0.0317	0.0722	0.1026	0	0.0336	0	0.0512	0.0562	0.0913	NW_021025401.1	1394667	1399139	-	LOC114256381	--	K09590 brassinosteroid-6-oxidase 1 [EC:1.14.-.-] | (RefSeq) cytochrome P450 85A1-like (A)	ko00905: Brassinosteroid biosynthesis; ko01100: Metabolic pathways; ko01110: Biosynthesis of secondary metabolites
LOC114256384	56.3976	59.1248	58.9192	35.0783	36.1396	37.1874	48.7905	49.5754	48.3028	35.6702	34.0837	34.8895	NW_021025401.1	1452822	1457535	-	LOC114256384	--	--	--
LOC114256385	1.7822	1.6923	1.4418	1.0279	0.6315	1.108	0.8663	1.3804	1.3384	0.7839	0.8614	0.9053	NW_021025401.1	1449184	1452766	+	LOC114256385	--	--	--
LOC114256387	9.097	8.8909	9.5556	1.7514	2.0517	2.0227	1.4029	2.0406	1.8048	1.5562	1.2191	1.7471	NW_021025401.1	1565803	1573941	+	LOC114256387	--	K00558 DNA (cytosine-5)-methyltransferase 1 [EC:2.1.1.37] | (RefSeq) DNA (cytosine-5)-methyltransferase CMT3 isoform X1 (A)	ko00270: Cysteine and methionine metabolism; ko01100: Metabolic pathways
LOC114256390	0.461	0.4302	0.6867	0.3156	0.2192	0.2646	0.2451	0.2595	0.2274	0.4947	0.0777	0.3697	NW_021025401.1	1655714	1659508	+	LOC114256390	--	K08913 light-harvesting complex II chlorophyll a/b binding protein 2 | (RefSeq) chlorophyll a-b binding protein 37, chloroplastic (A)	ko00196: Photosynthesis - antenna proteins; ko01100: Metabolic pathways
LOC114256391	368.072	388.177	370.076	13.8649	15.3048	13.5966	18.4617	18.0456	22.3064	15.5777	14.7663	14.9195	NW_021025401.1	1658879	1660715	-	LOC114256391	--	K08913 light-harvesting complex II chlorophyll a/b binding protein 2 | (RefSeq) chlorophyll a-b binding protein 37, chloroplastic (A)	ko00196: Photosynthesis - antenna proteins; ko01100: Metabolic pathways
LOC114256394	13.9924	15.1129	14.3577	23.5409	25.2663	27.045	19.3028	21.5827	19.7609	19.5511	18.7644	17.275	NW_021025401.1	1679654	1685818	-	LOC114256394	--	K20179 vacuolar protein sorting-associated protein 11 | (RefSeq) vacuolar protein-sorting-associated protein 11 homolog (A)	--
LOC114256398	3.0053	2.5458	2.5945	3.2171	3.3557	3.1618	2.5641	2.8011	3.0333	3.3415	3.4033	2.9201	NW_021025401.1	1741591	1747145	+	LOC114256398	--	--	--
LOC114256399	7.3668	6.8592	7.6466	2.4344	2.3233	2.7479	3.4821	4.1763	3.1917	3.1478	3.7233	2.5092	NW_021025401.1	1876516	1879876	+	LOC114256399	--	K14494 DELLA protein | (RefSeq) DELLA protein GAI1-like (A)	ko04075: Plant hormone signal transduction
LOC114256400	10.2439	8.948	9.5852	14.873	16.6074	12.6353	12.7331	12.1657	12.5192	12.3766	12.8801	13.4538	NW_021025401.1	1882040	1887130	-	LOC114256400	--	K18834 WRKY transcription factor 1 | (RefSeq) WRKY transcription factor 1-like isoform X1 (A)	ko04626: Plant-pathogen interaction
LOC114256401	4.121	3.1276	3.5476	8.8719	8.5718	6.9334	6.7974	6.0187	7.5348	7.8088	8.4164	7.5464	NW_021025401.1	1946457	1949416	+	LOC114256401	--	K08867 WNK lysine deficient protein kinase [EC:2.7.11.1] | (RefSeq) probable serine/threonine-protein kinase WNK11 isoform X1 (A)	--
LOC114256402	4.0008	3.9385	4.7056	0.3003	0.4552	0.2698	1.0227	0.4763	0.7884	0.7264	0.6651	0.5757	NW_021025401.1	1961529	1963572	-	LOC114256402	--	K00857 thymidine kinase [EC:2.7.1.21] | (RefSeq) thymidine kinase a-like (A)	ko00240: Pyrimidine metabolism; ko01100: Metabolic pathways; ko01232: Nucleotide metabolism
LOC114256403	8.3595	7.9787	9.0387	11.0719	11.3107	10.8341	11.8628	11.3036	11.7793	10.2829	10.2167	10.8034	NW_021025401.1	2006286	2012581	+	LOC114256403	--	K14411 RNA-binding protein Musashi | (RefSeq) heterogeneous nuclear ribonucleoprotein 1-like (A)	ko03015: mRNA surveillance pathway
LOC114256404	35.5584	36.4396	34.0914	20.7775	21.3607	23.0749	19.2988	19.1823	18.7587	17.719	18.2851	17.8036	NW_021025401.1	2016813	2019394	-	LOC114256404	--	--	--
LOC114256405	0.6114	0.7993	0.669	0.3343	0.3139	0.329	0.2032	0.4149	0.4579	0.2812	0.2575	0.1811	NW_021025401.1	2080474	2087928	+	LOC114256405	--	K17925 sorting nexin-13 | (RefSeq) LOW QUALITY PROTEIN: uncharacterized protein LOC114301317 (A)	--
LOC114256410	7.0272	7.0779	8.1922	12.134	10.9976	10.3716	7.2425	6.9513	6.5621	10.085	10.3708	9.6827	NW_021024579.1	144844	146742	+	LOC114256410	--	K20665 jasmonoyl-L-amino acid 12-hydroxylase [EC:1.14.14.48] | (RefSeq) cytochrome P450 94B3-like (A)	--
LOC114256425	6.5401	6.0617	5.6561	4.6287	4.4836	5.7487	4.393	5.3618	4.4004	4.4459	4.7603	3.954	NW_021024579.1	159931	163070	-	LOC114256425	--	--	--
LOC114256433	1.864	1.7722	1.8934	0.4834	0.9157	2.4316	1.5594	0.1704	1.9407	0.6496	0.9992	2.3164	NW_021025401.1	1230686	1231574	+	LOC114256433	--	K20772 1-aminocyclopropane-1-carboxylate synthase 1/2/6 [EC:4.4.1.14] | (RefSeq) 1-aminocyclopropane-1-carboxylate synthase-like (A)	ko00270: Cysteine and methionine metabolism; ko01100: Metabolic pathways; ko01110: Biosynthesis of secondary metabolites; ko04016: MAPK signaling pathway - plant
LOC114256437	2.682	2.3418	2.9542	0.1866	0.2475	0.2347	0.4347	0.559	0.2593	0.5516	0.1102	0.1788	NW_021025401.1	2149367	2151025	-	LOC114256437	--	K13065 shikimate O-hydroxycinnamoyltransferase [EC:2.3.1.133] | (RefSeq) acetyl-CoA-benzylalcohol acetyltransferase-like (A)	ko00940: Phenylpropanoid biosynthesis; ko00941: Flavonoid biosynthesis; ko00945: Stilbenoid, diarylheptanoid and gingerol biosynthesis; ko01100: Metabolic pathways; ko01110: Biosynthesis of secondary metabolites
LOC114256439	69.8508	64.6629	67.4622	34.5036	38.5503	27.7993	43.6874	35.6076	39.6052	41.2065	45.277	36.6807	NW_021025401.1	2255928	2256796	+	LOC114256439	--	--	--
LOC114256449	38.9099	38.5067	40.9276	12.2331	9.5519	13.0262	15.7535	14.9777	15.2269	11.7519	13.3739	10.4059	NW_021024496.1	480050	484072	-	LOC114256449	--	K00083 cinnamyl-alcohol dehydrogenase [EC:1.1.1.195] | (RefSeq) probable cinnamyl alcohol dehydrogenase 1 (A)	ko00940: Phenylpropanoid biosynthesis; ko01100: Metabolic pathways; ko01110: Biosynthesis of secondary metabolites
LOC114256453	29.7528	27.1572	25.8396	42.4541	42.3274	40.0168	47.7401	44.2004	48.5059	46.2633	48.3034	49.9214	NW_021025403.1	231040	238854	+	LOC114256453	--	K15777 4,5-DOPA dioxygenase extradiol [EC:1.13.11.-] | (RefSeq) extradiol ring-cleavage dioxygenase (A)	ko00965: Betalain biosynthesis; ko01110: Biosynthesis of secondary metabolites
LOC114256463	12.0759	11.2381	12.5903	21.1265	20.5156	23.8843	21.3201	20.1167	18.2103	16.2265	15.3211	14.0262	NW_021025404.1	125946	145753	+	LOC114256463	--	K22377 E3 ubiquitin-protein ligase listerin [EC:2.3.2.27] | (RefSeq) E3 ubiquitin-protein ligase listerin isoform X1 (A)	--
LOC114256464	2.0382	1.8408	1.6293	2.0294	2.0159	2.365	3.6175	3.4988	3.4896	2.904	2.5268	2.3656	NW_021024579.1	201161	205149	+	LOC114256464	--	K05016 chloride channel 7 | (RefSeq) chloride channel protein CLC-b isoform X1 (A)	--
LOC114256465	14.8386	14.583	15.6465	17.5029	20.4586	20.5111	21.1586	21.1255	22.8585	19.6461	20.776	23.1343	NW_021025404.1	272771	281788	+	LOC114256465	--	K11094 U2 small nuclear ribonucleoprotein B'' | (RefSeq) U2 small nuclear ribonucleoprotein B''-like isoform X1 (A)	ko03040: Spliceosome
LOC114256466	8.6318	7.7497	8.5035	5.2199	5.2243	5.3967	4.6599	4.4601	4.0911	4.0234	3.6355	3.9803	NW_021025404.1	290900	297570	+	LOC114256466	--	K10268 F-box and leucine-rich repeat protein 2/20 | (RefSeq) F-box/LRR-repeat protein 3-like isoform X1 (A)	--
LOC114256467	129.791	130.989	135.93	197.626	199.098	204.793	247.252	255.525	242.857	272.494	254.656	258.68	NW_021025404.1	300030	303090	+	LOC114256467	--	K13424 WRKY transcription factor 33 | (RefSeq) WRKY transcription factor WRKY24-like (A)	ko04016: MAPK signaling pathway - plant; ko04626: Plant-pathogen interaction
LOC114256468	0.0363	0.146	0.2028	0.4142	0.255	0.4279	0.3155	0.1642	0.1759	0.4174	0.4739	0.2977	NW_021025404.1	331324	335908	+	LOC114256468	--	--	--
LOC114256469	20.5676	19.1353	21.1114	23.8357	20.6863	20.1133	15.5123	17.076	14.7511	17.5485	17.7329	17.1115	NW_021025404.1	505404	523761	+	LOC114256469	--	K09523 DnaJ homolog subfamily C member 3 | (RefSeq) dnaJ protein P58IPK homolog (A)	ko04141: Protein processing in endoplasmic reticulum
LOC114256473	0.3037	0.3293	0.2336	0.2386	0.157	0.2436	0.4996	0.1859	0.2094	0.2126	0.1891	0.2166	NW_021025404.1	810503	814544	+	LOC114256473	--	K17710 pentatricopeptide repeat domain-containing protein 1 | (RefSeq) pentatricopeptide repeat-containing protein At2g18940, chloroplastic (A)	--
LOC114256482	0.8544	0.7561	0.6563	0.5281	0.4386	0.4379	0.5023	0.6012	0.9597	0.5895	0.3239	0.3114	NW_021025404.1	1554919	1563185	+	LOC114256482	--	K13418 somatic embryogenesis receptor kinase 1 [EC:2.7.10.1 2.7.11.1] | (RefSeq) somatic embryogenesis receptor kinase 1 isoform X1 (A)	--
LOC114256483	105.367	109.717	109.434	132.208	124.859	130.725	127.01	123.478	118.485	112.63	111.13	108.327	NW_021025404.1	1563481	1568896	-	LOC114256483	--	--	--
LOC114256486	6.8131	8.0631	8.7557	8.1378	8.6416	7.6179	9.269	6.9057	11.26	9.3239	7.3043	6.568	NW_021025404.1	1621121	1626561	-	LOC114256486	--	K01892 histidyl-tRNA synthetase [EC:6.1.1.21] | (RefSeq) histidine--tRNA ligase, chloroplastic/mitochondrial-like (A)	ko00970: Aminoacyl-tRNA biosynthesis
LOC114256487	49.6072	48.0575	49.0005	153.151	142.016	137.217	126.16	120.862	119.428	132.899	142.517	140.499	NW_021025404.1	1688678	1690956	+	LOC114256487	--	K13425 WRKY transcription factor 22 | (RefSeq) WRKY transcription factor 22 (A)	ko04016: MAPK signaling pathway - plant; ko04626: Plant-pathogen interaction
LOC114256488	20.5281	20.3633	18.8715	40.9124	41.741	38.5734	38.5986	37.1047	37.3691	33.9644	33.607	35.8556	NW_021025404.1	1698591	1716656	+	LOC114256488	--	K05542 tRNA-dihydrouridine synthase 1 [EC:1.3.1.88] | (RefSeq) tRNA-dihydrouridine(16/17) synthase [NAD(P)(+)]-like (A)	--
LOC114256490	6.3276	7.5052	6.0429	4.7438	4.1647	4.3652	6.5941	7.5842	8.4329	3.2028	3.5192	3.5115	NW_021025404.1	1806917	1808232	-	LOC114256490	--	K18801 glucuronoxylan 4-O-methyltransferase [EC:2.1.1.112] | (RefSeq) glucuronoxylan 4-O-methyltransferase 1-like (A)	--
LOC114256494	71.8299	73.1482	67.596	74.2739	81.2908	75.6444	100.135	97.8847	97.917	75.018	79.1706	76.142	NW_021025404.1	2126555	2144581	-	LOC114256494	--	K23877 xyloglucan O-acetyltransferase | (RefSeq) protein ALTERED XYLOGLUCAN 4-like (A)	--
LOC114256495	8.8867	8.231	6.3149	0.6671	1.327	1.7378	2.4509	2.9387	2.0087	2.1066	2.3147	1.5451	NW_021025404.1	2193673	2195457	+	LOC114256495	--	K01535 H+-transporting ATPase [EC:7.1.2.1] | (RefSeq) plasma membrane ATPase 1-like (A)	ko00190: Oxidative phosphorylation; ko01100: Metabolic pathways
LOC114256496	0.2238	0.5402	0.4168	1.1172	0.2419	0.7455	0.7437	0.45	0.6901	0.5576	1.1783	1.4277	NW_021025404.1	2195849	2197049	-	LOC114256496	--	K03671 thioredoxin 1 | (RefSeq) LOW QUALITY PROTEIN: thioredoxin H2-like (A)	--
LOC114256497	1.4047	2.0197	1.6698	0.7104	0.646	0.6739	1.039	0.9314	1.2112	0.527	0.7049	0.926	NW_021025404.1	2404571	2406357	-	LOC114256497	--	--	--
LOC114256513	1.8263	1.87	2.0098	1.9733	1.7047	1.6166	1.1034	1.4187	2.0477	1.5274	1.958	1.74	NW_021025404.1	448789	450301	-	LOC114256513	--	K09487 heat shock protein 90kDa beta | (RefSeq) endoplasmin homolog (A)	ko04141: Protein processing in endoplasmic reticulum; ko04626: Plant-pathogen interaction
LOC114256518	1.856	1.9411	1.8665	1.7295	1.7653	1.636	0.7211	1.0822	1.0791	1.0245	0.7504	1.1501	NW_021025404.1	1736018	1737927	-	LOC114256518	--	K01602 ribulose-bisphosphate carboxylase small chain [EC:4.1.1.39] | (RefSeq) ribulose bisphosphate carboxylase small chain 1, chloroplastic-like (A)	ko00630: Glyoxylate and dicarboxylate metabolism; ko00710: Carbon fixation in photosynthetic organisms; ko01100: Metabolic pathways; ko01110: Biosynthesis of secondary metabolites; ko01200: Carbon metabolism
LOC114256528	3.5735	4.6716	4.2979	2.7607	2.253	1.8313	1.4463	2.0955	1.7052	1.7122	1.0661	1.6961	NW_021025405.1	914246	915833	-	LOC114256528	--	K13412 calcium-dependent protein kinase [EC:2.7.11.1] | (RefSeq) calcium-dependent protein kinase 1-like (A)	ko04626: Plant-pathogen interaction
LOC114256529	18.3739	19.6286	20.1686	1.2783	1.2916	1.378	2.0874	2.2025	1.1844	0.7253	0.5033	0.9075	NW_021025405.1	991780	992851	+	LOC114256529	--	K13449 pathogenesis-related protein 1 | (RefSeq) basic form of pathogenesis-related protein 1-like (A)	ko04016: MAPK signaling pathway - plant; ko04075: Plant hormone signal transduction; ko04626: Plant-pathogen interaction
LOC114256533	0.9547	0.3491	0.8082	1.8981	1.2195	1.8681	1.6861	1.047	1.7586	1.4639	0.5849	0.791	NW_021025405.1	381043	381657	-	LOC114256533	--	K13066 caffeic acid 3-O-methyltransferase / acetylserotonin O-methyltransferase [EC:2.1.1.68 2.1.1.4] | (RefSeq) classical arabinogalactan protein 5-like (A)	ko00380: Tryptophan metabolism; ko00940: Phenylpropanoid biosynthesis; ko01100: Metabolic pathways; ko01110: Biosynthesis of secondary metabolites
LOC114256555	12.0073	11.9359	12.1102	6.9858	5.9362	6.6529	9.0679	8.6765	8.6508	7.5646	6.8498	6.3487	NW_021025406.1	583544	590721	+	LOC114256555	--	K23872 putative homogalacturonan methyltransferase [EC:2.1.1.-] | (RefSeq) LOW QUALITY PROTEIN: probable methyltransferase PMT13 (A)	--
LOC114256558	0.8162	1.2476	1.672	2.7162	2.2053	1.7567	1.9194	0.5743	1.5819	1.6269	2.2688	2.0082	NW_021025406.1	711051	711704	-	LOC114256558	--	--	--
LOC114256564	1.4251	1.1792	1.6681	0.1936	0.308	0.2504	0.2914	0.0819	0.3228	0.3746	0.3087	0.1484	NW_021025406.1	80714	82138	+	LOC114256564	--	K13065 shikimate O-hydroxycinnamoyltransferase [EC:2.3.1.133] | (RefSeq) salutaridinol 7-O-acetyltransferase-like (A)	ko00940: Phenylpropanoid biosynthesis; ko00941: Flavonoid biosynthesis; ko00945: Stilbenoid, diarylheptanoid and gingerol biosynthesis; ko01100: Metabolic pathways; ko01110: Biosynthesis of secondary metabolites
LOC114256573	3.6645	3.459	3.3211	0.9059	1.0297	1.2019	1.2489	1.1543	1.4419	0.8053	1.1936	0.5343	NW_021024579.1	621926	627837	-	LOC114256573	--	K11095 U1 small nuclear ribonucleoprotein C | (RefSeq) U1 small nuclear ribonucleoprotein C-like isoform X1 (A)	ko03040: Spliceosome
LOC114256581	2.2073	2.3009	2.2	0.5616	0.8064	1.0196	1.2079	0.8126	0.493	0.9295	0.838	0.51	NW_021025407.1	251334	254842	-	LOC114256581	--	K08245 phytepsin [EC:3.4.23.40] | (RefSeq) uncharacterized protein LOC114307907 (A)	--
LOC114256589	18.5256	20.4609	24.4129	15.2263	20.7011	13.0339	18.139	13.7308	19.7779	15.8873	14.6794	16.167	NW_021025407.1	136892	137231	-	LOC114256589	--	K04711 dihydroceramidase [EC:3.5.1.-] | (RefSeq) alkaline ceramidase-like (A)	ko00600: Sphingolipid metabolism; ko01100: Metabolic pathways
LOC114256592	0.4271	0.4353	0.3712	0.176	0.1077	0.2481	0.1456	0.1574	0.1254	0.1092	0.1079	0.1427	NW_021025408.1	133550	140802	+	LOC114256592	--	K20296 vacuolar protein sorting-associated protein 51 | (RefSeq) vacuolar protein sorting-associated protein 51 homolog isoform X1 (A)	--
LOC114256593	2.9417	4.9056	3.6806	5.4775	5.7957	6.2499	4.1043	5.8219	4.4001	4.7452	4.3622	4.2166	NW_021024496.1	718251	738588	+	LOC114256593	--	K23292 endoplasmic reticulum junction formation protein lunapark | (RefSeq) uncharacterized protein At2g24330-like (A)	--
LOC114256595	1.667	1.4267	1.7834	1.3658	1.8208	1.6722	2.0671	1.7293	2.0622	1.5363	1.2996	1.1959	NW_021025408.1	180847	184154	-	LOC114256595	--	--	--
LOC114256598	3.1558	2.4663	1.6792	1.7147	2.7287	3.789	2.2126	3.5351	2.4624	2.6959	2.6583	3.5333	NW_021025408.1	277733	280623	+	LOC114256598	--	K06874 zinc finger protein | (RefSeq) zinc finger protein ZPR1-like isoform X1 (A)	--
LOC114256599	0.6551	0.2555	0.3882	0.4907	0.3647	0.3866	0.5886	0.459	0.4897	0.5326	0.4348	0.3075	NW_021025408.1	291429	332650	+	LOC114256599	--	K19986 exocyst complex component 8 | (RefSeq) exocyst complex component EXO84C-like (A)	--
LOC114256620	3.8221	3.2194	3.4068	2.9664	3.7602	3.2143	3.0228	3.6124	3.5542	3.9945	3.5911	3.0812	NW_021024579.1	677635	693919	+	LOC114256620	--	K13207 CUG-BP- and ETR3-like factor | (RefSeq) RNA-binding protein BRN1-like isoform X1 (A)	--
LOC114256625	2.8864	2.1913	1.9684	0.7731	0.3954	0.7084	0.7482	1.4713	0.7879	0.374	0.8219	0.778	NW_021025409.1	1940673	1941985	-	LOC114256625	--	K10664 E3 ubiquitin-protein ligase ATL6/9/15/31/42/55 [EC:2.3.2.27] | (RefSeq) E3 ubiquitin-protein ligase ATL15-like (A)	--
LOC114256631	14.3059	24.9599	4.3292	48.204	46.192	59.2922	54.8519	35.4141	38.3599	83.1458	83.978	53.1257	NW_021025409.1	2303587	2326524	-	LOC114256631	--	--	--
LOC114256635	3.8908	4.2785	4.3526	11.5242	12.3128	11.2174	10.3603	8.4135	8.7785	12.3602	11.8835	10.6114	NW_021025409.1	2470527	2475961	+	LOC114256635	--	--	--
LOC114256643	1.8249	1.4273	1.9353	0.964	0.7122	1.143	1.0884	1.4269	0.8931	1.2824	0.8967	0.9239	NW_021024579.1	695119	697191	+	LOC114256643	--	--	--
LOC114256650	5.6768	5.6387	6.5533	0.8537	0.5635	1.0093	1.5103	0.6988	1.1227	1.2212	0.9515	1.003	NW_021024579.1	717524	724585	-	LOC114256650	--	--	--
LOC114256653	14.2054	13.3813	15.0492	2.3775	2.7808	3.0828	3.1494	3.0236	2.6178	2.9726	2.442	2.774	NW_021025409.1	854109	860257	-	LOC114256653	--	K02636 cytochrome b6-f complex iron-sulfur subunit [EC:7.1.1.6] | (RefSeq) cytochrome b6-f complex iron-sulfur subunit 2, chloroplastic isoform X1 (A)	ko00195: Photosynthesis; ko01100: Metabolic pathways
LOC114256658	19.9727	21.8715	22.0718	44.9762	48.2044	45.0939	42.0052	44.1931	45.6468	43.5372	45.5328	41.9079	NW_021025409.1	1911994	1930826	+	LOC114256658	--	K03327 multidrug resistance protein, MATE family | (RefSeq) protein DETOXIFICATION 27-like (A)	--
LOC114256659	11.1809	12.3274	11.1636	3.2022	2.3659	2.9685	3.891	4.9767	5.3106	3.8211	4.0567	4.2046	NW_021025409.1	1934106	1935690	-	LOC114256659	--	K10664 E3 ubiquitin-protein ligase ATL6/9/15/31/42/55 [EC:2.3.2.27] | (RefSeq) E3 ubiquitin-protein ligase ATL15-like (A)	--
LOC114256660	15.2793	12.7684	14.5212	2.7029	2.987	2.1447	5.2075	5.5962	4.5216	3.965	4.6893	3.1302	NW_021025409.1	2049204	2052520	+	LOC114256660	--	K20558 transcription factor SPEECHLESS | (RefSeq) transcription factor SPEECHLESS-like (A)	ko04016: MAPK signaling pathway - plant
LOC114256661	25.2794	24.4371	26.0695	2.843	2.8644	2.6467	2.8835	5.0552	3.7715	2.683	2.6332	2.9106	NW_021025409.1	2202933	2204945	+	LOC114256661	--	K13126 polyadenylate-binding protein | (RefSeq) 30S ribosomal protein 2, chloroplastic-like isoform X1 (A)	ko03015: mRNA surveillance pathway; ko03018: RNA degradation
LOC114256662	20.9036	22.9227	20.9702	11.0027	9.2791	10.1386	19.2739	19.7005	21.8679	11.9236	14.0447	11.7925	NW_021025409.1	2213297	2215009	+	LOC114256662	--	--	--
LOC114256665	0.4834	0.2269	0.2438	0.2107	0.2612	0.3097	0.2883	0.2835	0.3017	0.1853	0.1697	0.2019	NW_021025409.1	2593965	2617777	-	LOC114256665	--	K13459 disease resistance protein RPS2 | (RefSeq) probable disease resistance protein At4g27220 (A)	ko04626: Plant-pathogen interaction
LOC114256666	0.3305	0.4456	0.4326	0.1274	0.0772	0.1465	0.1918	0.1796	0.2361	0.2055	0.0527	0.1791	NW_021025409.1	3024355	3039824	+	LOC114256666	--	K00134 glyceraldehyde 3-phosphate dehydrogenase (phosphorylating) [EC:1.2.1.12] | (RefSeq) glyceraldehyde-3-phosphate dehydrogenase, cytosolic-like isoform X1 (A)	ko00010: Glycolysis / Gluconeogenesis; ko00710: Carbon fixation in photosynthetic organisms; ko01100: Metabolic pathways; ko01110: Biosynthesis of secondary metabolites; ko01200: Carbon metabolism; ko01230: Biosynthesis of amino acids
LOC114256667	5.9704	6.3049	6.0189	3.2272	3.5849	3.4312	4.1801	3.3964	4.2132	3.6782	3.4438	3.4304	NW_021024579.1	783384	803872	+	LOC114256667	--	--	--
LOC114256669	204.321	214.126	210.465	85.8282	85.8079	83.5797	86.4364	86.3775	90.3522	86.5146	86.3936	91.6027	NW_021025409.1	3065963	3067587	+	LOC114256669	--	K12127 pseudo-response regulator 1 | (RefSeq) two-component response regulator-like APRR1 isoform X1 (A)	ko04712: Circadian rhythm - plant
LOC114256670	43.0485	41.8311	39.7331	80.5504	76.6281	77.3343	66.6168	67.2965	69.2087	76.668	80.5649	78.2599	NW_021025409.1	3101274	3108000	-	LOC114256670	--	K17506 protein phosphatase 1L [EC:3.1.3.16] | (RefSeq) probable protein phosphatase 2C 59 (A)	--
LOC114256672	3.8938	3.8554	4.1436	1.9732	2.0117	2.3244	2.625	2.925	2.6198	2.3946	2.1986	1.7937	NW_021025409.1	3109027	3122189	-	LOC114256672	--	K08869 aarF domain-containing kinase | (RefSeq) uncharacterized protein LOC114256672 isoform X1 (A)	--
LOC114256679	16.2469	16.2747	15.372	8.0978	8.6665	8.2186	10.2082	9.3517	11.658	9.1607	7.8582	8.0238	NW_021025409.1	3243603	3249580	-	LOC114256679	--	K03715 1,2-diacylglycerol 3-beta-galactosyltransferase [EC:2.4.1.46] | (RefSeq) monogalactosyldiacylglycerol synthase, chloroplastic isoform X1 (A)	ko00561: Glycerolipid metabolism; ko01100: Metabolic pathways
LOC114256680	53.1604	56.71	54.3817	59.8944	56.511	53.5905	79.5955	73.353	86.671	90.2176	101.829	100.806	NW_021025409.1	3291142	3314844	-	LOC114256680	--	--	--
LOC114256683	1.2089	1.3676	1.3015	0.1078	0.1225	0.0387	0	0.1139	0.2662	0.1738	0.0636	0.241	NW_021025409.1	3350940	3354540	+	LOC114256683	--	K00430 peroxidase [EC:1.11.1.7] | (RefSeq) peroxidase 18-like (A)	ko00940: Phenylpropanoid biosynthesis; ko01100: Metabolic pathways; ko01110: Biosynthesis of secondary metabolites
LOC114256684	1.2141	0.9447	1.2046	0.3785	0.7314	0.5508	0.5698	0.7603	0.6137	0.534	0.57	0.7799	NW_021025409.1	3354934	3357615	+	LOC114256684	--	--	--
LOC114256685	62.472	61.3002	65.8062	7.6063	8.1484	7.1964	28.6864	28.9853	25.1979	8.9785	9.3564	8.2603	NW_021025409.1	3387837	3394826	+	LOC114256685	--	K22683 aspartyl protease family protein [EC:3.4.23.-] | (RefSeq) aspartyl protease family protein 2-like (A)	--
LOC114256687	4.2977	4.2039	4.5019	2.3682	2.6391	2.1023	2.4468	2.1111	3.4849	2.8454	3.0031	3.5159	NW_021025409.1	3411959	3419021	+	LOC114256687	--	K23567 ER membrane protein complex subunit 6 | (RefSeq) ER membrane protein complex subunit 6-like isoform X1 (A)	--
LOC114256688	9.2875	9.6433	9.8448	0.1528	0.0695	0.0659	1.5772	1.5184	1.5571	0.4188	0.3248	0.1171	NW_021025409.1	3429883	3435867	+	LOC114256688	--	K22683 aspartyl protease family protein [EC:3.4.23.-] | (RefSeq) protein ASPARTIC PROTEASE IN GUARD CELL 1 (A)	--
LOC114256689	2.8774	3.1168	3.0379	0.7109	1.0529	0.7663	1.2278	1.3666	1.1976	0.99	1.0878	0.8465	NW_021025409.1	3519984	3566259	-	LOC114256689	--	K16296 serine carboxypeptidase-like clade I [EC:3.4.16.-] | (RefSeq) serine carboxypeptidase-like 7 isoform X1 (A)	--
LOC114256692	8.4282	7.7684	9.0057	3.3428	3.0364	3.4931	4.1753	5.2009	4.8147	2.6716	2.7803	2.84	NW_021025409.1	3931742	3943841	+	LOC114256692	--	K00858 NAD+ kinase [EC:2.7.1.23] | (RefSeq) NAD kinase 2, chloroplastic-like isoform X1 (A)	ko00760: Nicotinate and nicotinamide metabolism; ko01100: Metabolic pathways; ko01240: Biosynthesis of cofactors
LOC114256698	1.9448	2.4307	2.2636	0.3632	0.1126	0.3204	0.3551	0.0349	0.3977	0.3195	0.0878	0.4114	NW_021025409.1	914189	916105	+	LOC114256698	--	K18812 cyclin D6, plant | (RefSeq) putative cyclin-D6-1 (A)	--
LOC114256702	3.2455	3.1331	3.9108	0.5809	0.619	0.7436	0.8979	1.497	1.2109	0.5562	0.5146	0.5915	NW_021025409.1	1626033	1627430	-	LOC114256702	--	K22312 hydroxyjasmonate sulfotransferase [EC:2.8.2.39] | (RefSeq) cytosolic sulfotransferase 15-like (A)	--
LOC114256703	3.5227	4.9988	3.189	1.2561	1.3749	0.9528	1.7509	1.7215	1.5086	0.9002	1.1128	0.7134	NW_021025409.1	1628296	1629466	-	LOC114256703	--	K22312 hydroxyjasmonate sulfotransferase [EC:2.8.2.39] | (RefSeq) cytosolic sulfotransferase 15-like (A)	--
LOC114256705	2.5847	2.8036	2.4608	0.8008	0.7533	0.9525	1.0393	0.9634	1.0234	0.6902	0.5627	1.0851	NW_021025409.1	2137020	2138857	-	LOC114256705	--	K10664 E3 ubiquitin-protein ligase ATL6/9/15/31/42/55 [EC:2.3.2.27] | (RefSeq) LOW QUALITY PROTEIN: E3 ubiquitin-protein ligase ATL6-like (A)	--
LOC114256706	1.0905	1.2282	0.9138	7.7765	4.5375	6.259	5.6306	7.7832	7.6372	9.7811	10.1043	12.3722	NW_021025409.1	2144955	2147582	+	LOC114256706	--	--	--
LOC114256707	3.4193	4.8903	3.8206	1.6617	2.0941	1.6744	1.7092	1.1458	1.9412	1.864	1.7922	2.3197	NW_021025409.1	2196287	2199299	+	LOC114256707	--	--	--
LOC114256708	1.5965	1.3502	2.2107	0.1557	0.4867	0.4196	0.3767	0.5761	0.1803	0.0314	0.1034	0.0746	NW_021025409.1	2221635	2223399	-	LOC114256708	--	K14290 exportin-1 | (RefSeq) protein EXPORTIN 1A (A)	ko03008: Ribosome biogenesis in eukaryotes; ko03013: Nucleocytoplasmic transport; ko03250: Viral life cycle - HIV-1
LOC114256709	79.5917	84.8627	78.1046	300.826	300.391	278.272	236.666	214.562	256.604	362.206	383.466	404.572	NW_021025409.1	2226181	2226852	-	LOC114256709	--	--	--
LOC114256710	5.8215	6.989	9.5069	18.0536	18.7788	22.5817	8.9742	28.7209	15.78	21.2161	24.8207	23.3427	NW_021025409.1	2233865	2234460	-	LOC114256710	--	--	--
LOC114256721	24.947	24.0968	25.2893	13.8852	15.1553	12.331	17.0803	17.5717	16.5925	13.3791	11.9982	11.72	NW_021025411.1	330582	336820	+	LOC114256721	--	K05906 prenylcysteine oxidase / farnesylcysteine lyase [EC:1.8.3.5 1.8.3.6] | (RefSeq) farnesylcysteine lyase-like (A)	ko00900: Terpenoid backbone biosynthesis; ko01110: Biosynthesis of secondary metabolites
LOC114256722	20.984	24.3978	22.1774	28.5448	31.7842	30.4555	28.6591	28.7164	35.6899	34.8745	41.3514	40.2693	NW_021024579.1	837925	839406	-	LOC114256722	--	K11251 histone H2A | (RefSeq) histone H2AX (A)	--
LOC114256724	0.7018	0.6351	0.6943	1.3971	1.9199	1.7083	1.4127	0.7937	0.966	0.9415	1.4594	1.0592	NW_021025411.1	574185	577397	+	LOC114256724	--	K14487 auxin responsive GH3 gene family | (RefSeq) probable indole-3-acetic acid-amido synthetase GH3.1 (A)	ko04075: Plant hormone signal transduction
LOC114256725	28.9239	28.2622	28.1111	15.3208	14.2217	15.3952	15.8148	15.3743	16.7756	13.8753	13.1337	11.9235	NW_021025411.1	715829	719972	+	LOC114256725	--	K21398 natural resistance-associated macrophage protein 2 | (RefSeq) metal transporter Nramp3-like (A)	--
LOC114256726	3.5757	3.4451	3.4491	3.2574	2.7538	2.4579	2.7147	3.3793	2.603	2.2324	2.3988	2.7122	NW_021025411.1	722223	728822	+	LOC114256726	--	--	--
LOC114256727	12.4177	12.5468	13.434	20.4736	20.022	21.3347	21.3786	21.3169	19.7239	19.1589	18.4791	17.5778	NW_021025411.1	747258	759534	+	LOC114256727	--	K09561 STIP1 homology and U-box containing protein 1 [EC:2.3.2.27] | (RefSeq) E3 ubiquitin-protein ligase CHIP isoform X1 (A)	ko04120: Ubiquitin mediated proteolysis; ko04141: Protein processing in endoplasmic reticulum
LOC114256730	3.564	2.6142	2.7221	0.4762	0.2266	0.5849	0.8932	0.7142	0.4002	0.4465	0.4611	0.5732	NW_021025411.1	1053703	1061574	+	LOC114256730	--	K13418 somatic embryogenesis receptor kinase 1 [EC:2.7.10.1 2.7.11.1] | (RefSeq) somatic embryogenesis receptor kinase 1-like (A)	--
LOC114256731	3.2778	3.5549	3.0714	0.4142	0.3588	0.5528	1.1242	1.4182	1.4255	0.6362	0.5417	0.6239	NW_021024579.1	980396	1017823	-	LOC114256731	--	K10999 cellulose synthase A [EC:2.4.1.12] | (RefSeq) cellulose synthase A catalytic subunit 7 [UDP-forming] (A)	--
LOC114256732	7.0809	7.5118	6.6512	15.9366	15.7264	18.2792	12.6022	13.2352	13.0928	14.3524	12.9911	13.4303	NW_021025411.1	1070109	1084520	+	LOC114256732	--	K20798 small RNA 2'-O-methyltransferase [EC:2.1.1.-] | (RefSeq) small RNA 2'-O-methyltransferase isoform X1 (A)	--
LOC114256733	0.8237	0.4786	0.4474	0.1523	0.1731	0.1173	0.117	0.092	0.0202	0.0702	0.1735	0.146	NW_021025411.1	1086415	1090771	+	LOC114256733	--	--	--
LOC114256738	6.3866	5.8411	6.9171	8.6615	8.1379	9.6122	11.2042	10.1712	10.1866	9.3285	8.6644	7.75	NW_021025411.1	1839797	1864368	+	LOC114256738	--	--	--
LOC114256739	4.6926	2.1572	3.5112	7.649	6.6114	7.0427	2.0563	2.2745	2.3623	2.3127	2.6823	3.6655	NW_021025411.1	1956843	1957479	-	LOC114256739	--	K02128 F-type H+-transporting ATPase subunit c | (RefSeq) uncharacterized protein LOC114256739 (A)	ko00190: Oxidative phosphorylation; ko01100: Metabolic pathways
LOC114256742	4.8301	5.3139	5.2278	7.0263	8.3436	8.8856	5.6984	8.0511	5.0916	4.3992	3.5123	3.3483	NW_021025411.1	2267720	2277674	+	LOC114256742	--	K20289 conserved oligomeric Golgi complex subunit 2 | (RefSeq) conserved oligomeric Golgi complex subunit 2-like (A)	--
LOC114256746	0.2386	0.096	0.1388	0.6805	0.5801	0.5807	0.7623	0.5696	0.6305	1.3488	1.3313	1.6305	NW_021025411.1	2727325	2729114	-	LOC114256746	--	K20769 fatty acid omega-hydroxylase [EC:1.14.-.-] | (RefSeq) cytochrome P450 94A2-like (A)	ko00073: Cutin, suberine and wax biosynthesis
LOC114256748	1.8869	1.3782	2.0112	0.8734	0.4562	0.7634	2.2339	1.772	1.6185	1.5227	1.5685	1.6064	NW_021025411.1	3087185	3089601	-	LOC114256748	--	--	--
LOC114256751	25.6507	23.2429	25.6897	61.8957	66.5235	64.789	60.667	57.921	57.4931	56.1267	59.1042	57.3785	NW_021025411.1	3233206	3260079	-	LOC114256751	--	--	--
LOC114256758	0.3266	0.3941	0.3594	0.2682	0.2567	0.1369	0.258	0.3731	0.1569	0.2504	0.1876	0.3923	NW_021025411.1	765729	795683	-	LOC114256758	--	K14638 solute carrier family 15 (peptide/histidine transporter), member 3/4 | (RefSeq) protein NRT1/ PTR FAMILY 8.3-like (A)	--
LOC114256760	2.4322	2.9001	1.7794	0.7434	1.1266	1.1574	1.2878	1.0915	0.8035	1.232	0.7317	0.8708	NW_021025411.1	826641	830933	-	LOC114256760	--	K11583 serine/threonine-protein phosphatase 2A regulatory subunit B'' | (RefSeq) probable serine/threonine-protein phosphatase 2A regulatory subunit B'' subunit TON2 (A)	ko03015: mRNA surveillance pathway
LOC114256767	2.5512	3.789	2.6496	1.7727	2.4392	2.0114	1.6052	1.6769	2.161	0.6018	1.2398	1.1625	NW_021025411.1	1718137	1718941	+	LOC114256767	--	--	--
LOC114256782	0	0.1344	0.1556	0.7149	1.7154	1.113	1.0249	2.7712	1.1774	1.2168	0.8444	1.0658	NW_021025411.1	3266383	3267270	-	LOC114256782	--	--	--
LOC114256791	6.1401	4.8599	3.3197	5.744	6.8502	6.5977	4.0503	5.2764	6.3688	4.6312	6.7571	5.3247	NW_021025411.1	2207326	2208287	-	LOC114256791	--	--	--
LOC114256801	62.6644	61.0335	62.503	32.8745	34.5085	32.2731	37.0216	36.973	35.7595	32.7095	34.1709	32.6658	NW_021025412.1	118805	124994	-	LOC114256801	--	K17991 peroxygenase [EC:1.11.2.3] | (RefSeq) uncharacterized protein LOC114269912 (A)	ko00073: Cutin, suberine and wax biosynthesis
LOC114256804	30.8295	28.9556	29.8078	33.152	32.0216	35.4855	30.3508	30.3503	31.0628	28.6438	30.1447	28.0093	NW_021025412.1	232572	244858	-	LOC114256804	--	--	--
LOC114256805	1.6565	1.387	0.8814	0.7072	0.6211	0.6237	0.6913	0.8836	0.8339	0.4406	0.5695	0.6778	NW_021024579.1	1698454	1700916	-	LOC114256805	--	K23279 gallate 1-beta-glucosyltransferase [EC:2.4.1.136] | (RefSeq) gallate 1-beta-glucosyltransferase-like (A)	ko00999: Biosynthesis of various plant secondary metabolites
LOC114256815	1.4966	1.6856	2.2297	1.6602	1.6445	1.8151	0.7906	0.677	0.9009	1.1282	1.0716	1.3639	NW_021025413.1	391111	415858	+	LOC114256815	--	--	--
LOC114256818	0.3983	0.6409	0.6027	0.6155	1.2378	0.7145	0.56	0.851	0.7019	0.9543	0.5872	0.6807	NW_021025413.1	599048	608077	-	LOC114256818	--	K14396 polyadenylate-binding protein 2 | (RefSeq) polyadenylate-binding protein 2-like (A)	ko03015: mRNA surveillance pathway
LOC114256819	0.266	0.2791	0.2154	0.132	0.1375	0.2015	0.2602	0.2325	0.1325	0.1241	0.0682	0.0632	NW_021024579.1	356379	360993	-	LOC114256819	--	K13466 EIX receptor 1/2 | (RefSeq) receptor-like protein EIX2 isoform X1 (A)	ko04626: Plant-pathogen interaction
LOC114256839	1.2801	0.9783	1.5495	0.6694	1.0376	1.1152	0.589	0.193	0.2255	1.2757	0.8626	1.1082	NW_021025413.1	906779	907831	-	LOC114256839	--	K04125 gibberellin 2beta-dioxygenase [EC:1.14.11.13] | (RefSeq) gibberellin 2-beta-dioxygenase 2-like (A)	ko00904: Diterpenoid biosynthesis; ko01110: Biosynthesis of secondary metabolites
LOC114256847	12.8027	12.9393	11.3482	19.3324	19.5683	17.7162	15.9959	16.7873	18.4794	20.9774	19.1257	22.9872	NW_021025414.1	262833	292010	+	LOC114256847	--	--	--
LOC114256848	28.9219	26.618	31.1497	33.868	30.8625	37.976	33.1486	33.9648	44.9696	38.4439	33.0634	40.1725	NW_021025414.1	231778	244640	+	LOC114256848	--	--	--
LOC114256849	47.4479	47.4212	46.3149	57.5356	57.1411	52.5471	67.4873	62.3661	73.8541	72.415	73.6834	78.7194	NW_021025414.1	222117	226249	+	LOC114256849	--	--	--
LOC114256852	639.261	660.902	614.956	32.4854	31.3685	31.8969	48.2829	49.4438	55.7855	37.0318	36.1878	39.0263	NW_021025414.1	315142	315930	+	LOC114256852	--	K08905 photosystem I subunit V | (RefSeq) photosystem I reaction center subunit V, chloroplastic (A)	ko00195: Photosynthesis; ko01100: Metabolic pathways
LOC114256854	0.2959	0.4395	0.3815	0.5194	0.3936	0.3033	0.9077	0.8696	1.4238	0.6806	0.4794	0.5186	NW_021025414.1	329892	332236	-	LOC114256854	--	--	--
LOC114256860	6.71	7.5353	7.115	3.6979	3.9369	3.9861	4.6765	5.6992	4.4877	4.2622	4.5448	4.4177	NW_021024496.1	808235	810530	+	LOC114256860	--	K13457 disease resistance protein RPM1 | (RefSeq) disease resistance protein RPM1-like (A)	ko04626: Plant-pathogen interaction
LOC114256863	1.4876	1.1132	1.2885	0.8223	0.8973	0.6382	0.8135	0.8694	0.579	0.663	0.612	0.9142	NW_021025414.1	1800432	1826287	+	LOC114256863	--	K01240 uridine nucleosidase [EC:3.2.2.3] | (RefSeq) uridine nucleosidase 1-like (A)	ko00240: Pyrimidine metabolism; ko00760: Nicotinate and nicotinamide metabolism; ko01100: Metabolic pathways; ko01232: Nucleotide metabolism
LOC114256873	0.4472	0.6297	0.3956	0.1701	0.0483	0.0688	0.0915	0.1798	0.1576	0.1029	0.0188	0.0815	NW_021025414.1	2373965	2376437	+	LOC114256873	--	K09560 suppressor of tumorigenicity protein 13 | (RefSeq) FAM10 family protein At4g22670-like isoform X1 (A)	--
LOC114256879	6.795	6.1954	4.9211	3.5894	2.6928	2.8632	2.9335	3.2636	2.1949	2.1416	6.8686	3.5778	NW_021025414.1	2621426	2623568	-	LOC114256879	--	--	--
LOC114256882	18.1504	17.4987	18.4414	22.4443	23.1368	22.9858	19.1807	20.4021	16.8527	18.8065	16.4935	17.3367	NW_021025414.1	428350	434287	-	LOC114256882	--	K00876 uridine kinase [EC:2.7.1.48] | (RefSeq) uridine kinase-like protein 1, chloroplastic (A)	ko00240: Pyrimidine metabolism; ko01100: Metabolic pathways; ko01232: Nucleotide metabolism
LOC114256924	51.2183	59.3016	53.2532	21.4498	21.0162	22.7959	28.8482	27.469	28.0466	24.9428	30.3507	29.6498	NW_021025416.1	55111	60640	+	LOC114256924	--	K13448 calcium-binding protein CML | (RefSeq) probable calcium-binding protein CML13 (A)	ko04626: Plant-pathogen interaction
LOC114256926	1.7711	1.9857	2.0176	2.7052	2.6881	2.5685	3.3136	3.2011	2.9712	3.3512	2.7458	2.7129	NW_021025416.1	122689	127472	-	LOC114256926	--	K00615 transketolase [EC:2.2.1.1] | (RefSeq) transketolase, chloroplastic-like (A)	ko00030: Pentose phosphate pathway; ko00710: Carbon fixation in photosynthetic organisms; ko01100: Metabolic pathways; ko01110: Biosynthesis of secondary metabolites; ko01200: Carbon metabolism; ko01230: Biosynthesis of amino acids
LOC114256927	1.521	1.3911	1.6697	0.6089	0.4326	0.4923	0.8512	0.853	0.6629	0.6873	0.5395	0.5107	NW_021025416.1	138672	146978	-	LOC114256927	--	K25656 cryptochrome | (RefSeq) cryptochrome DASH, chloroplastic/mitochondrial isoform X1 (A)	--
LOC114256930	9.9152	9.6885	9.3588	2.626	2.3977	3.1555	3.1015	3.5045	3.2706	1.8049	1.678	1.7741	NW_021025416.1	675069	676247	-	LOC114256930	--	--	--
LOC114256933	0.2058	0.1419	0.2053	0.021	0.0715	0.0452	0.0451	0.0591	0.0453	0.0451	0.0495	0.0469	NW_021025416.1	941768	1015098	+	LOC114256933	--	K02349 DNA polymerase theta [EC:2.7.7.7] | (RefSeq) LOW QUALITY PROTEIN: helicase and polymerase-containing protein TEBICHI-like (A)	--
LOC114256934	1.4862	1.1956	1.2685	4.0038	3.8818	3.8081	2.6592	1.1205	3.0549	3.3231	2.8168	2.8216	NW_021024496.1	793540	813025	-	LOC114256934	--	--	--
LOC114256938	0.6248	1.6157	1.4961	0.4244	0.3377	0.5947	0.2282	0.3141	0.5898	0.3079	0.8271	0.5287	NW_021024580.1	186111	187771	+	LOC114256938	--	--	--
LOC114256941	0.3166	0.3254	0.3112	0.4682	0.6083	0.5768	0.5754	0.5835	0.6662	0.4045	0.5482	0.561	NW_021025416.1	811811	815864	-	LOC114256941	--	K17604 zinc finger SWIM domain-containing protein 3 | (RefSeq) uncharacterized protein LOC114286329 isoform X1 (A)	--
LOC114256945	8.171	8.1093	7.6083	3.1948	3.3839	1.8785	3.3574	1.996	2.5564	3.0442	3.4093	2.7836	NW_021025417.1	43183	90522	-	LOC114256945	--	--	--
LOC114256949	7.8104	7.2872	8.0902	1.6479	2.1728	2.1079	2.6462	3.136	2.7278	2.1612	2.3747	1.9163	NW_021025417.1	189419	197871	+	LOC114256949	--	K00225 L-galactono-1,4-lactone dehydrogenase [EC:1.3.2.3] | (RefSeq) L-galactono-1,4-lactone dehydrogenase, mitochondrial (A)	ko00053: Ascorbate and aldarate metabolism; ko01100: Metabolic pathways; ko01110: Biosynthesis of secondary metabolites; ko01240: Biosynthesis of cofactors
LOC114256950	1.1229	1.1118	1.6889	1.0677	2.2405	1.505	1.2364	2.1707	2.2066	1.7216	1.7462	2.0465	NW_021025417.1	200396	202944	-	LOC114256950	--	--	--
LOC114256951	7.2516	5.1434	5.8333	9.1391	8.0694	8.6639	18.6898	18.0306	16.8214	10.4278	11.5302	11.5745	NW_021025417.1	693864	697279	+	LOC114256951	--	--	--
LOC114256961	18.572	17.4979	17.5251	66.3393	60.9585	62.503	68.5964	65.8147	64.9226	75.1784	68.0104	67.8122	NW_021024580.1	304963	306774	-	LOC114256961	--	K18875 enhanced disease susceptibility 1 protein | (RefSeq) protein EDS1L-like isoform X1 (A)	ko04626: Plant-pathogen interaction
LOC114256970	8.086	7.3153	8.5473	55.3238	54.4883	49.9322	41.2789	40.1802	44.6921	52.0842	49.1574	51.0568	NW_021024580.1	300459	304884	+	LOC114256970	--	--	--
LOC114256975	168.127	167.757	171.575	20.3876	19.2712	19.6864	24.3465	25.3214	21.9712	17.1819	17.1301	16.1256	NW_021024580.1	446138	459961	+	LOC114256975	--	K14638 solute carrier family 15 (peptide/histidine transporter), member 3/4 | (RefSeq) protein NRT1/ PTR FAMILY 3.1-like (A)	--
LOC114256980	14.5923	17.3874	16.792	25.7863	25.8887	24.8682	32.0921	31.4836	31.5011	27.2284	26.7871	27.8505	NW_021025419.1	901605	906821	-	LOC114256980	--	K01054 acylglycerol lipase [EC:3.1.1.23] | (RefSeq) uncharacterized protein LOC114270418 isoform X1 (A)	ko00561: Glycerolipid metabolism; ko01100: Metabolic pathways
LOC114256981	0.7282	0.7514	0.6633	0.8128	0.9068	0.8924	1.0359	1.1935	1.3109	1.0679	0.6934	0.8079	NW_021024496.1	877252	880835	+	LOC114256981	--	K13457 disease resistance protein RPM1 | (RefSeq) disease resistance protein RPM1-like isoform X1 (A)	ko04626: Plant-pathogen interaction
LOC114256993	33.8787	31.1921	30.8038	8.405	8.6927	9.7211	17.0288	14.912	16.3098	12.5644	12.2077	14.1404	NW_021025419.1	804986	806392	+	LOC114256993	--	K23154 2-hydroxyflavanone C-glucosyltransferase [EC:2.4.1.360] | (RefSeq) UDP-glycosyltransferase 708C1-like (A)	--
LOC114257006	0.8088	1.3664	1.4308	4.5371	4.5454	6.3	3.0597	4.3091	3.3487	4.1542	4.0195	3.7589	NW_021025419.1	1007778	1008742	+	LOC114257006	--	K08150 MFS transporter, SP family, solute carrier family 2 (myo-inositol transporter), member 13 | (RefSeq) LOW QUALITY PROTEIN: probable inositol transporter 2 (A)	--
LOC114257010	33.2704	34.4619	33.419	8.517	9.747	7.6819	12.1491	12.9863	12.8297	10.137	11.6516	8.9958	NW_021025420.1	70253	74181	-	LOC114257010	--	--	--
LOC114257011	72.7328	71.237	70.7391	12.884	11.926	13.5052	20.6544	22.0351	23.8084	12.0493	11.9596	13.4152	NW_021025420.1	213149	220216	+	LOC114257011	--	K01904 4-coumarate--CoA ligase [EC:6.2.1.12] | (RefSeq) 4-coumarate--CoA ligase 2 (A)	ko00130: Ubiquinone and other terpenoid-quinone biosynthesis; ko00940: Phenylpropanoid biosynthesis; ko01100: Metabolic pathways; ko01110: Biosynthesis of secondary metabolites
LOC114257020	26.7557	29.25	26.5165	39.4827	34.8583	39.7768	38.6648	39.9457	45.5657	44.9834	44.2946	45.9887	NW_021025421.1	275562	279153	+	LOC114257020	--	K20352 p24 family protein delta-1 | (RefSeq) transmembrane emp24 domain-containing protein p24delta9-like (A)	--
LOC114257024	6.1493	2.601	4.5453	1.6275	1.5074	2.664	2.139	1.7207	1.7871	3.402	1.3884	2.3109	NW_021025421.1	465196	466223	+	LOC114257024	--	--	--
LOC114257025	11.5378	11.3118	11.5019	6.2225	6.164	5.7108	6.4762	6.9222	7.9647	6.4677	7.328	6.2991	NW_021025421.1	472997	487142	+	LOC114257025	--	K13717 OTU domain-containing protein 3 [EC:3.4.19.12] | (RefSeq) OTU domain-containing protein 3 isoform X1 (A)	--
LOC114257028	2.3545	2.4904	2.4258	1.0572	0.9425	1.2066	1.4934	1.7971	1.3156	1.0696	1.2028	1.043	NW_021025421.1	589186	594579	+	LOC114257028	--	K06027 vesicle-fusing ATPase [EC:3.6.4.6] | (RefSeq) vesicular-fusion protein sec18-like (A)	--
LOC114257029	2.0887	2.0607	2.165	2.5855	2.2148	2.4639	2.6191	2.1591	2.6906	2.0997	2.4233	2.6037	NW_021025421.1	655535	660528	+	LOC114257029	--	--	--
LOC114257030	1.2554	0.9897	0.7247	0.382	0.5156	0.4117	0.3851	0.4291	0.3318	0.462	0.571	0.2746	NW_021025421.1	691327	694472	-	LOC114257030	--	K17604 zinc finger SWIM domain-containing protein 3 | (RefSeq) protein FAR1-RELATED SEQUENCE 6-like (A)	--
LOC114257034	0.9297	1.6205	2.092	0.0737	0.0837	0.0794	0.0792	0.0779	0.273	0.2376	0.261	0.0706	NW_021025421.1	837986	838884	+	LOC114257034	--	K20667 beta-amyrin 28-monooxygenase [EC:1.14.14.126] | (RefSeq) beta-amyrin 28-monooxygenase-like (A)	--
LOC114257037	5.9718	6.4303	6.2022	7.8185	8.4403	6.5916	7.1862	6.188	9.672	8.0646	8.126	10.1307	NW_021025421.1	1211173	1215916	-	LOC114257037	--	K13429 chitin elicitor receptor kinase 1 | (RefSeq) chitin elicitor receptor kinase 1-like (A)	ko04626: Plant-pathogen interaction
LOC114257069	1.0042	0.9943	1.2588	0.0367	0.0417	0	0.158	0.1553	0.3403	0.2073	0.0976	0.1408	NW_021025422.1	2014509	2023859	-	LOC114257069	--	K14491 two-component response regulator ARR-B family | (RefSeq) two-component response regulator ARR12-like isoform X1 (A)	ko04075: Plant hormone signal transduction
LOC114257071	109.308	115.296	109.668	89.7392	92.6711	88.1347	117.775	116.168	120.133	102.399	110.505	110.705	NW_021025422.1	86186	89068	+	LOC114257071	--	K00927 phosphoglycerate kinase [EC:2.7.2.3] | (RefSeq) phosphoglycerate kinase, cytosolic (A)	ko00010: Glycolysis / Gluconeogenesis; ko00710: Carbon fixation in photosynthetic organisms; ko01100: Metabolic pathways; ko01110: Biosynthesis of secondary metabolites; ko01200: Carbon metabolism; ko01230: Biosynthesis of amino acids
LOC114257073	0.9419	0.6335	1.0208	0.4258	0.5507	0.4906	0.521	0.4036	0.5849	0.2604	0.3382	0.1548	NW_021025422.1	101349	105800	-	LOC114257073	--	K17710 pentatricopeptide repeat domain-containing protein 1 | (RefSeq) pentatricopeptide repeat-containing protein At2g18940, chloroplastic (A)	--
LOC114257081	14.1173	14.6344	15.6957	6.3443	5.7692	5.687	7.6121	6.9194	7.1774	7.2151	7.1587	6.6566	NW_021025422.1	346222	353828	+	LOC114257081	--	--	--
LOC114257083	163.246	188.812	169.557	154.296	155.851	137.506	155.652	146.133	153.4	188.667	204.139	203.845	NW_021025422.1	431190	432013	+	LOC114257083	--	K09286 EREBP-like factor | (RefSeq) ethylene-responsive transcription factor 8-like (A)	--
LOC114257084	13.4737	15.9132	15.0016	7.4142	7.3741	7.6394	7.9727	5.7637	7.5764	6.1097	7.2445	6.8969	NW_021025422.1	555977	561267	+	LOC114257084	--	--	--
LOC114257085	5.0704	5.3323	5.1728	2.2638	2.2556	2.3951	2.795	3.014	3.1073	1.9943	2.0427	2.1295	NW_021025422.1	788881	797362	+	LOC114257085	--	K09338 homeobox-leucine zipper protein | (RefSeq) homeobox-leucine zipper protein PROTODERMAL FACTOR 2-like (A)	--
LOC114257087	4.2572	4.5665	3.6591	1.1417	0.8259	0.8951	1.3393	1.7558	1.4425	1.2553	0.9195	0.4974	NW_021025422.1	808322	808969	-	LOC114257087	--	--	--
LOC114257089	744.268	713.744	757.589	1319.76	1302.73	1349.53	1039.93	1019.14	974.365	1211.62	1131.55	1139.57	NW_021025422.1	947870	953852	+	LOC114257089	--	K01696 tryptophan synthase beta chain [EC:4.2.1.20] | (RefSeq) tryptophan synthase beta chain 1-like (A)	ko00260: Glycine, serine and threonine metabolism; ko00400: Phenylalanine, tyrosine and tryptophan biosynthesis; ko01100: Metabolic pathways; ko01110: Biosynthesis of secondary metabolites; ko01230: Biosynthesis of amino acids
LOC114257091	43.1192	37.8056	37.4776	19.6469	22.3322	19.1191	23.3275	20.6997	21.4264	18.7008	22.5424	19.6146	NW_021025422.1	1372185	1382857	-	LOC114257091	--	K03574 8-oxo-dGTP diphosphatase [EC:3.6.1.55] | (RefSeq) geranyl diphosphate phosphohydrolase (A)	--
LOC114257092	20.203	18.9579	19.255	6.5636	6.8979	6.7701	10.876	11.1867	9.4494	4.8928	4.3109	4.6367	NW_021025422.1	1412702	1428479	+	LOC114257092	--	K01595 phosphoenolpyruvate carboxylase [EC:4.1.1.31] | (RefSeq) phosphoenolpyruvate carboxylase 4-like isoform X1 (A)	ko00620: Pyruvate metabolism; ko00710: Carbon fixation in photosynthetic organisms; ko01100: Metabolic pathways; ko01200: Carbon metabolism
LOC114257097	0.4443	0.4051	0.2896	0.3943	0.4802	0.3947	0.53	0.3722	0.4045	0.1817	0.1622	0.189	NW_021025422.1	1758497	1762716	+	LOC114257097	--	K05387 glutamate receptor, ionotropic, plant | (RefSeq) glutamate receptor 2.7-like (A)	--
LOC114257099	19.2796	21.104	18.6059	9.8838	8.3881	8.5664	9.6588	9.9907	9.8999	8.3728	9.8803	10.7529	NW_021025422.1	1892826	1902645	+	LOC114257099	--	--	--
LOC114257100	17.5149	16.6486	17.5708	1.7843	1.9155	1.8165	2.3984	2.0437	2.0665	0.7193	1.0099	0.9976	NW_021025422.1	1911693	1912716	-	LOC114257100	--	K16281 RING-H2 zinc finger protein RHA1 | (RefSeq) E3 ubiquitin-protein ligase RHA1B-like (A)	--
LOC114257101	14.0549	14.1338	14.7577	9.241	10.4233	7.5859	9.3256	12.9266	11.0645	11.0042	11.4614	8.3799	NW_021025422.1	618118	618831	-	LOC114257101	--	K09286 EREBP-like factor | (RefSeq) ethylene-responsive transcription factor CRF2-like (A)	--
LOC114257102	10.0694	9.3202	10.0817	1.1325	0.7021	1.1097	2.7676	2.3946	2.7661	2.7392	0.9577	2.2694	NW_021025422.1	1188513	1190798	-	LOC114257102	--	K08360 transmembrane ascorbate-dependent reductase [EC:7.2.1.3] | (RefSeq) probable transmembrane ascorbate ferrireductase 4 (A)	--
LOC114257112	42.8527	42.062	45.9319	63.7987	63.3307	65.5175	53.1041	57.4016	52.3921	55.2709	51.4336	52.4679	NW_021025423.1	162786	170646	+	LOC114257112	--	K20102 YTH domain-containing family protein | (RefSeq) YTH domain-containing protein ECT4-like (A)	--
LOC114257113	11.7053	13.8131	12.3437	2.5813	2.0196	1.4454	1.6943	2.162	1.9878	2.5137	2.6729	2.1848	NW_021025423.1	194079	196031	-	LOC114257113	--	K05658 ATP-binding cassette, subfamily B (MDR/TAP), member 1 [EC:7.6.2.2] | (RefSeq) ABC transporter B family member 2-like (A)	ko02010: ABC transporters
LOC114257116	0.596	0.2606	0.374	0.0493	0.07	0.093	0.0795	0.0912	0.1484	0.0695	0.0546	0.1771	NW_021025423.1	208753	216650	-	LOC114257116	--	--	--
LOC114257121	8.7042	7.6352	7.4213	2.9416	2.5502	2.6871	3.7529	3.3735	2.9563	2.6933	2.2084	2.1025	NW_021025423.1	349218	352332	+	LOC114257121	--	K22450 aralkylamine N-acetyltransferase [EC:2.3.1.87] | (RefSeq) serotonin N-acetyltransferase 2, chloroplastic (A)	ko00380: Tryptophan metabolism; ko01100: Metabolic pathways; ko01110: Biosynthesis of secondary metabolites
LOC114257124	0.3644	0.6351	0.5089	0.9239	0.7876	0.8714	0.7451	1.343	1.2304	1.3035	1.4835	0.4981	NW_021024580.1	805298	814130	+	LOC114257124	--	--	--
LOC114257125	7.1532	7.1803	7.4856	4.3563	4.1809	4.585	4.6402	5.2574	4.4169	4.9371	4.1141	4.4115	NW_021025423.1	428644	435601	-	LOC114257125	--	K22991 WD repeat-containing protein 45 | (RefSeq) autophagy-related protein 18d isoform X1 (A)	--
LOC114257128	10.2194	7.8223	10.0699	8.3962	8.9004	9.559	8.7243	5.4857	5.6814	4.9441	4.346	3.4358	NW_021025423.1	620387	624145	+	LOC114257128	--	--	--
LOC114257130	16.2943	14.9065	15.7046	4.5219	4.5783	3.9421	5.4737	5.7475	4.4872	3.8053	3.6777	3.9787	NW_021025423.1	697150	733628	-	LOC114257130	--	K08869 aarF domain-containing kinase | (RefSeq) uncharacterized aarF domain-containing protein kinase At5g05200, chloroplastic isoform X1 (A)	--
LOC114257132	4.2262	2.9195	3.208	1.6161	1.5888	1.4125	1.6909	1.4316	1.902	10.1424	2.0895	1.507	NW_021025423.1	818153	820908	+	LOC114257132	--	K13426 WRKY transcription factor 29 | (RefSeq) probable WRKY transcription factor 29 (A)	ko04016: MAPK signaling pathway - plant; ko04626: Plant-pathogen interaction
LOC114257144	0.4003	0.6733	0.5421	1.0379	1.3764	1.0815	0.4464	0.7316	0.9296	0.7811	0.613	1.1606	NW_021025423.1	1157182	1159855	+	LOC114257144	--	K13993 HSP20 family protein | (RefSeq) 26.5 kDa heat shock protein, mitochondrial-like (A)	ko04141: Protein processing in endoplasmic reticulum
LOC114257146	9.8955	8.6431	8.8454	13.4951	13.8729	11.5911	11.91	11.8803	11.6564	11.9644	15.0039	13.81	NW_021025423.1	1150485	1156138	+	LOC114257146	--	--	--
LOC114257149	3.0811	2.4919	2.9758	0.8727	0.9919	0.8903	1.0557	0.9556	0.9529	1.0177	0.6074	0.9111	NW_021025423.1	1262431	1277222	-	LOC114257149	--	--	--
LOC114257152	17.2125	17.6755	18.0824	3.5621	3.3048	3.5491	5.3211	5.0688	4.4955	3.0583	3.1386	3.1371	NW_021025423.1	1341036	1348024	-	LOC114257152	--	--	--
LOC114257172	24.2301	23.0117	26.0767	21.5547	18.3609	21.5604	20.8772	22.6976	20.4822	16.7805	17.1845	15.9611	NW_021025424.1	523926	529176	+	LOC114257172	--	--	--
LOC114257174	0.8661	0.6627	0.7277	0.3615	0.3881	0.7361	0.4752	0.6583	0.4838	0.1781	0.1957	0.385	NW_021025424.1	1322001	1373127	+	LOC114257174	--	--	--
LOC114257175	3.641	4.0345	4.6696	1.4371	2.2275	1.0562	2.5287	2.3481	2.2998	1.738	2.4305	2.1912	NW_021025424.1	1378136	1380022	+	LOC114257175	--	--	--
LOC114257178	9.101	9.816	7.9342	20.6157	18.877	20.7821	23.1721	21.8185	20.6923	19.2724	19.4475	19.352	NW_021025424.1	1897408	1910354	-	LOC114257178	--	K03294 basic amino acid/polyamine antiporter, APA family | (RefSeq) cationic amino acid transporter 1-like (A)	--
LOC114257182	0.5648	0.5607	0.8616	0.2514	0.1688	0.3449	0.1229	0.3503	0.2647	0.2487	0.0911	0.1862	NW_021025424.1	2270407	2280811	+	LOC114257182	--	K06677 condensin complex subunit 1 | (RefSeq) LOW QUALITY PROTEIN: condensin complex subunit 1 (A)	--
LOC114257183	4.3297	4.6276	3.8299	18.0258	18.4506	19.6208	12.6167	12.5912	10.8979	15.9561	15.9172	13.8661	NW_021025424.1	2281517	2290068	-	LOC114257183	--	--	--
LOC114257186	2.0331	2.8222	1.6704	1.0613	0.6894	1.6344	0.8967	0.8416	1.0536	0.2751	0.403	0.6539	NW_021025424.1	2297815	2300047	-	LOC114257186	--	K14492 two-component response regulator ARR-A family | (RefSeq) two-component response regulator ARR9-like isoform X1 (A)	ko04075: Plant hormone signal transduction
LOC114257187	0.8385	1.2143	1.1154	0.9796	1.0099	1.5961	1.5433	1.0838	1.7729	1.3408	1.1907	1.3755	NW_021024581.1	331910	356606	+	LOC114257187	--	K13430 serine/threonine-protein kinase PBS1 [EC:2.7.11.1] | (RefSeq) serine/threonine-protein kinase PBS1-like isoform X1 (A)	ko04626: Plant-pathogen interaction
LOC114257190	0.7197	0.0483	0.6702	0.5132	0.5186	0.4918	0.6746	1.1456	0.5812	1.3334	1.5662	0.7105	NW_021025424.1	2440281	2443045	+	LOC114257190	--	--	--
LOC114257192	0.298	0.1455	0.1982	0.3036	0.2415	0.2618	0.3047	0.2995	0.2625	0.0897	0.1076	0.0873	NW_021025424.1	2595032	2608245	+	LOC114257192	--	K13459 disease resistance protein RPS2 | (RefSeq) probable disease resistance protein At4g27220 (A)	ko04626: Plant-pathogen interaction
LOC114257194	1.5076	2.0341	1.55	0.5824	0.3904	0.7082	0.6262	0.5841	0.5257	0.313	0.3307	0.0859	NW_021025424.1	2762663	2766924	-	LOC114257194	--	K20718 LRR receptor-like serine/threonine-protein kinase ERECTA [EC:2.7.11.1] | (RefSeq) LRR receptor-like serine/threonine-protein kinase ERL1 isoform X1 (A)	ko04016: MAPK signaling pathway - plant
LOC114257197	2.2065	2.4539	2.6287	1.1879	1.245	0.9811	1.4598	1.6636	1.3007	1.1692	0.984	0.9611	NW_021024581.1	383919	402283	-	LOC114257197	--	--	--
LOC114257198	35.7296	36.2351	38.2062	44.1452	47.263	45.1661	46.6467	47.2754	43.6407	39.7583	37.5147	37.4265	NW_021025424.1	2860476	2863835	-	LOC114257198	--	K20718 LRR receptor-like serine/threonine-protein kinase ERECTA [EC:2.7.11.1] | (RefSeq) LRR receptor-like serine/threonine-protein kinase ERL1 isoform X1 (A)	ko04016: MAPK signaling pathway - plant
LOC114257216	2.1387	2.6161	2.346	1.17	1.3615	1.4413	1.2881	1.7082	1.755	1.4823	1.2092	1.3883	NW_021024581.1	381975	383891	-	LOC114257216	--	--	--
LOC114257232	2.2203	2.0839	2.4981	1.5833	2.1997	1.7067	1.5134	0.93	3.3414	1.9149	2.182	2.3606	NW_021025425.1	301652	308129	-	LOC114257232	--	--	--
LOC114257236	1.4531	1.169	1.1938	3.129	3.1871	2.891	1.879	2.2341	2.5225	2.5883	2.088	1.9084	NW_021025425.1	337822	346101	+	LOC114257236	--	K09753 cinnamoyl-CoA reductase [EC:1.2.1.44] | (RefSeq) LOW QUALITY PROTEIN: cinnamoyl-CoA reductase 1-like (A)	ko00940: Phenylpropanoid biosynthesis; ko01100: Metabolic pathways; ko01110: Biosynthesis of secondary metabolites
LOC114257237	30.7558	27.0342	29.3297	44.2777	41.5844	42.5241	44.7427	42.6212	45.8969	43.3903	47.6069	46.9889	NW_021025425.1	396358	404690	+	LOC114257237	--	K09753 cinnamoyl-CoA reductase [EC:1.2.1.44] | (RefSeq) LOW QUALITY PROTEIN: cinnamoyl-CoA reductase 1-like (A)	ko00940: Phenylpropanoid biosynthesis; ko01100: Metabolic pathways; ko01110: Biosynthesis of secondary metabolites
LOC114257247	0.7884	0.8303	0.7875	0.2044	0.3408	0.382	0.2785	0.3026	0.3283	0.3187	0.3019	0.1698	NW_021025425.1	893315	921878	+	LOC114257247	--	K11699 RNA-dependent RNA polymerase [EC:2.7.7.48] | (RefSeq) uncharacterized protein LOC114257247 (A)	--
LOC114257268	1.0688	1.2567	1.0909	0.1368	0.2444	0.0843	0.3363	0.3099	0.0905	0.1261	0.1212	0.4121	NW_021025427.1	366490	369086	-	LOC114257268	--	--	--
LOC114257271	2.3652	2.6812	2.0522	0.2556	0.581	0.3857	1.1542	1.1348	1.5627	0.6594	0.6339	0.4409	NW_021025427.1	679149	682248	-	LOC114257271	--	--	--
LOC114257273	1.3944	1.7051	2.5449	1.4319	0.844	1.6579	1.1406	1.8504	1.1302	0.5986	0.6578	0.2033	NW_021024581.1	456346	457302	+	LOC114257273	--	--	--
LOC114257284	4.1344	4.1494	5.7936	0.4281	1.1061	0.5874	1.2556	1.5226	1.2622	0.659	0.7586	1.3056	NW_021025429.1	267635	269729	-	LOC114257284	--	--	--
LOC114257288	5.5814	5.742	4.6931	2.155	2.5226	2.5656	3.2857	3.3325	2.235	2.5673	2.65	2.5586	NW_021025430.1	60685	85247	+	LOC114257288	--	K00499 choline monooxygenase [EC:1.14.15.7] | (RefSeq) choline monooxygenase, chloroplastic (A)	ko00260: Glycine, serine and threonine metabolism; ko01100: Metabolic pathways
LOC114257292	0.1885	0.2794	0.1571	0.1793	0.1502	0.2339	0.0913	0.1796	0.0874	0.1522	0.117	0.1628	NW_021025430.1	320469	332365	-	LOC114257292	--	K20600 mitogen-activated protein kinase 4 [EC:2.7.11.24] | (RefSeq) mitogen-activated protein kinase homolog MMK2 (A)	ko04016: MAPK signaling pathway - plant; ko04626: Plant-pathogen interaction
LOC114257293	29.4477	30.3709	28.2789	10.248	10.1846	10.7046	13.6294	13.1635	11.8988	10.2643	10.0214	9.0526	NW_021025430.1	569643	576902	-	LOC114257293	--	--	--
LOC114257298	0.6757	0.7165	0.8007	0.2044	0.4647	0.4407	0.3454	0.741	0.7035	0.3296	0.595	0.5038	NW_021025430.1	1131308	1134235	+	LOC114257298	--	--	--
LOC114257300	1.0982	1.1625	0.8073	0.3847	0.3436	0.2666	0.4432	0.4067	0.4583	0.4431	0.3652	0.316	NW_021025430.1	1326164	1347722	+	LOC114257300	--	--	--
LOC114257302	16.0711	16.5716	16.8052	20.5262	23.4006	23.3678	22.3005	22.2143	24.2987	22.4165	25.168	21.794	NW_021025430.1	1363645	1371340	+	LOC114257302	--	--	--
LOC114257303	0.32	0.424	0.4206	0.1432	0.2645	0.1736	0.2694	0.246	0.2819	0.1299	0.1903	0.1544	NW_021025430.1	1410135	1412970	-	LOC114257303	--	K17710 pentatricopeptide repeat domain-containing protein 1 | (RefSeq) pentatricopeptide repeat-containing protein At2g18940, chloroplastic (A)	--
LOC114257314	3.7176	3.2729	3.8534	1.3339	0.8339	0.647	1.8647	1.4808	1.2976	1.0217	1.4181	1.0867	NW_021025430.1	247351	248111	+	LOC114257314	--	--	--
LOC114257319	0.4264	0.4366	0.5414	0.4054	0.3771	0.2384	0.2774	0.6625	0.683	0.3269	0.4898	0.5299	NW_021025430.1	1349435	1350996	-	LOC114257319	--	K01869 leucyl-tRNA synthetase [EC:6.1.1.4] | (RefSeq) leucine--tRNA ligase, chloroplastic/mitochondrial-like (A)	ko00970: Aminoacyl-tRNA biosynthesis
LOC114257331	0.8506	0.9746	0.984	1.3724	1.2536	1.2284	1.3045	1.0364	0.9991	0.9781	1.2158	1.0687	NW_021025431.1	625797	647904	-	LOC114257331	--	K20476 RAB6A-GEF complex partner protein 1 | (RefSeq) RAB6A-GEF complex partner protein 1-like (A)	--
LOC114257345	2.2665	1.8146	2.6304	1.1661	0.9467	1.3018	2.1607	2.1464	1.5916	1.0745	0.9592	0.8482	NW_021025432.1	301066	329027	-	LOC114257345	--	K13457 disease resistance protein RPM1 | (RefSeq) disease resistance protein RPM1-like (A)	ko04626: Plant-pathogen interaction
LOC114257355	1.1295	1.0695	1.0298	0.1566	0.1272	0.2412	0.2526	0.1892	0.3628	0.3247	0.1189	0.2037	NW_021025434.1	238966	264005	-	LOC114257355	--	--	--
LOC114257359	8.0549	8.1243	10.0749	13.3745	11.3044	8.379	8.666	6.8284	8.1551	13.6406	7.5953	14.3522	NW_021025434.1	437124	439057	-	LOC114257359	--	K07766 diphosphoinositol-polyphosphate diphosphatase [EC:3.6.1.52] | (RefSeq) nudix hydrolase 18, mitochondrial-like (A)	--
LOC114257363	1.8407	2.1761	1.9822	1.4001	1.4012	1.9522	1.391	1.4642	1.128	1.1534	1.0381	1.0939	NW_021025434.1	1066968	1071824	+	LOC114257363	--	--	--
LOC114257364	4.8125	5.3937	4.7035	1.3798	1.5286	1.8827	1.3335	1.9573	1.7476	1.2251	1.2224	1.4563	NW_021025434.1	1087728	1094876	-	LOC114257364	--	K15111 solute carrier family 25 (mitochondrial S-adenosylmethionine transporter), member 26 | (RefSeq) S-adenosylmethionine carrier 1, chloroplastic/mitochondrial-like isoform X1 (A)	--
LOC114257369	11.2425	10.1842	9.9576	2.6073	2.9636	2.8105	3.9718	3.8591	4.5897	3.0481	3.6187	3.0403	NW_021025434.1	1345298	1349627	+	LOC114257369	--	K09872 aquaporin PIP | (RefSeq) aquaporin PIP1-3-like (A)	--
LOC114257372	147.659	141.2	145.217	13.8895	15.1959	14.2858	19.8728	20.6198	17.7481	14.636	14.3557	13.3305	NW_021025434.1	1424606	1427236	-	LOC114257372	--	K15398 fatty acid omega-hydroxylase [EC:1.14.-.-] | (RefSeq) cytochrome P450 86A22-like (A)	ko00073: Cutin, suberine and wax biosynthesis; ko01100: Metabolic pathways
LOC114257373	32.2825	32.9355	36.6567	74.7562	76.0604	72.0361	55.2532	55.1491	51.1387	71.1895	68.3192	69.4265	NW_021025434.1	1439453	1441795	-	LOC114257373	--	K21919 BTB/POZ domain-containing protein KCTD9 | (RefSeq) FH protein interacting protein FIP2 isoform X1 (A)	--
LOC114257374	2.6542	3.2741	2.3616	3.8136	3.6336	3.2645	2.7138	2.6089	2.7539	2.8487	4.2231	3.7088	NW_021025434.1	1443478	1450189	-	LOC114257374	--	K00640 serine O-acetyltransferase [EC:2.3.1.30] | (RefSeq) serine acetyltransferase 5-like (A)	ko00270: Cysteine and methionine metabolism; ko00920: Sulfur metabolism; ko01100: Metabolic pathways; ko01110: Biosynthesis of secondary metabolites; ko01200: Carbon metabolism; ko01230: Biosynthesis of amino acids
LOC114257375	11.3122	11.3607	10.4869	20.7084	19.2664	19.9525	17.6672	17.4203	18.0694	16.9824	17.7804	19.6208	NW_021025434.1	1453848	1458724	-	LOC114257375	--	--	--
LOC114257379	1.8765	1.8348	1.344	0.8509	0.936	0.503	0.915	1.1318	0.8393	0.5976	0.8998	0.7366	NW_021025434.1	1684785	1693289	-	LOC114257379	--	K13692 UDP-glucose:(indol-3-yl)acetate beta-D-glucosyltransferase [EC:2.4.1.121] | (RefSeq) UDP-glycosyltransferase 84B1-like (A)	--
LOC114257383	1.3193	1.2569	1.5679	0.3631	0.4503	0.3736	0.3372	0.6631	0.8105	0.3327	0.2924	0.348	NW_021025434.1	2282613	2304288	-	LOC114257383	--	K00927 phosphoglycerate kinase [EC:2.7.2.3] | (RefSeq) uncharacterized protein LOC114257383 (A)	ko00010: Glycolysis / Gluconeogenesis; ko00710: Carbon fixation in photosynthetic organisms; ko01100: Metabolic pathways; ko01110: Biosynthesis of secondary metabolites; ko01200: Carbon metabolism; ko01230: Biosynthesis of amino acids
LOC114257385	3.0363	2.3522	3.0715	3.5999	3.6462	3.3425	2.4529	2.7885	4.5571	3.7646	4.6417	4.3384	NW_021025434.1	2315528	2318386	+	LOC114257385	--	K23566 membrane magnesium transporter 1 | (RefSeq) membrane magnesium transporter-like (A)	--
LOC114257386	1.3228	1.0969	1.3264	0.9868	0.8358	0.73	0.9571	0.716	0.7171	0.8737	0.5828	0.7789	NW_021025434.1	2324292	2327002	-	LOC114257386	--	K14649 transcription initiation factor TFIID subunit 8 | (RefSeq) transcription initiation factor TFIID subunit 8-like (A)	ko03022: Basal transcription factors
LOC114257396	1.0002	1.2338	1.7385	0.7925	1.009	1.3327	1.0568	1.1061	1.4686	1.1758	0.9549	1.3369	NW_021025434.1	269463	276870	-	LOC114257396	--	K23408 cell division cycle-associated protein 7 | (RefSeq) cell division cycle-associated protein 7-like (A)	--
LOC114257420	0.7832	0.9948	0.9595	0.9014	0.8019	0.507	0.8008	1.2017	0.8352	0.6952	0.7986	0.9015	NW_021025437.1	339832	341504	+	LOC114257420	--	K16292 KDEL-tailed cysteine endopeptidase [EC:3.4.22.-] | (RefSeq) senescence-specific cysteine protease SAG39-like (A)	--
LOC114257422	7.6705	8.9527	9.44	2.0625	2.2764	2.1104	2.7803	2.7178	2.1463	1.5906	1.6153	1.7332	NW_021025437.1	662057	678434	+	LOC114257422	--	--	--
LOC114257423	6.7131	6.5204	6.8115	5.5101	5.815	5.6461	5.3498	4.585	5.4791	4.5864	4.7317	5.092	NW_021025437.1	806825	819084	-	LOC114257423	--	K15687 E3 ubiquitin-protein ligase makorin [EC:2.3.2.27] | (RefSeq) putative RING-type E3 ubiquitin transferase C3H69 isoform X1 (A)	--
LOC114257431	52.8067	50.7134	51.4892	21.5371	22.371	21.9047	21.1979	22.4318	24.3423	21.6477	20.8377	22.5739	NW_021025437.1	958558	962705	-	LOC114257431	--	--	--
LOC114257432	2.5567	2.7768	2.7245	1.3641	1.8576	1.8198	2.2366	2.4274	1.8519	1.5898	1.4597	1.1261	NW_021025437.1	1066678	1119562	-	LOC114257432	--	K01354 oligopeptidase B [EC:3.4.21.83] | (RefSeq) uncharacterized protein LOC114257432 isoform X1 (A)	--
LOC114257446	0.9271	0.7336	1.1888	0.8671	0.8378	0.6699	0.979	0.932	0.8703	0.9205	1.3059	0.8865	NW_021024582.1	381898	387043	-	LOC114257446	--	K13420 LRR receptor-like serine/threonine-protein kinase FLS2 [EC:2.7.11.1] | (RefSeq) LRR receptor-like serine/threonine-protein kinase EFR (A)	ko04016: MAPK signaling pathway - plant; ko04626: Plant-pathogen interaction
LOC114257454	0.2538	0.6805	0.2363	0.4826	0.4571	0.3468	0.0865	0.085	0.5217	0.3243	0.5701	0.4625	NW_021025437.1	1357564	1358194	+	LOC114257454	--	K12859 U5 snRNP protein, DIM1 family | (RefSeq) thioredoxin-like protein YLS8 (A)	ko03040: Spliceosome
LOC114257457	0.8161	0.9028	0.6412	0.291	0.1654	0.1568	0.339	0.3333	0.3595	0.4888	0.1933	0.3254	NW_021024582.1	390587	416196	-	LOC114257457	--	K00134 glyceraldehyde 3-phosphate dehydrogenase (phosphorylating) [EC:1.2.1.12] | (RefSeq) glyceraldehyde-3-phosphate dehydrogenase, cytosolic-like isoform X1 (A)	ko00010: Glycolysis / Gluconeogenesis; ko00710: Carbon fixation in photosynthetic organisms; ko01100: Metabolic pathways; ko01110: Biosynthesis of secondary metabolites; ko01200: Carbon metabolism; ko01230: Biosynthesis of amino acids
LOC114257494	178.482	180.155	189.342	136.476	145.535	143.974	207.108	211.62	193.097	155.502	152.31	149.517	NW_021025440.1	760264	762163	+	LOC114257494	--	--	--
LOC114257496	1.902	1.9003	1.4854	1.1668	1.1273	1.2263	1.7565	2.0971	1.9188	1.3405	1.6538	1.0623	NW_021025440.1	918215	929362	+	LOC114257496	--	--	--
LOC114257498	53.6219	53.8574	50.1932	6.0844	6.0843	6.268	7.1224	7.6949	6.2794	8.0105	7.7783	7.6399	NW_021025440.1	996561	1009339	-	LOC114257498	--	K05278 flavonol synthase [EC:1.14.20.6] | (RefSeq) flavonol synthase/flavanone 3-hydroxylase-like isoform X1 (A)	ko00941: Flavonoid biosynthesis; ko01100: Metabolic pathways; ko01110: Biosynthesis of secondary metabolites
LOC114257499	82.342	89.5997	80.5149	100.511	104.949	96.5852	102.861	99.0222	100.027	107.587	124.815	126.36	NW_021025440.1	1103489	1106637	-	LOC114257499	--	--	--
LOC114257504	2.9639	3.4972	2.5233	6.5758	7.139	6.8568	3.4057	2.6958	3.1582	5.3235	4.8269	5.1705	NW_021025440.1	1149844	1162950	+	LOC114257504	--	--	--
LOC114257514	8.0087	6.965	7.3659	3.2835	2.9514	2.8491	5.0458	4.2101	4.121	2.6568	2.29	2.3323	NW_021024582.1	476536	519027	+	LOC114257514	--	K11838 ubiquitin carboxyl-terminal hydrolase 7 [EC:3.4.19.12] | (RefSeq) ubiquitin carboxyl-terminal hydrolase 12-like isoform X1 (A)	--
LOC114257527	2.5673	4.2168	2.8885	3.4582	2.6591	3.2892	3.0625	1.9356	3.8637	3.7723	2.6131	3.1195	NW_021025440.1	63990	64680	+	LOC114257527	--	--	--
LOC114257535	4.135	3.804	3.9423	6.1327	6.6501	7.219	4.2683	4.8131	3.573	5.9001	4.5164	4.3632	NW_021025442.1	297779	307838	-	LOC114257535	--	--	--
LOC114257536	13.6596	12.8074	13.1098	4.6978	4.5023	4.3027	6.9336	6.8171	6.5715	4.6046	4.053	4.7673	NW_021025442.1	324083	328883	-	LOC114257536	--	K15111 solute carrier family 25 (mitochondrial S-adenosylmethionine transporter), member 26 | (RefSeq) protein MITOFERRINLIKE 1, chloroplastic (A)	--
LOC114257539	4.9855	4.2873	3.4416	2.125	0.7432	1.0572	1.3183	2.0738	1.7416	0.9884	1.3033	1.8016	NW_021025442.1	221551	223550	+	LOC114257539	--	K08245 phytepsin [EC:3.4.23.40] | (RefSeq) uncharacterized protein LOC114307907 (A)	--
LOC114257541	0.1322	0.3191	0.3283	0.3143	0.5002	0.4744	0.4281	0.5539	0.5242	0.4393	0.427	0.3615	NW_021025442.1	374857	377278	+	LOC114257541	--	K09561 STIP1 homology and U-box containing protein 1 [EC:2.3.2.27] | (RefSeq) E3 ubiquitin-protein ligase CHIP-like (A)	ko04120: Ubiquitin mediated proteolysis; ko04141: Protein processing in endoplasmic reticulum
LOC114257548	2.5453	2.3253	2.2227	1.0255	1.492	1.4886	1.735	2.0383	2.1156	1.4772	1.4536	1.2187	NW_021025446.1	186460	249555	+	LOC114257548	--	K22913 phosphatidylinositol 3,5-bisphosphate 5-phosphatase [EC:3.1.3.-] | (RefSeq) phosphoinositide phosphatase SAC4 isoform X1 (A)	ko00562: Inositol phosphate metabolism; ko01100: Metabolic pathways
LOC114257556	1.0345	0.8655	0.7321	0.7869	0.8497	1.4844	0.6769	0.8735	0.6926	0.7296	1.0108	0.7542	NW_021025446.1	469953	472340	-	LOC114257556	--	K02083 allantoate deiminase [EC:3.5.3.9] | (RefSeq) allantoate deiminase 2 (A)	ko00230: Purine metabolism; ko01100: Metabolic pathways
LOC114257560	1.8492	2.0027	2.2186	2.4346	1.7296	1.458	1.7453	2.3237	1.8484	2.4537	1.8872	2.3982	NW_021025447.1	14534	18201	+	LOC114257560	--	K14004 protein transport protein SEC13 | (RefSeq) protein transport protein SEC13 homolog B-like (A)	ko03013: Nucleocytoplasmic transport; ko04141: Protein processing in endoplasmic reticulum
LOC114257566	4.1153	4.4678	3.1994	2.2794	1.9864	1.7609	1.3481	1.5664	2.675	2.4198	2.0867	2.2939	NW_021025447.1	87608	95494	-	LOC114257566	--	K06442 23S rRNA (cytidine1920-2'-O)/16S rRNA (cytidine1409-2'-O)-methyltransferase [EC:2.1.1.226 2.1.1.227] | (RefSeq) uncharacterized protein LOC114257566 isoform X1 (A)	--
LOC114257567	304.14	198.26	403.208	18.5339	59.2474	17.1507	23.2415	19.776	75.3446	21.7023	66.7387	24.0488	NW_021025447.1	98173	99879	+	LOC114257567	--	K02699 photosystem I subunit XI | (RefSeq) photosystem I reaction center subunit XI, chloroplastic-like (A)	ko00195: Photosynthesis; ko01100: Metabolic pathways
LOC114257571	1.1339	0.421	0.8121	0.4147	0.1885	0.2682	0.3567	0.8768	0.5379	0.1337	0.3674	0.159	NW_021025447.1	660795	661406	-	LOC114257571	--	K21889 Bax inhibitor 1 | (RefSeq) uncharacterized protein LOC114284442 (A)	--
LOC114257577	0.7808	0.8926	1.1096	1.9145	1.3324	1.6426	1.6386	1.4045	1.448	1.1026	1.6615	1.5728	NW_021025447.1	142340	143931	-	LOC114257577	--	K13457 disease resistance protein RPM1 | (RefSeq) disease resistance protein RPM1-like (A)	ko04626: Plant-pathogen interaction
LOC114257579	0.0863	0.1562	0.1406	0.4717	0.4662	0.3537	0.419	0.6504	0.779	0.4795	0.5995	0.4324	NW_021024496.1	1018758	1034868	-	LOC114257579	--	--	--
LOC114257584	14.1965	12.4259	9.5176	4.5355	2.8232	2.3281	4.8772	4.5668	3.3017	3.1344	4.9747	3.5189	NW_021025447.1	640738	641207	+	LOC114257584	--	K09873 aquaporin TIP | (RefSeq) aquaporin TIP2-1 (A)	--
LOC114257587	1.3627	1.4365	3.544	0.6255	0.9141	0.7706	0.5285	0.4251	0.9107	0.7565	0.7125	0.5138	NW_021025447.1	785706	805995	-	LOC114257587	--	K14314 nuclear pore complex protein Nup210 | (RefSeq) nuclear pore complex protein GP210 isoform X1 (A)	ko03013: Nucleocytoplasmic transport
LOC114257589	27.1949	28.4657	24.9456	32.5867	38.024	35.6445	32.6639	27.3384	35.8026	36.2715	41.8131	37.6808	NW_021025447.1	132401	135205	+	LOC114257589	--	K03250 translation initiation factor 3 subunit E | (RefSeq) LOW QUALITY PROTEIN: eukaryotic translation initiation factor 3 subunit E-like (A)	--
LOC114257604	1.0983	1.1487	0.6818	1.0095	1.1079	0.9381	1.0856	0.6257	1.1288	0.8981	1.1411	0.9342	NW_021025450.1	565251	571382	-	LOC114257604	--	K02213 cell division control protein 6 | (RefSeq) cell division control protein 6 homolog B-like (A)	--
LOC114257609	6.8005	5.6208	5.9852	0.7086	1.1579	1.289	3.7147	2.8094	3.9392	1.464	1.7264	1.995	NW_021024582.1	521641	523168	+	LOC114257609	--	K09591 steroid 5-alpha-reductase [EC:1.3.1.22] | (RefSeq) steroid 5-alpha-reductase DET2 (A)	ko00905: Brassinosteroid biosynthesis; ko01100: Metabolic pathways; ko01110: Biosynthesis of secondary metabolites
LOC114257611	1.3915	1.8359	1.6067	0.1588	0.1203	0	0.1138	0	0	0.128	0	0.4565	NW_021025450.1	663338	665555	+	LOC114257611	--	K03263 translation initiation factor 5A | (RefSeq) eukaryotic translation initiation factor 5A-4-like isoform X1 (A)	--
LOC114257613	6.9836	8.362	7.7629	2.1105	2.3989	2.5801	3.6809	2.8572	2.79	2.8844	2.2801	1.8007	NW_021025450.1	685668	690972	-	LOC114257613	--	K19600 tubby and related proteins | (RefSeq) tubby-like F-box protein 5 (A)	--
LOC114257616	1.0535	1.0045	1.0173	0.1855	0.1687	0.24	0.0798	0.3138	0.2062	0.4786	0.2629	0.2489	NW_021024582.1	727899	733255	+	LOC114257616	--	K20557 transcription factor VIP1 | (RefSeq) transcription factor VIP1-like (A)	ko04016: MAPK signaling pathway - plant
LOC114257632	22.0992	23.7489	21.3963	27.4942	26.083	25.8619	28.4411	26.471	30.268	28.4893	31.9055	29.3569	NW_021025452.1	126369	131646	-	LOC114257632	--	--	--
LOC114257642	159.984	159.55	158.851	96.9266	95.2736	96.196	156.716	155.677	163.376	145.915	144.681	148.017	NW_021025452.1	825502	827251	+	LOC114257642	--	K22683 aspartyl protease family protein [EC:3.4.23.-] | (RefSeq) protein ASPARTIC PROTEASE IN GUARD CELL 1 (A)	--
LOC114257643	3.8672	3.2054	3.5463	1.2814	1.2032	1.4413	1.9171	2.1794	3.0455	1.5273	1.5301	2.4562	NW_021025452.1	866516	867426	-	LOC114257643	--	K03676 glutaredoxin 3 | (RefSeq) glutaredoxin-C7 (A)	--
LOC114257644	21.8038	20.0124	21.1367	43.3705	44.2256	42.5086	11.4303	11.6672	13.0435	8.7012	8.8059	8.2435	NW_021025452.1	1037315	1039369	+	LOC114257644	--	K09419 heat shock transcription factor, other eukaryote | (RefSeq) heat shock factor protein HSF30 (A)	--
LOC114257645	0.0466	0.1125	0.1085	0.1995	0.2015	0.1195	0.1192	0.1406	0.2875	0.3038	0.2945	0.4248	NW_021025452.1	1058106	1070777	+	LOC114257645	--	K20771 carlactone C-19 oxidase [EC:1.14.-.-] | (RefSeq) cytochrome P450 711A1-like isoform X1 (A)	--
LOC114257646	2.55	2.3281	2.241	0.6811	0.929	0.4699	0.9668	0.6049	1.2116	0.9884	0.8447	1.2533	NW_021025452.1	1070886	1074418	-	LOC114257646	--	--	--
LOC114257647	43.026	42.9617	43.1142	132.847	122.03	128.16	145.427	144.201	149.796	164.415	162.355	163.287	NW_021025452.1	1093156	1097108	-	LOC114257647	--	K20603 mitogen-activated protein kinase kinase 2 [EC:2.7.12.2] | (RefSeq) uncharacterized protein LOC114262138 isoform X1 (A)	ko04016: MAPK signaling pathway - plant
LOC114257648	16.7957	14.2931	15.3703	15.4709	17.9825	16.0042	15.241	15.0112	13.8252	16.6584	16.027	14.0384	NW_021025452.1	1125905	1132070	-	LOC114257648	--	K14684 solute carrier family 25 (mitochondrial phosphate transporter), member 23/24/25/41 | (RefSeq) mitochondrial adenine nucleotide transporter ADNT1-like isoform X1 (A)	--
LOC114257649	2.4442	2.1566	2.8632	1.4994	1.7043	1.5354	2.0154	2.1401	1.5976	0.9067	0.797	0.8622	NW_021025452.1	1220211	1223409	+	LOC114257649	--	--	--
LOC114257657	9.1937	9.9064	9.5982	0.5828	0.9033	0.3998	1.0824	0.8962	0.589	0.8543	0.4694	0.7617	NW_021024496.1	1087749	1098726	-	LOC114257657	--	--	--
LOC114257665	0	0.0586	0.1584	0.1848	0.3414	0.2988	0.1739	0.171	0.107	0.1304	0.0819	0.0886	NW_021025452.1	290761	293801	+	LOC114257665	--	K10760 adenylate dimethylallyltransferase (cytokinin synthase) [EC:2.5.1.27 2.5.1.112] | (RefSeq) adenylate isopentenyltransferase-like isoform X1 (A)	ko00908: Zeatin biosynthesis; ko01100: Metabolic pathways; ko01110: Biosynthesis of secondary metabolites
LOC114257672	0.4431	0.1426	0.3851	0.4775	0.6705	0.7872	0.6947	0.5048	0.2863	0.1359	0.4977	0.2961	NW_021025454.1	12284	16927	+	LOC114257672	--	--	--
LOC114257677	0.3672	0.409	0.6837	0.8593	1.1599	1.2447	0.4909	0.8518	0.7215	0.2815	0.7613	0.5148	NW_021025455.1	477467	505573	-	LOC114257677	--	K03869 cullin 3 | (RefSeq) cullin-3A-like (A)	ko04120: Ubiquitin mediated proteolysis
LOC114257681	1.4093	0.9935	1.177	0.152	0.2984	0.1638	0.3565	0.2629	0.32	0.0668	0.2448	0.1456	NW_021025455.1	697528	705169	-	LOC114257681	--	--	--
LOC114257684	13.6675	12.1056	12.8092	20.1635	19.9844	19.7577	19.7706	21.0495	21.4662	20.1025	20.0382	18.8248	NW_021025455.1	757941	775170	-	LOC114257684	--	K13126 polyadenylate-binding protein | (RefSeq) polyadenylate-binding protein 2-like (A)	ko03015: mRNA surveillance pathway; ko03018: RNA degradation
LOC114257687	25.4208	20.6818	23.8039	192.002	198.48	198.281	152.524	138.362	131.373	160.053	148.684	155.836	NW_021025455.1	869782	881645	+	LOC114257687	--	--	--
LOC114257689	9.3607	8.5469	8.3685	39.2876	41.3679	40.4366	53.5795	55.0748	53.2217	62.3181	62.6691	63.2453	NW_021025455.1	1107935	1109793	+	LOC114257689	--	K23260 scopoletin glucosyltransferase [EC:2.4.1.128] | (RefSeq) scopoletin glucosyltransferase-like (A)	ko00999: Biosynthesis of various plant secondary metabolites; ko01110: Biosynthesis of secondary metabolites
LOC114257690	9.974	10.4661	10.0581	2.6614	2.8548	2.9497	3.8293	3.7649	3.5772	2.8107	3.354	2.6226	NW_021025455.1	1141466	1142819	+	LOC114257690	--	K18801 glucuronoxylan 4-O-methyltransferase [EC:2.1.1.112] | (RefSeq) glucuronoxylan 4-O-methyltransferase 1-like (A)	--
LOC114257696	34.5008	33.6255	38.0133	10.3537	10.8387	11.2373	12.2431	12.959	10.6312	10.1551	9.0464	7.6896	NW_021024582.1	1065524	1073142	+	LOC114257696	--	K01148 poly(A)-specific ribonuclease [EC:3.1.13.4] | (RefSeq) uncharacterized CRM domain-containing protein At3g25440, chloroplastic isoform X1 (A)	ko03018: RNA degradation
LOC114257700	14.2444	13.8544	13.7196	20.7461	18.735	21.9767	21.23	21.0816	22.0598	19.1681	18.6967	18.3553	NW_021025456.1	139211	148913	+	LOC114257700	--	K14548 U3 small nucleolar RNA-associated protein 4 | (RefSeq) WD repeat-containing protein PCN-like (A)	ko03008: Ribosome biogenesis in eukaryotes
LOC114257705	22.7228	21.7471	21.3403	54.2002	60.8673	58.2236	67.496	59.2726	66.3517	74.7854	80.0277	86.7563	NW_021025456.1	118367	118911	+	LOC114257705	--	K01803 triosephosphate isomerase (TIM) [EC:5.3.1.1] | (RefSeq) triosephosphate isomerase, cytosolic-like (A)	ko00010: Glycolysis / Gluconeogenesis; ko00051: Fructose and mannose metabolism; ko00562: Inositol phosphate metabolism; ko00710: Carbon fixation in photosynthetic organisms; ko01100: Metabolic pathways; ko01110: Biosynthesis of secondary metabolites; ko01200: Carbon metabolism; ko01230: Biosynthesis of amino acids
LOC114257708	1.5199	1.5162	1.302	0.7515	1.0513	0.997	1.1189	1.7113	1.9281	1.3982	1.8436	2.5486	NW_021025456.1	332843	334158	+	LOC114257708	--	--	--
LOC114257715	1.0226	0.5347	0.6665	1.3612	1.2157	1.4149	0.9933	1.3364	1.6666	1.2543	1.4643	2.0501	NW_021025458.1	121370	123423	-	LOC114257715	--	K16221 transcription factor TCP21 (protein CCA1 HIKING EXPEDITION) | (RefSeq) transcription factor TCP7 (A)	ko04712: Circadian rhythm - plant
LOC114257717	53.6549	49.3373	56.4876	10.3398	11.8128	11.9378	14.3922	15.4822	12.449	10.6219	10.3227	9.6081	NW_021025458.1	472634	475142	+	LOC114257717	--	K02926 large subunit ribosomal protein L4 | (RefSeq) 50S ribosomal protein L4, chloroplastic-like (A)	ko03010: Ribosome
LOC114257725	20.6402	22.1396	20.8094	18.5128	18.5645	17.6531	25.0756	24.3954	27.1302	20.3622	19.259	21.9229	NW_021025458.1	1199298	1214207	-	LOC114257725	--	K03247 translation initiation factor 3 subunit H | (RefSeq) eukaryotic translation initiation factor 3 subunit H-like (A)	--
LOC114257726	9.9587	9.8811	8.8402	5.6183	4.7359	4.8314	3.7335	4.6052	5.1469	6.1586	4.8096	5.9898	NW_021025458.1	1489264	1490149	-	LOC114257726	--	K22312 hydroxyjasmonate sulfotransferase [EC:2.8.2.39] | (RefSeq) cytosolic sulfotransferase 14-like (A)	--
LOC114257729	6.8999	6.8708	5.8806	41.8858	45.2788	45.1042	36.837	33.7101	33.1447	38.9058	37.3533	36.5395	NW_021025458.1	105426	116430	+	LOC114257729	--	K13717 OTU domain-containing protein 3 [EC:3.4.19.12] | (RefSeq) OTU domain-containing protein 3 isoform X1 (A)	--
LOC114257730	3.8372	4.4044	4.6198	0.2556	0.3698	0.3257	0.4248	0.6142	0.5168	0.2248	0.4323	0.5346	NW_021025458.1	383478	388354	-	LOC114257730	--	K05349 beta-glucosidase [EC:3.2.1.21] | (RefSeq) uncharacterized protein LOC114257730 (A)	ko00460: Cyanoamino acid metabolism; ko00500: Starch and sucrose metabolism; ko00999: Biosynthesis of various plant secondary metabolites; ko01100: Metabolic pathways; ko01110: Biosynthesis of secondary metabolites
LOC114257732	0.2583	0.3602	0.2806	0.131	0.1303	0.1412	0.1056	0.225	0.1365	0.0726	0.1886	0.0628	NW_021025458.1	404559	414051	-	LOC114257732	--	--	--
LOC114257733	104.1	102.663	98.0637	137.958	124.779	122.024	125.183	114.657	125.478	135.957	142.519	142.074	NW_021024582.1	1185522	1187543	+	LOC114257733	--	--	--
LOC114257735	51.6761	54.6014	55.7866	14.9764	12.1224	13.7724	18.0916	19.2389	18.3271	13.0825	13.7511	14.455	NW_021025458.1	453059	466305	+	LOC114257735	--	K03147 phosphomethylpyrimidine synthase [EC:4.1.99.17] | (RefSeq) phosphomethylpyrimidine synthase, chloroplastic (A)	ko00730: Thiamine metabolism; ko01100: Metabolic pathways; ko01240: Biosynthesis of cofactors
LOC114257736	86.716	92.8359	86.071	18.1561	17.9514	19.652	25.3728	25.4619	26.9356	22.1092	20.2056	23.8727	NW_021025458.1	469198	472414	-	LOC114257736	--	K02926 large subunit ribosomal protein L4 | (RefSeq) 50S ribosomal protein L4, chloroplastic-like (A)	ko03010: Ribosome
LOC114257737	170.279	174.51	168.204	10.4888	12.7226	9.2575	26.2669	28.3559	26.0884	14.9271	17.8983	16.8669	NW_021025458.1	516745	517465	-	LOC114257737	--	--	--
LOC114257738	0.4438	0.2537	0.2175	0.0777	0.2019	0.1197	0.0836	0.0939	0.0823	0.0806	0.0393	0.1277	NW_021024496.1	1115852	1125888	+	LOC114257738	--	K21776 protein lin-54 | (RefSeq) uncharacterized protein LOC114257738 isoform X1 (A)	--
LOC114257740	12.7244	11.4523	13.0294	19.7448	18.955	22.2015	20.0684	18.7933	20.8577	21.3119	19.7867	19.2809	NW_021025458.1	631587	638401	+	LOC114257740	--	K15356 GDP-mannose transporter | (RefSeq) GDP-mannose transporter GONST2-like isoform X1 (A)	--
LOC114257743	3.4844	2.9209	3.0536	2.9512	2.6267	3.6313	3.7423	3.4734	3.2244	3.1875	2.6391	3.3088	NW_021025458.1	978166	981691	-	LOC114257743	--	--	--
LOC114257744	0.737	0.6352	0.7843	0.3003	0.1422	0.2698	0.2691	0.1588	0.0696	0.1715	0.2217	0.1919	NW_021024582.1	1227147	1244345	-	LOC114257744	--	K10406 kinesin family member C2/C3 | (RefSeq) kinesin-like protein KIN-14C isoform X1 (A)	--
LOC114257745	0.1577	0.2749	0.0979	0.3998	0.3977	0.2424	0.1075	0.2378	0.2084	0.1612	0.2435	0.3353	NW_021025458.1	1053041	1055071	+	LOC114257745	--	K23260 scopoletin glucosyltransferase [EC:2.4.1.128] | (RefSeq) scopoletin glucosyltransferase-like (A)	ko00999: Biosynthesis of various plant secondary metabolites; ko01110: Biosynthesis of secondary metabolites
LOC114257747	5.6739	5.6947	5.7448	2.1737	2.6494	2.6536	2.6754	2.1874	2.3779	2.1327	2.0649	2.2339	NW_021025458.1	1072721	1076509	+	LOC114257747	--	K16290 xylem cysteine proteinase [EC:3.4.22.-] | (RefSeq) cysteine protease XCP2 isoform X1 (A)	--
LOC114257749	0.8104	1.2407	1.8985	0.7208	0.7063	0.8841	1.0156	0.9723	0.8521	1.3226	1.123	1.0958	NW_021025458.1	1105527	1107568	-	LOC114257749	--	K14485 transport inhibitor response 1 | (RefSeq) protein TRANSPORT INHIBITOR RESPONSE 1 (A)	ko04075: Plant hormone signal transduction
LOC114257750	59.7603	59.1832	58.9335	37.0164	36.0031	38.4616	45.0163	42.2828	49.7114	45.1677	41.7185	44.9136	NW_021025458.1	1100823	1105486	+	LOC114257750	--	--	--
LOC114257751	5.3283	5.6293	5.4694	1.1598	1.006	0.5922	1.1158	1.0648	0.5938	1.0581	1.0004	0.9653	NW_021025458.1	1118538	1122831	+	LOC114257751	--	K14505 cyclin D3, plant | (RefSeq) cyclin-D3-1-like (A)	ko04075: Plant hormone signal transduction
LOC114257759	3.9623	4.9318	4.7336	1.2795	0.3232	0.6896	2.7518	2.6304	1.91	1.1463	1.7633	0.6813	NW_021025458.1	505219	505932	+	LOC114257759	--	--	--
LOC114257760	6.4932	5.1558	6.2031	3.0469	2.0051	4.1486	3.0177	3.6452	3.1944	2.7798	3.1965	2.9202	NW_021025458.1	957746	958474	-	LOC114257760	--	--	--
LOC114257764	7.6977	8.1533	8.2469	4.8324	5.8463	5.7269	5.6523	5.1689	6.1268	4.762	5.6831	4.6857	NW_021025459.1	134481	143180	+	LOC114257764	--	K23977 L-glutamine---4-(methylsulfanyl)-2-oxobutanoate aminotransferase [EC:2.6.1.117] | (RefSeq) uncharacterized protein LOC114279044 (A)	ko00270: Cysteine and methionine metabolism; ko01100: Metabolic pathways
LOC114257775	20.2803	20.3664	18.969	22.809	24.6402	23.1321	18.0677	19.5129	19.0356	23.444	25.7598	25.073	NW_021025464.1	176360	180621	-	LOC114257775	--	--	--
LOC114257776	19.0261	18.0119	19.3264	6.2587	6.5948	6.6479	7.6635	6.3272	7.9573	7.3666	6.7183	7.706	NW_021025464.1	205092	206388	+	LOC114257776	--	--	--
LOC114257778	62.0549	63.068	62.9619	79.0542	75.8569	74.4488	68.0232	60.8569	73.6554	82.947	87.0768	83.0001	NW_021025464.1	215097	225775	-	LOC114257778	--	--	--
LOC114257784	15.7025	15.4035	14.5769	3.4107	3.0553	3.1166	4.0806	4.5851	4.0809	3.3874	3.1217	3.0524	NW_021025464.1	1134358	1140675	+	LOC114257784	--	K02434 aspartyl-tRNA(Asn)/glutamyl-tRNA(Gln) amidotransferase subunit B [EC:6.3.5.6 6.3.5.7] | (RefSeq) glutamyl-tRNA(Gln) amidotransferase subunit B, chloroplastic/mitochondrial (A)	ko00970: Aminoacyl-tRNA biosynthesis; ko01100: Metabolic pathways
LOC114257786	1.7824	1.3035	1.3794	0.9024	0.5254	0.688	1.2307	0.6516	0.6933	0.7276	0.7215	0.7594	NW_021025464.1	1675767	1683491	-	LOC114257786	--	K07192 flotillin | (RefSeq) flotillin-like protein 4 (A)	--
LOC114257792	3.6985	3.1765	3.5369	1.7108	1.5665	1.4856	2.1463	1.3063	2.0254	1.456	1.5577	1.2753	NW_021025464.1	1673695	1674959	-	LOC114257792	--	K07192 flotillin | (RefSeq) flotillin-like protein 4 (A)	--
LOC114257798	8.4324	8.2982	9.7142	17.8629	18.6512	18.4109	16.8826	15.7709	19.6942	19.3935	21.5074	20.9445	NW_021025466.1	59620	61829	-	LOC114257798	--	K13430 serine/threonine-protein kinase PBS1 [EC:2.7.11.1] | (RefSeq) probable serine/threonine-protein kinase PBL7 isoform X1 (A)	ko04626: Plant-pathogen interaction
LOC114257802	1.117	2.2466	1.263	1.9725	0.8624	1.6356	1.55	1.3636	2.2493	1.8351	1.7475	1.5269	NW_021024583.1	220465	221224	-	LOC114257802	--	--	--
LOC114257803	12.6551	10.9576	11.7194	0.7213	0.6708	0.9896	0.3526	0.416	1.124	0.7402	0.4647	0.817	NW_021025466.1	557094	563103	+	LOC114257803	--	K13065 shikimate O-hydroxycinnamoyltransferase [EC:2.3.1.133] | (RefSeq) vinorine synthase-like (A)	ko00940: Phenylpropanoid biosynthesis; ko00941: Flavonoid biosynthesis; ko00945: Stilbenoid, diarylheptanoid and gingerol biosynthesis; ko01100: Metabolic pathways; ko01110: Biosynthesis of secondary metabolites
LOC114257811	5.9216	5.0574	5.5661	13.9828	14.2864	13.5193	15.3805	16.1376	16.0456	13.5545	13.0968	11.7902	NW_021024583.1	246673	248574	+	LOC114257811	--	K08900 mitochondrial chaperone BCS1 | (RefSeq) AAA-ATPase At4g25835-like (A)	--
LOC114257812	1.945	2.2022	1.9452	1.9863	2.2578	1.0706	0.9575	1.919	1.6182	1.4911	0.7282	0.9191	NW_021025467.1	59628	66154	+	LOC114257812	--	K13648 alpha-1,4-galacturonosyltransferase [EC:2.4.1.43] | (RefSeq) polygalacturonate 4-alpha-galacturonosyltransferase-like (A)	ko00520: Amino sugar and nucleotide sugar metabolism; ko01100: Metabolic pathways
LOC114257813	19.8641	18.101	18.4962	7.6087	7.7329	7.0438	9.8182	8.6122	9.9522	8.1555	9.199	6.9492	NW_021025467.1	55424	58287	+	LOC114257813	--	K14324 histone deacetylase complex subunit SAP18 | (RefSeq) histone deacetylase complex subunit SAP18-like (A)	ko03013: Nucleocytoplasmic transport; ko03015: mRNA surveillance pathway
LOC114257830	35.0299	38.863	34.8542	25.3138	23.3651	25.7821	25.3104	25.3546	25.8046	27.6222	28.3273	30.7675	NW_021025468.1	2467584	2469025	-	LOC114257830	--	K11252 histone H2B | (RefSeq) probable histone H2B.1 (A)	--
LOC114257836	2.7041	2.8498	2.7823	1.2084	1.4759	1.7738	1.5483	1.8349	1.4889	1.2024	0.8656	0.8255	NW_021025468.1	22914	39264	+	LOC114257836	--	--	--
LOC114257837	0.2209	0.2505	0.2525	0.191	0.1194	0.1853	0.113	0.1413	0.115	0.0616	0.1438	0.1007	NW_021025468.1	41266	66301	-	LOC114257837	--	K10357 myosin V | (RefSeq) myosin-11-like isoform X1 (A)	--
LOC114257840	8.4348	9.2471	10.3949	14.3496	14.7022	14.7476	13.1477	12.2617	13.295	14.6126	14.8719	14.0168	NW_021025468.1	119974	127540	-	LOC114257840	--	--	--
LOC114257843	4.7885	4.6795	5.0059	4.6369	4.6039	4.6972	5.4968	5.8474	4.5549	4.4142	4.8255	4.1764	NW_021025468.1	362636	381851	+	LOC114257843	--	--	--
LOC114257845	0.8941	0.9711	1.0407	0.5101	0.3382	0.1833	0.32	0.4045	0.3151	0.2742	0.1883	0.0815	NW_021025468.1	477060	483473	+	LOC114257845	--	--	--
LOC114257847	4.3711	4.4701	5.1566	1.356	1.7616	1.6136	2.0263	1.9923	1.5011	1.6187	1.7318	1.7216	NW_021025468.1	661651	666995	-	LOC114257847	--	K10638 E3 ubiquitin-protein ligase UHRF1 [EC:2.3.2.27] | (RefSeq) E3 ubiquitin-protein ligase ORTHRUS 2-like isoform X1 (A)	--
LOC114257849	6.9305	6.4766	8.3762	25.3939	25.233	26.0097	15.4965	17.3825	17.0521	22.4063	23.8236	22.9664	NW_021025468.1	644123	655763	+	LOC114257849	--	K09286 EREBP-like factor | (RefSeq) ethylene-responsive transcription factor RAP2-3-like (A)	--
LOC114257853	95.2248	99.8912	97.4721	461.37	440.854	448.324	390.899	378.377	418.703	560.099	594.954	611.918	NW_021024583.1	278539	283892	-	LOC114257853	--	K14173 alpha-farnesene synthase [EC:4.2.3.46] | (RefSeq) (E,E)-alpha-farnesene synthase-like (A)	ko00909: Sesquiterpenoid and triterpenoid biosynthesis; ko01110: Biosynthesis of secondary metabolites
LOC114257854	33.295	29.9939	33.8205	56.9845	58.7693	55.6225	56.034	54.4838	54.3964	53.8889	58.1623	57.0166	NW_021025468.1	816376	817874	+	LOC114257854	--	K00616 transaldolase [EC:2.2.1.2] | (RefSeq) uncharacterized protein LOC114278898 (A)	ko00030: Pentose phosphate pathway; ko01100: Metabolic pathways; ko01110: Biosynthesis of secondary metabolites; ko01200: Carbon metabolism; ko01230: Biosynthesis of amino acids
LOC114257855	1.3679	0.9795	1.2037	0.5431	0.6011	0.6933	0.7377	0.2871	0.5297	0.484	0.4179	0.2603	NW_021025468.1	828572	840636	-	LOC114257855	--	--	--
LOC114257856	8.0678	8.4316	8.6923	1.715	1.686	0.9993	2.841	2.9158	3.1135	1.5509	1.3551	1.7547	NW_021025468.1	824709	828040	+	LOC114257856	--	K14638 solute carrier family 15 (peptide/histidine transporter), member 3/4 | (RefSeq) protein NRT1/ PTR FAMILY 8.1-like (A)	--
LOC114257863	12.9592	12.4314	12.7847	23.8331	23.2079	22.4456	20.9488	20.234	20.7953	25.8056	23.9882	23.6344	NW_021025468.1	1201859	1209490	-	LOC114257863	--	K19619 tyrosyl-DNA phosphodiesterase 2 [EC:3.1.4.-] | (RefSeq) uncharacterized protein LOC114321557 (A)	--
LOC114257867	16.6151	16.7287	16.1353	13.2459	16.0846	14.8355	12.8888	11.9549	11.8833	9.4555	9.9316	10.5587	NW_021025468.1	1431095	1438447	+	LOC114257867	--	K03687 molecular chaperone GrpE | (RefSeq) grpE protein homolog 2, mitochondrial-like (A)	--
LOC114257868	37.3652	32.2179	34.7921	9.5783	8.6981	9.2586	9.852	11.5852	11.5511	9.6323	9.9613	9.0304	NW_021025468.1	1445032	1464130	+	LOC114257868	--	K03545 trigger factor | (RefSeq) trigger factor-like protein TIG, Chloroplastic (A)	--
LOC114257870	65.3814	63.5036	63.709	25.4616	24.8894	28.0827	27.3115	27.1425	28.4374	25.5633	22.2391	22.6036	NW_021025468.1	1592292	1600391	+	LOC114257870	--	K13210 far upstream element-binding protein | (RefSeq) far upstream element-binding protein 1-like (A)	--
LOC114257871	5.9062	6.1859	5.5514	5.8278	5.2994	4.7971	6.7225	5.6013	6.7248	6.1084	6.2893	5.5347	NW_021025468.1	1600752	1607323	+	LOC114257871	--	K02140 F-type H+-transporting ATPase subunit g | (RefSeq) uncharacterized protein LOC114257871 isoform X1 (A)	ko00190: Oxidative phosphorylation; ko01100: Metabolic pathways
LOC114257873	0.651	0.9217	0.7274	0.3961	0.1407	0.5071	0.426	0.602	0.8029	0.5589	0.329	0.6407	NW_021025468.1	1623354	1630085	-	LOC114257873	--	K00600 glycine hydroxymethyltransferase [EC:2.1.2.1] | (RefSeq) serine hydroxymethyltransferase 3, chloroplastic-like (A)	ko00260: Glycine, serine and threonine metabolism; ko00460: Cyanoamino acid metabolism; ko00630: Glyoxylate and dicarboxylate metabolism; ko00670: One carbon pool by folate; ko01100: Metabolic pathways; ko01110: Biosynthesis of secondary metabolites; ko01200: Carbon metabolism; ko01230: Biosynthesis of amino acids; ko01240: Biosynthesis of cofactors
LOC114257878	659.138	694.206	635.811	340.184	354.084	306.507	327.629	313.621	362.769	377.654	430.351	414.021	NW_021025468.1	1901608	1905969	+	LOC114257878	--	--	--
LOC114257882	15.2644	15.6206	15.4012	0.5514	0.5516	0.5231	1.0911	1.6558	1.3692	0.7469	0.8598	0.7188	NW_021025468.1	2129923	2134757	-	LOC114257882	--	K09422 transcription factor MYB, plant | (RefSeq) transcription factor AS1-like (A)	--
LOC114257884	19.9579	22.5364	19.5957	70.4732	67.7538	69.1376	40.4416	39.5098	40.0505	55.2817	56.9388	56.5187	NW_021025468.1	2223520	2228397	+	LOC114257884	--	K13430 serine/threonine-protein kinase PBS1 [EC:2.7.11.1] | (RefSeq) serine/threonine-protein kinase PBS1-like (A)	ko04626: Plant-pathogen interaction
LOC114257886	6.3559	6.0208	5.7133	9.3137	9.8135	9.4474	12.1815	11.5342	11.5622	9.8296	9.9199	9.5533	NW_021025468.1	2394020	2404774	+	LOC114257886	--	K14638 solute carrier family 15 (peptide/histidine transporter), member 3/4 | (RefSeq) protein NRT1/ PTR FAMILY 8.3-like (A)	--
LOC114257888	2.1167	1.925	2.7422	3.1503	3.4814	4.4334	5.646	3.9783	4.4592	2.8222	1.3179	2.5161	NW_021025468.1	2402062	2403199	-	LOC114257888	--	--	--
LOC114257889	14.5337	16.8342	16.0126	20.3307	16.3247	17.0798	20.9286	20.8828	21.652	19.8338	18.6843	19.2774	NW_021025468.1	2454359	2463583	+	LOC114257889	--	K14852 regulator of ribosome biosynthesis | (RefSeq) ribosome biogenesis regulatory protein homolog (A)	--
LOC114257890	4.9795	4.4927	4.03	4.6462	4.3759	4.3406	4.1397	4.959	5.8217	4.531	4.469	5.5133	NW_021025468.1	2641291	2647827	+	LOC114257890	--	K15414 complement component 1 Q subcomponent-binding protein, mitochondrial | (RefSeq) uncharacterized protein At2g39795, mitochondrial (A)	--
LOC114257892	14.9209	14.5678	15.8175	6.5941	6.4733	4.9182	7.0908	7.1125	6.8191	5.9342	7.1695	6.7349	NW_021025468.1	2752407	2780150	-	LOC114257892	--	K24242 7-methylguanosine nucleotidase [EC:3.1.3.91] | (RefSeq) cytosolic 5'-nucleotidase 3 (A)	ko00240: Pyrimidine metabolism; ko01100: Metabolic pathways; ko01232: Nucleotide metabolism
LOC114257893	7.6117	7.8531	8.6205	4.2173	5.3589	4.4268	6.1192	6.1721	5.8013	5.4938	6.3139	5.6834	NW_021025468.1	2746781	2751423	+	LOC114257893	--	--	--
LOC114257899	0.523	0.7293	0.7791	0.5636	1.2058	0.7862	0.6773	0.8762	0.6143	0.5346	0.2643	0.7308	NW_021025468.1	263958	269099	+	LOC114257899	--	K02206 cyclin-dependent kinase 2 [EC:2.7.11.22] | (RefSeq) cell division control protein 2 homolog isoform X1 (A)	--
LOC114257900	0.4119	1.0603	0.4602	1.6448	1.1574	0.8443	1.7687	1.8218	1.2337	1.0736	1.3184	2.1019	NW_021024585.1	158233	159095	+	LOC114257900	--	K22755 E3 UFM1-protein ligase 1 [EC:2.3.2.-] | (RefSeq) E3 UFM1-protein ligase 1 homolog (A)	--
LOC114257906	2.0231	1.3772	1.2076	0.7892	1.2334	0.5317	1.1138	0.9908	0.8683	0.7954	2.0538	0.7091	NW_021025468.1	971861	973867	+	LOC114257906	--	--	--
LOC114257908	0.4759	0.2233	0.1846	0.9427	0.7286	0.5284	1.0948	0.6777	0.524	0.7601	0.5679	0.2891	NW_021025468.1	1145113	1147666	+	LOC114257908	--	--	--
LOC114257930	1.2574	1.421	1.2265	0.2562	0.7766	1.1353	0.4898	0.8126	0.844	0.4131	0.2774	0.4365	NW_021025471.1	464234	469284	-	LOC114257930	--	--	--
LOC114257931	8.255	8.5152	8.6296	3.5795	3.5396	3.5989	4.7121	3.8523	4.1046	3.4943	3.6261	3.3999	NW_021025471.1	480180	488037	-	LOC114257931	--	K03549 KUP system potassium uptake protein | (RefSeq) potassium transporter 2-like (A)	--
LOC114257936	13.1585	14.3009	14.5641	19.452	17.4148	19.2885	20.3333	19.0931	19.269	20.9748	21.039	21.5166	NW_021025471.1	787995	796077	+	LOC114257936	--	K07407 alpha-galactosidase [EC:3.2.1.22] | (RefSeq) alpha-galactosidase 3-like isoform X1 (A)	ko00052: Galactose metabolism; ko00561: Glycerolipid metabolism; ko00600: Sphingolipid metabolism; ko00603: Glycosphingolipid biosynthesis - globo and isoglobo series; ko01100: Metabolic pathways
LOC114257939	5.891	6.9743	6.8746	9.9063	9.6199	10.0719	10.1002	9.1805	9.2236	8.2632	7.1509	8.3223	NW_021025471.1	1106696	1111952	+	LOC114257939	--	K13783 MFS transporter, OPA family, solute carrier family 37 (glycerol-3-phosphate transporter), member 1/2 | (RefSeq) putative glycerol-3-phosphate transporter 5 (A)	--
LOC114257940	15.6389	15.0767	14.0203	7.4657	6.5654	7.3521	4.4931	5.0022	4.4406	3.889	3.4567	4.1813	NW_021025471.1	1123259	1158899	-	LOC114257940	--	K14803 protein phosphatase PTC2/3 [EC:3.1.3.16] | (RefSeq) LOW QUALITY PROTEIN: probable protein phosphatase 2C 27 (A)	--
LOC114257941	74.4266	74.4079	76.0122	103.817	101.606	109.933	92.1815	93.1654	87.3075	90.1954	82.9048	83.1054	NW_021025471.1	1493717	1500303	-	LOC114257941	--	--	--
LOC114257942	1.926	1.8229	1.9893	0.6617	0.5598	0.4479	1.0757	0.6671	0.7985	0.3598	0.3681	0.295	NW_021025471.1	1571143	1574699	+	LOC114257942	--	K20718 LRR receptor-like serine/threonine-protein kinase ERECTA [EC:2.7.11.1] | (RefSeq) LRR receptor-like serine/threonine-protein kinase ERECTA isoform X1 (A)	ko04016: MAPK signaling pathway - plant
LOC114257945	5.7572	5.908	5.0442	7.2414	7.3003	7.9916	9.9653	9.4105	9.0654	7.7326	7.4463	6.9816	NW_021025471.1	1680240	1690465	+	LOC114257945	--	K14810 ATP-dependent RNA helicase DDX56/DBP9 [EC:3.6.4.13] | (RefSeq) DEAD-box ATP-dependent RNA helicase 16 (A)	--
LOC114257946	1.3376	2.0177	1.6736	2.8616	2.3492	2.4849	2.0942	1.2186	1.5834	2.82	2.1126	1.9808	NW_021025471.1	1798547	1803131	-	LOC114257946	--	--	--
LOC114257950	1.3128	1.5122	1.4447	0.6241	0.8062	0.7034	0.5186	0.5999	0.5783	0.3202	0.6032	0.7613	NW_021025471.1	1948023	1950679	+	LOC114257950	--	K23951 dymeclin | (RefSeq) dymeclin-like isoform X1 (A)	--
LOC114257958	6.0284	6.2084	5.8123	2.7644	3.2577	3.0017	3.7813	4.1691	4.0489	3.2449	2.9532	2.9611	NW_021025471.1	2793960	2826715	-	LOC114257958	--	K03544 ATP-dependent Clp protease ATP-binding subunit ClpX | (RefSeq) CLP protease regulatory subunit CLPX2, mitochondrial-like isoform X1 (A)	--
LOC114257959	11.5423	13.2885	12.2918	18.6347	19.3159	20.6767	20.8689	21.7772	22.7816	18.7093	18.8467	18.23	NW_021025471.1	2861180	2867530	+	LOC114257959	--	K14191 18S rRNA (adenine1779-N6/adenine1780-N6)-dimethyltransferase [EC:2.1.1.183] | (RefSeq) ribosomal RNA small subunit methyltransferase (A)	--
LOC114257961	84.8116	85.0878	86.0243	90.4247	89.8276	96.5771	74.9176	75.5326	72.553	78.1348	76.7092	71.9556	NW_021025471.1	2976755	2985830	+	LOC114257961	--	--	--
LOC114257967	2.8393	3.1217	2.9963	3.2396	3.9893	2.8131	4.0643	9.1337	7.2538	4.2083	7.8129	4.0537	NW_021025471.1	506061	506624	+	LOC114257967	--	K11982 E3 ubiquitin-protein ligase RNF115/126 [EC:2.3.2.27] | (RefSeq) E3 ubiquitin-protein ligase RING1-like (A)	--
LOC114257972	1.5479	1.5849	1.2666	0.7136	1.0139	1.1057	0.8153	1.3203	0.8264	1.5463	1.1853	0.9831	NW_021025471.1	1637637	1638774	+	LOC114257972	--	K13418 somatic embryogenesis receptor kinase 1 [EC:2.7.10.1 2.7.11.1] | (RefSeq) LRR receptor kinase BAK1 (A)	--
LOC114257980	0.257	0.1306	0.3148	0.1414	0.1315	0.2911	0.1936	0.2039	0.2859	0.0829	0.057	0.1479	NW_021024586.1	210520	215189	-	LOC114257980	--	--	--
LOC114257999	207.263	214.918	212.435	139.484	136.989	137.015	181.824	190.013	181.653	172.98	178.53	179.15	NW_021025472.1	99256	102076	-	LOC114257999	--	K00430 peroxidase [EC:1.11.1.7] | (RefSeq) peroxidase 3-like (A)	ko00940: Phenylpropanoid biosynthesis; ko01100: Metabolic pathways; ko01110: Biosynthesis of secondary metabolites
LOC114258011	126.055	129.668	127.377	50.9146	51.9407	49.3599	54.7843	54.1006	57.2302	47.0922	54.7795	53.0022	NW_021025474.1	252135	253880	+	LOC114258011	--	K08065 nuclear transcription Y subunit beta | (RefSeq) nuclear transcription factor Y subunit B-3-like (A)	--
LOC114258015	18.4419	19.1218	19.4884	26.3029	26.5954	26.6344	29.9431	31.3971	30.3967	33.2929	33.6433	32.9962	NW_021025474.1	341116	347083	+	LOC114258015	--	K20603 mitogen-activated protein kinase kinase 2 [EC:2.7.12.2] | (RefSeq) uncharacterized protein LOC114262138 isoform X1 (A)	ko04016: MAPK signaling pathway - plant
LOC114258020	1.9182	1.4674	2.3339	1.3875	1.0429	1.5438	1.8048	2.4724	1.5447	0.9473	1.1598	0.8043	NW_021025474.1	619004	632990	-	LOC114258020	--	K02331 DNA polymerase phi [EC:2.7.7.7] | (RefSeq) uncharacterized protein LOC114258020 (A)	--
LOC114258021	36.7833	36.7741	36.9105	28.9426	30.3557	27.6888	31.445	30.7476	28.4441	22.6269	21.6592	20.5412	NW_021025474.1	637796	642755	-	LOC114258021	--	K04043 molecular chaperone DnaK | (RefSeq) heat shock 70 kDa protein, mitochondrial-like (A)	ko03018: RNA degradation
LOC114258023	1.5386	0.8093	0.8541	0.3939	0.3838	0.1516	0.242	0.0892	0.5213	0.2949	0.2742	0.4045	NW_021025474.1	826119	830239	+	LOC114258023	--	--	--
LOC114258024	0.9925	0.7236	0.5487	0.4129	0.6034	0.3179	0.7928	0.8107	0.8744	0.5231	0.3658	0.1696	NW_021024586.1	163750	168118	-	LOC114258024	--	K24917 amino acid permease | (RefSeq) amino acid permease 8-like (A)	--
LOC114258026	45.524	47.6012	42.7627	28.4574	28.8148	25.739	25.1491	21.7293	25.5073	24.5267	27.8671	25.4455	NW_021025474.1	852802	856584	-	LOC114258026	--	--	--
LOC114258027	0.6865	0.7101	0.9132	1.0258	1.007	0.6534	0.9276	0.6409	1.1232	0.8835	1.1773	1.3854	NW_021025474.1	891981	900187	+	LOC114258027	--	K12812 ATP-dependent RNA helicase UAP56/SUB2 [EC:3.6.4.13] | (RefSeq) DEAD-box ATP-dependent RNA helicase 56-like (A)	ko03013: Nucleocytoplasmic transport; ko03015: mRNA surveillance pathway; ko03040: Spliceosome
LOC114258028	24.0452	31.1433	23.9651	41.9713	35.2856	36.8588	42.3932	34.6631	46.341	49.3547	48.0527	50.9575	NW_021025474.1	1073953	1076257	+	LOC114258028	--	--	--
LOC114258029	0.8921	0.5981	0.5538	0.3433	0.4821	0.566	0.5212	0.4057	0.6549	0.4234	0.501	0.5614	NW_021025474.1	1078345	1090830	-	LOC114258029	--	K09264 MADS-box transcription factor, plant | (RefSeq) MADS-box transcription factor 23-like isoform X1 (A)	--
LOC114258040	13.6424	12.0152	14.3819	6.0168	5.6258	6.939	7.931	6.3613	5.3648	5.764	5.1297	5.5496	NW_021025475.1	339366	356488	+	LOC114258040	--	K01427 urease [EC:3.5.1.5] | (RefSeq) urease isoform X1 (A)	ko00220: Arginine biosynthesis; ko00230: Purine metabolism; ko01100: Metabolic pathways
LOC114258043	8.5548	8.4634	10.0328	3.9662	3.9123	4.9565	4.0481	4.0228	4.7211	3.4147	3.7162	3.4019	NW_021025475.1	389207	432091	+	LOC114258043	--	K01427 urease [EC:3.5.1.5] | (RefSeq) urease isoform X1 (A)	ko00220: Arginine biosynthesis; ko00230: Purine metabolism; ko01100: Metabolic pathways
LOC114258046	16.4188	16.639	16.5072	12.4152	11.9131	12.7119	15.7926	15.5983	13.4667	13.0619	13.5473	12.5117	NW_021025475.1	449732	456793	+	LOC114258046	--	K00454 lipoxygenase [EC:1.13.11.12] | (RefSeq) lipoxygenase 6, chloroplastic (A)	ko00591: Linoleic acid metabolism; ko00592: alpha-Linolenic acid metabolism; ko01100: Metabolic pathways; ko01110: Biosynthesis of secondary metabolites
LOC114258051	3.4456	3.1013	3.4201	0.6596	0.7006	0.9208	1.1278	1.4518	1.0118	0.7061	0.6131	0.6425	NW_021025475.1	530645	540684	-	LOC114258051	--	--	--
LOC114258053	14.9385	14.5821	14.9508	35.4196	36.7386	35.8639	29.4048	27.7867	29.5474	30.9101	30.5972	32.6462	NW_021025475.1	935933	938176	-	LOC114258053	--	--	--
LOC114258055	0.5273	0.5358	0.2972	0.475	0.2399	0.4551	0.3121	0.3487	0.2567	0.2659	0.2805	0.2023	NW_021025475.1	1111854	1129851	-	LOC114258055	--	--	--
LOC114258063	5.441	3.7091	3.7331	13.0426	11.5136	12.2393	11.1556	10.6803	11.9327	12.1843	11.2892	11.1172	NW_021025476.1	69599	101693	+	LOC114258063	--	K01873 valyl-tRNA synthetase [EC:6.1.1.9] | (RefSeq) valine--tRNA ligase, mitochondrial 1-like isoform X1 (A)	ko00970: Aminoacyl-tRNA biosynthesis
LOC114258065	0.8452	1.0378	0.8698	0.8882	0.5288	0.7751	0.4548	0.8049	0.9405	0.9207	0.7494	1.3377	NW_021025476.1	389462	392836	+	LOC114258065	--	K09872 aquaporin PIP | (RefSeq) aquaporin PIP2-7 (A)	--
LOC114258068	10.1072	9.5922	8.0142	6.4569	4.9499	5.8271	6.3782	6.271	6.7476	4.6612	7.1836	7.1239	NW_021025476.1	523156	523831	+	LOC114258068	--	--	--
LOC114258069	3.015	3.3626	3.573	1.3031	0.8146	1.2642	1.121	1.1021	2.1731	1.3133	1.1544	1.5611	NW_021024588.1	1242252	1245005	+	LOC114258069	--	K23490 cytochrome b5 | (RefSeq) cytochrome b5 (A)	--
LOC114258070	15.7785	15.2821	16.7853	7.1386	6.0188	6.1729	6.6219	7.4644	5.6509	4.7436	4.7952	4.4923	NW_021025476.1	602651	611706	-	LOC114258070	--	--	--
LOC114258071	35.8466	41.7506	39.7777	32.558	35.985	32.5645	47.0874	47.5786	48.0757	40.7324	44.2013	42.5309	NW_021025476.1	626513	629813	-	LOC114258071	--	K07393 glutathionyl-hydroquinone reductase [EC:1.8.5.7] | (RefSeq) uncharacterized protein LOC114258071 (A)	--
LOC114258072	6.2981	6.0635	6.5373	0.8835	1.0043	0.7408	0.739	0.9341	0.9096	1.5039	0.8697	1.2232	NW_021025476.1	639865	661229	-	LOC114258072	--	--	--
LOC114258075	0.0357	0	0.1661	0.5089	0.4628	0.3657	0.4013	0.5022	0.3458	0.1915	0.1803	0.1626	NW_021025476.1	244230	246232	-	LOC114258075	--	K13430 serine/threonine-protein kinase PBS1 [EC:2.7.11.1] | (RefSeq) probable serine/threonine-protein kinase PBL7 isoform X1 (A)	ko04626: Plant-pathogen interaction
LOC114258076	5.1072	4.1882	5.0623	8.4591	8.084	7.9363	7.3444	8.2809	8.2438	7.4518	8.854	7.9272	NW_021024496.1	1125679	1133723	-	LOC114258076	--	K06130 lysophospholipase II [EC:3.1.1.5] | (RefSeq) acyl-protein thioesterase 2-like (A)	ko00564: Glycerophospholipid metabolism
LOC114258088	0.8576	1.1315	0.9263	1.8593	1.6685	1.8987	1.7187	2.0347	1.7528	1.7621	1.5893	1.782	NW_021025476.1	274601	277197	-	LOC114258088	--	K13430 serine/threonine-protein kinase PBS1 [EC:2.7.11.1] | (RefSeq) probable serine/threonine-protein kinase PBL7 isoform X1 (A)	ko04626: Plant-pathogen interaction
LOC114258095	38.5878	40.2308	37.57	97.2037	108.206	96.3228	96.7583	95.7897	118.647	131.366	151.377	146.024	NW_021025477.1	713762	715690	-	LOC114258095	--	K00799 glutathione S-transferase [EC:2.5.1.18] | (RefSeq) glutathione transferase GST 23-like (A)	ko00480: Glutathione metabolism; ko01100: Metabolic pathways
LOC114258109	14.9719	14.0872	15.345	5.0623	4.324	5.4568	5.8527	6.2338	5.5578	4.6006	4.718	4.9359	NW_021024491.1	769835	792423	+	LOC114258109	--	--	--
LOC114258110	0.566	0.4311	0.4216	0.2942	0.2202	0.3094	0.2778	0.1517	0.2593	0.1909	0.2734	0.2132	NW_021025479.1	43558	53565	+	LOC114258110	--	K05666 ATP-binding cassette, subfamily C (CFTR/MRP), member 2 | (RefSeq) ABC transporter C family member 3-like (A)	ko02010: ABC transporters
LOC114258111	0.5515	0.5071	0.6114	0.437	0.809	0.6191	0.4968	0.6996	0.6015	0.5738	0.5641	0.5146	NW_021025479.1	54190	58593	-	LOC114258111	--	K13457 disease resistance protein RPM1 | (RefSeq) disease resistance protein RPM1-like isoform X1 (A)	ko04626: Plant-pathogen interaction
LOC114258115	0.7054	0.61	0.8046	0.0671	0.1525	0.1988	0.1442	0.2127	0.3107	0.0811	0.0594	0.0643	NW_021025479.1	267842	273207	-	LOC114258115	--	K01115 phospholipase D1/2 [EC:3.1.4.4] | (RefSeq) phospholipase D alpha 4 (A)	ko00564: Glycerophospholipid metabolism; ko00565: Ether lipid metabolism; ko01100: Metabolic pathways; ko01110: Biosynthesis of secondary metabolites; ko04144: Endocytosis
LOC114258116	3.5809	3.9118	3.1894	2.5964	2.7441	3.1424	3.5757	3.8647	3.429	2.3413	2.3506	1.9864	NW_021025479.1	466176	474406	+	LOC114258116	--	K01955 carbamoyl-phosphate synthase large subunit [EC:6.3.5.5] | (RefSeq) carbamoyl-phosphate synthase large chain, chloroplastic-like isoform X1 (A)	ko00240: Pyrimidine metabolism; ko00250: Alanine, aspartate and glutamate metabolism; ko01100: Metabolic pathways; ko01240: Biosynthesis of cofactors
LOC114258117	9.0312	10.0187	10.3124	29.1511	26.7138	25.5768	21.5297	21.6458	22.235	34.2168	36.1954	37.2953	NW_021025479.1	518953	521880	+	LOC114258117	--	K14486 auxin response factor | (RefSeq) auxin response factor 19-like (A)	ko04075: Plant hormone signal transduction
LOC114258118	0.6978	0.821	0.8852	0.2239	0.2357	0.2682	0.4726	0.4998	0.3842	0.341	0.2718	0.2305	NW_021025479.1	829095	848320	+	LOC114258118	--	K00981 phosphatidate cytidylyltransferase [EC:2.7.7.41] | (RefSeq) phosphatidate cytidylyltransferase 1-like isoform X1 (A)	ko00564: Glycerophospholipid metabolism; ko01100: Metabolic pathways; ko01110: Biosynthesis of secondary metabolites; ko04070: Phosphatidylinositol signaling system
LOC114258124	11.1944	11.2953	13.0146	6.1338	5.0583	5.121	7.4042	5.7857	5.9338	5.1879	5.2209	5.6194	NW_021025479.1	1131624	1136606	-	LOC114258124	--	--	--
LOC114258132	3.4319	3.7803	3.5888	1.2049	1.0842	0.6494	1.2416	1.6985	1.5814	1.0119	1.1563	0.8661	NW_021025479.1	1069830	1070840	+	LOC114258132	--	--	--
LOC114258138	0.4574	0.2208	0.4259	0.9133	0.6921	0.3282	0.2806	0.5518	0.4835	0.1403	0.1541	0.4585	NW_021025482.1	66318	67856	-	LOC114258138	--	--	--
LOC114258144	10.8443	11.6623	12.7135	2.2973	2.7328	1.9005	3.0449	2.2029	3.069	1.9815	1.2779	1.2801	NW_021025483.1	90619	95562	+	LOC114258144	--	K24028 salicylic acid 3-hydroxylase [EC:1.14.11.-] | (RefSeq) protein DOWNY MILDEW RESISTANCE 6-like (A)	--
LOC114258146	4.8231	4.0981	5.1469	0.2576	0.6443	1.1109	1.3852	1.3619	1.2413	0.8724	0.4108	0.7902	NW_021025483.1	148676	150330	+	LOC114258146	--	K24028 salicylic acid 3-hydroxylase [EC:1.14.11.-] | (RefSeq) protein DOWNY MILDEW RESISTANCE 6-like (A)	--
LOC114258148	0.1581	0.0636	0.2208	0.1074	0.1709	0.1273	0.1501	0.1476	0.1592	0.1385	0.0951	0.1338	NW_021025483.1	319645	344860	+	LOC114258148	--	K20353 COPII coat assembly protein SEC16 | (RefSeq) protein transport protein SEC16B homolog (A)	--
LOC114258155	9.2986	9.6237	10.1793	12.7842	14.4229	13.7548	18.2953	17.8868	19.3942	19.2278	18.1634	15.0238	NW_021025483.1	1073684	1076934	-	LOC114258155	--	K00737 beta-1,4-mannosyl-glycoprotein beta-1,4-N-acetylglucosaminyltransferase [EC:2.4.1.144] | (RefSeq) uncharacterized protein LOC114258155 (A)	ko00510: N-Glycan biosynthesis; ko01100: Metabolic pathways
LOC114258160	3.3155	4.6232	3.7046	16.708	20.843	17.2739	20.4525	17.7757	20.494	19.0205	21.0391	19.8907	NW_021025483.1	662543	663508	+	LOC114258160	--	--	--
LOC114258166	0.2638	0.3773	0.3548	0.3345	0.5386	0.1502	0.1798	0.4715	0.6972	0.5169	0.4938	0.374	NW_021025483.1	1297470	1299290	-	LOC114258166	--	--	--
LOC114258168	1.9614	2.5923	1.7937	0.9991	0.9842	0.718	0.8953	1.1267	1.1108	1.0204	1.2097	0.8937	NW_021025483.1	198148	199671	+	LOC114258168	--	--	--
LOC114258169	17.8442	16.6139	16.7765	23.4941	20.6784	23.4725	25.2245	26.4629	23.1564	24.2051	24.2799	24.6726	NW_021024588.1	145987	161497	-	LOC114258169	--	K05391 cyclic nucleotide gated channel, plant | (RefSeq) probable cyclic nucleotide-gated ion channel 5 isoform X1 (A)	ko04626: Plant-pathogen interaction
LOC114258171	0.7058	0.5678	0.4929	0.8389	1.4304	1.0852	1.6238	0.7096	1.6322	1.6233	2.3039	2.4925	NW_021025483.1	508542	517459	-	LOC114258171	--	--	--
LOC114258179	0.067	0.1385	0.1069	0.0728	0.1034	0.1373	0.225	0.1154	0.1601	0.1394	0.137	0.218	NW_021025485.1	168375	200954	-	LOC114258179	--	--	--
LOC114258187	28.9513	26.1537	29.9903	29.9079	30.3777	29.1169	35.09	33.4089	31.8543	26.4257	25.0223	25.9161	NW_021025486.1	91113	97980	+	LOC114258187	--	--	--
LOC114258190	31.087	32.059	32.1923	45.7976	45.939	45.8595	46.9911	50.799	46.5735	47.8605	48.3316	47.3327	NW_021025486.1	636218	640394	+	LOC114258190	--	K12741 heterogeneous nuclear ribonucleoprotein A1/A3 | (RefSeq) UBP1-associated protein 2B-like (A)	ko03040: Spliceosome
LOC114258191	249.642	257.692	250.822	121.126	123.952	113.622	160.785	153.6	166.867	146.869	147.072	159.808	NW_021025486.1	652179	656679	-	LOC114258191	--	--	--
LOC114258192	495.133	543.725	489.669	266.047	266.589	252.662	384.713	399.829	376.833	381.862	412.74	438.128	NW_021025486.1	748819	749554	+	LOC114258192	--	--	--
LOC114258193	19.4709	19.7903	19.1324	2.1072	1.8478	1.59	3.8845	3.501	4.3231	2.1116	1.7068	2.0773	NW_021025486.1	863607	869349	+	LOC114258193	--	K19747 BAHD acyltransferase [EC:2.3.1.-] | (RefSeq) BAHD acyltransferase DCR-like (A)	--
LOC114258194	26.0883	26.3716	24.0679	11.9265	11.9108	9.8166	11.6367	11.28	13.4153	12.8725	13.4352	12.9645	NW_021025486.1	869933	875987	-	LOC114258194	--	--	--
LOC114258198	274.948	284.688	282.594	134.523	139.417	126.572	136.101	130.125	135.16	144.512	149.365	148.665	NW_021025486.1	1028522	1039322	-	LOC114258198	--	K00218 protochlorophyllide reductase [EC:1.3.1.33] | (RefSeq) protochlorophyllide reductase, chloroplastic (A)	ko00860: Porphyrin metabolism; ko01100: Metabolic pathways; ko01110: Biosynthesis of secondary metabolites
LOC114258199	26.9675	24.6025	25.7431	36.2742	37.0589	31.5976	32.2791	32.1404	32.6286	32.941	32.0837	30.5715	NW_021025486.1	1127028	1138840	+	LOC114258199	--	--	--
LOC114258200	25.4208	23.6365	24.7521	60.5176	60.0495	63.7272	49.0981	49.5841	48.9671	49.1024	49.019	48.1688	NW_021025486.1	1141904	1157605	+	LOC114258200	--	K00850 6-phosphofructokinase 1 [EC:2.7.1.11] | (RefSeq) ATP-dependent 6-phosphofructokinase 4, chloroplastic isoform X1 (A)	ko00010: Glycolysis / Gluconeogenesis; ko00030: Pentose phosphate pathway; ko00051: Fructose and mannose metabolism; ko00052: Galactose metabolism; ko01100: Metabolic pathways; ko01110: Biosynthesis of secondary metabolites; ko01200: Carbon metabolism; ko01230: Biosynthesis of amino acids; ko03018: RNA degradation
LOC114258201	40.9921	41.688	38.7915	24.3181	24.897	23.5646	27.9722	27.4125	30.9701	19.8118	22.4445	22.0483	NW_021025486.1	1167948	1169145	-	LOC114258201	--	K09286 EREBP-like factor | (RefSeq) ethylene-responsive transcription factor 5-like (A)	--
LOC114258202	4.9863	4.4743	3.9683	6.7267	7.0934	7.0981	7.1463	7.4332	6.5515	6.8448	5.1875	5.4761	NW_021025486.1	1340883	1348815	-	LOC114258202	--	K16296 serine carboxypeptidase-like clade I [EC:3.4.16.-] | (RefSeq) serine carboxypeptidase-like 18 isoform X1 (A)	--
LOC114258203	11.2716	11.761	10.238	3.1539	3.2862	2.5183	3.4857	4.8473	4.0314	2.8725	3.2598	3.3306	NW_021024588.1	214596	224096	-	LOC114258203	--	--	--
LOC114258205	16.2037	14.9937	18.0682	7.9254	8.1799	7.8597	9.9542	9.7199	9.3696	7.1057	7.92	7.3225	NW_021025486.1	1542630	1559010	+	LOC114258205	--	K10744 ribonuclease H2 subunit B | (RefSeq) ribonuclease H2 subunit B isoform X1 (A)	ko03030: DNA replication
LOC114258206	4.5642	3.7614	4.82	4.7103	3.9704	3.8223	5.1789	5.0919	6.1293	4.6085	3.4227	3.3478	NW_021025486.1	1558833	1560878	-	LOC114258206	--	K20723 reticulon-3 | (RefSeq) reticulon-like protein B11 (A)	--
LOC114258207	7.0771	7.1641	6.8086	1.8375	1.6935	2.1413	2.056	2.6253	2.4386	2.6427	1.6059	1.9753	NW_021025486.1	1572314	1589336	+	LOC114258207	--	K14759 isochorismate synthase / 2-succinyl-5-enolpyruvyl-6-hydroxy-3-cyclohexene-1-carboxylate synthase / 2-succinyl-6-hydroxy-2,4-cyclohexadiene-1-carboxylate synthase / o-succinylbenzoate synthase [EC:5.4.4.2 2.2.1.9 4.2.99.20 4.2.1.113] | (RefSeq) LOW QUALITY PROTEIN: protein PHYLLO, chloroplastic-like (A)	ko00130: Ubiquinone and other terpenoid-quinone biosynthesis; ko01100: Metabolic pathways; ko01110: Biosynthesis of secondary metabolites; ko01240: Biosynthesis of cofactors
LOC114258208	2.9742	1.599	2.3433	1.3052	1.5609	1.363	1.3451	1.4806	1.3605	1.0853	1.2286	1.0816	NW_021025486.1	1642835	1650447	-	LOC114258208	--	K11498 centromeric protein E | (RefSeq) kinesin-like protein NACK1 isoform X1 (A)	--
LOC114258209	3.7321	2.6133	3.325	1.7086	1.7678	1.7001	2.2849	2.3159	2.5369	2.7022	2.387	2.4354	NW_021025486.1	1670346	1719557	+	LOC114258209	--	K13430 serine/threonine-protein kinase PBS1 [EC:2.7.11.1] | (RefSeq) probable serine/threonine-protein kinase PBL7 isoform X1 (A)	ko04626: Plant-pathogen interaction
LOC114258211	8.3608	7.6989	7.6503	5.1	5.0822	5.9	8.8022	8.4153	8.6583	7.3287	7.3126	6.1123	NW_021024588.1	311745	320355	-	LOC114258211	--	K01803 triosephosphate isomerase (TIM) [EC:5.3.1.1] | (RefSeq) triosephosphate isomerase-like isoform X1 (A)	ko00010: Glycolysis / Gluconeogenesis; ko00051: Fructose and mannose metabolism; ko00562: Inositol phosphate metabolism; ko00710: Carbon fixation in photosynthetic organisms; ko01100: Metabolic pathways; ko01110: Biosynthesis of secondary metabolites; ko01200: Carbon metabolism; ko01230: Biosynthesis of amino acids
LOC114258215	1.6622	1.6107	1.5477	0.467	0.6124	0.6969	0.5408	0.8355	0.7654	1.0136	0.541	0.5164	NW_021025486.1	998945	1024475	-	LOC114258215	--	K00218 protochlorophyllide reductase [EC:1.3.1.33] | (RefSeq) protochlorophyllide reductase, chloroplastic (A)	ko00860: Porphyrin metabolism; ko01100: Metabolic pathways; ko01110: Biosynthesis of secondary metabolites
LOC114258223	44.8846	47.33	42.4228	91.4131	85.8072	80.7295	86.8505	87.1861	92.603	117.215	115.866	127.152	NW_021025487.1	49688	50894	+	LOC114258223	--	K10664 E3 ubiquitin-protein ligase ATL6/9/15/31/42/55 [EC:2.3.2.27] | (RefSeq) E3 ubiquitin-protein ligase ATL31-like (A)	--
LOC114258237	2.7702	3.6857	2.877	4.964	6.794	5.7877	5.1201	5.2482	5.8194	7.2695	6.8209	8.6414	NW_021025487.1	1751856	1752356	+	LOC114258237	--	--	--
LOC114258246	14.0778	12.9601	14.5925	7.925	7.8509	9.2909	8.8081	8.7334	7.8785	7.3971	5.4937	6.0542	NW_021025487.1	3013913	3046514	-	LOC114258246	--	K05749 cytoplasmic FMR1 interacting protein | (RefSeq) protein PIR (A)	--
LOC114258251	5.2152	5.7586	5.5225	4.9588	3.3156	3.9827	5.1232	5.2427	5.1348	5.0956	5.5128	3.8207	NW_021025487.1	3143252	3144913	+	LOC114258251	--	--	--
LOC114258253	1.5694	1.5383	1.5789	2.6072	2.8466	3.0692	2.0658	2.3756	1.0171	1.6595	1.3372	0.8055	NW_021025487.1	9521	12767	-	LOC114258253	--	--	--
LOC114258255	6.7411	8.4852	8.4546	13.3863	13.4316	11.0454	29.6332	25.6777	29.8548	18.0351	18.6191	17.9699	NW_021025487.1	59647	65773	-	LOC114258255	--	K01061 carboxymethylenebutenolidase [EC:3.1.1.45] | (RefSeq) carboxymethylenebutenolidase homolog isoform X1 (A)	ko01100: Metabolic pathways
LOC114258258	3.0944	4.7958	3.5593	0.9952	1.3279	1.4459	2.1868	1.8756	2.726	1.4652	1.495	2.5297	NW_021025487.1	108584	112073	-	LOC114258258	--	K13430 serine/threonine-protein kinase PBS1 [EC:2.7.11.1] | (RefSeq) serine/threonine-protein kinase PBS1-like (A)	ko04626: Plant-pathogen interaction
LOC114258261	1.4918	1.118	1.4842	0.5441	0.4417	0.4399	0.6477	0.7807	0.7381	0.705	0.4648	0.5959	NW_021025487.1	490528	494442	+	LOC114258261	--	--	--
LOC114258262	3.2516	3.5576	2.7128	2.8444	2.6147	2.6395	5.1599	4.6548	5.0645	5.205	4.996	4.6937	NW_021025487.1	677679	690550	-	LOC114258262	--	K18834 WRKY transcription factor 1 | (RefSeq) probable WRKY transcription factor 20 (A)	ko04626: Plant-pathogen interaction
LOC114258263	0.7088	0.5366	0.5564	0.1454	0.2253	0.2279	0.0995	0.1397	0.1347	0.0426	0.0937	0.038	NW_021025487.1	745146	767279	-	LOC114258263	--	K18179 cytochrome c oxidase assembly factor 6 | (RefSeq) uncharacterized protein LOC114293376 isoform X1 (A)	--
LOC114258264	34.8699	33.5511	33.0747	12.4617	11.3507	12.2319	11.1596	10.9938	10.5518	9.3654	9.0294	9.3136	NW_021024588.1	1059783	1064131	-	LOC114258264	--	K17710 pentatricopeptide repeat domain-containing protein 1 | (RefSeq) pentatricopeptide repeat-containing protein At5g25630 (A)	--
LOC114258270	1.5947	1.8723	1.7457	1.086	1.1645	1.3915	0.9695	1.3215	1.0252	0.826	0.7987	0.8052	NW_021025487.1	1059403	1062306	+	LOC114258270	--	K13457 disease resistance protein RPM1 | (RefSeq) disease resistance protein RPM1-like (A)	ko04626: Plant-pathogen interaction
LOC114258271	45.8124	45.7699	41.772	35.1861	35.1244	33.3092	34.5813	32.2545	35.5869	32.2048	32.9132	33.0449	NW_021025487.1	1178589	1181564	-	LOC114258271	--	K03671 thioredoxin 1 | (RefSeq) thioredoxin H-type-like (A)	--
LOC114258274	14.5678	14.4461	15.1679	8.2122	7.8576	7.1434	8.6631	8.1054	8.1143	6.8936	6.6306	7.3228	NW_021025487.1	1241969	1244955	-	LOC114258274	--	K03671 thioredoxin 1 | (RefSeq) thioredoxin H-type-like (A)	--
LOC114258275	1.7963	1.4666	1.8723	4.4866	4.2595	4.6714	5.0713	5.579	3.8498	4.4395	4.7877	4.9108	NW_021025487.1	1323127	1325503	-	LOC114258275	--	K14016 ubiquitin fusion degradation protein 1 | (RefSeq) LOW QUALITY PROTEIN: ubiquitin fusion degradation protein 1 homolog (A)	ko04141: Protein processing in endoplasmic reticulum
LOC114258278	0.9047	1.3344	1.053	0.0717	0.0815	0	0.3469	0.2653	0.1993	0.0867	0.2223	0.0687	NW_021025487.1	1451594	1458344	-	LOC114258278	--	K13430 serine/threonine-protein kinase PBS1 [EC:2.7.11.1] | (RefSeq) probable serine/threonine-protein kinase PBL7 isoform X1 (A)	ko04626: Plant-pathogen interaction
LOC114258283	36.733	36.9551	36.8487	27.5459	26.7267	24.9353	13.4194	12.0273	12.937	17.8841	16.0778	18.4148	NW_021025487.1	1803148	1806496	-	LOC114258283	--	--	--
LOC114258285	15.1792	14.2017	11.9474	4.0269	1.8581	2.7076	6.2595	4.5946	4.4328	3.9218	4.1679	3.5537	NW_021025487.1	1945598	1957223	+	LOC114258285	--	K16251 DNA-directed RNA polymerase V subunit 1 [EC:2.7.7.6] | (RefSeq) DNA-directed RNA polymerase V subunit 1 isoform X1 (A)	ko03020: RNA polymerase
LOC114258286	36.8072	35.8529	39.3565	66.7846	70.4775	68.0624	56.0712	53.6845	53.3533	64.476	60.416	57.7009	NW_021025487.1	2013871	2018779	+	LOC114258286	--	K14432 ABA responsive element binding factor | (RefSeq) bZIP transcription factor 23-like (A)	ko04075: Plant hormone signal transduction
LOC114258289	8.1173	7.6186	7.0951	2.1755	2.8814	2.7528	4.5159	4.58	3.3126	3.447	3.0669	3.1547	NW_021025487.1	2101431	2107073	+	LOC114258289	--	--	--
LOC114258291	4.2286	4.8156	4.4999	1.3054	1.009	0.5629	0.9545	1.3249	1.1127	0.9262	0.9252	1.4013	NW_021025487.1	2164746	2174054	+	LOC114258291	--	K13126 polyadenylate-binding protein | (RefSeq) polyadenylate-binding protein 7-like (A)	ko03015: mRNA surveillance pathway; ko03018: RNA degradation
LOC114258295	8.9846	9.2475	8.5873	18.744	17.536	17.1985	9.6727	8.7663	9.0091	12.6614	11.9978	11.8962	NW_021024588.1	1208662	1215463	+	LOC114258295	--	K14497 protein phosphatase 2C [EC:3.1.3.16] | (RefSeq) protein phosphatase 2C 56-like (A)	ko04016: MAPK signaling pathway - plant; ko04075: Plant hormone signal transduction
LOC114258298	0.2518	0.8392	0.8373	0.6498	0.622	1.4378	0.6252	0.6147	0.9823	1.3788	1.2726	1.3439	NW_021025487.1	2533859	2537110	+	LOC114258298	--	K00021 hydroxymethylglutaryl-CoA reductase (NADPH) [EC:1.1.1.34] | (RefSeq) 3-hydroxy-3-methylglutaryl-coenzyme A reductase 2 (A)	ko00900: Terpenoid backbone biosynthesis; ko01100: Metabolic pathways; ko01110: Biosynthesis of secondary metabolites
LOC114258300	8.2097	7.8776	8.1112	3.6647	5.1477	3.7737	4.4053	4.2053	4.5547	3.4832	3.6029	3.3124	NW_021025487.1	2587373	2706073	+	LOC114258300	--	--	--
LOC114258303	4.4865	6.3945	6.0854	2.3849	3.589	2.6794	3.8287	3.6223	4.4815	3.5207	3.809	3.6057	NW_021024588.1	1219751	1224022	-	LOC114258303	--	K19366 spartin | (RefSeq) protein EARLY-RESPONSIVE TO DEHYDRATION 7, chloroplastic-like isoform X1 (A)	ko04144: Endocytosis
LOC114258304	0.7327	0.5613	0.5198	0.4312	0.7541	0.4291	0.321	0.491	0.6147	0.7489	0.7053	0.4133	NW_021025487.1	2914270	2919896	+	LOC114258304	--	K00652 8-amino-7-oxononanoate synthase [EC:2.3.1.47] | (RefSeq) LOW QUALITY PROTEIN: 8-amino-7-oxononanoate synthase-like (A)	ko00780: Biotin metabolism; ko01100: Metabolic pathways; ko01240: Biosynthesis of cofactors
LOC114258305	937.212	970.184	943.923	108.033	103.191	95.8321	129.964	128.247	148.347	110.551	126.565	127.704	NW_021025487.1	2941141	2943689	-	LOC114258305	--	K02693 photosystem I subunit IV | (RefSeq) photosystem I reaction center subunit IV B, chloroplastic-like (A)	ko00195: Photosynthesis; ko01100: Metabolic pathways
LOC114258306	311.36	310.993	310.893	32.1281	26.7361	26.9832	28.7195	30.0776	25.8405	31.4395	31.1401	31.1071	NW_021025487.1	2970902	2977448	+	LOC114258306	--	K01092 myo-inositol-1(or 4)-monophosphatase [EC:3.1.3.25] | (RefSeq) phosphatase IMPL1, chloroplastic-like isoform X1 (A)	ko00562: Inositol phosphate metabolism; ko01100: Metabolic pathways; ko01110: Biosynthesis of secondary metabolites; ko04070: Phosphatidylinositol signaling system
LOC114258307	175.897	181.375	180.853	42.4759	39.189	40.176	50.7839	48.4901	49.6781	44.414	45.0259	48.1086	NW_021025487.1	3008106	3012573	+	LOC114258307	--	K01092 myo-inositol-1(or 4)-monophosphatase [EC:3.1.3.25] | (RefSeq) phosphatase IMPL1, chloroplastic-like isoform X1 (A)	ko00562: Inositol phosphate metabolism; ko01100: Metabolic pathways; ko01110: Biosynthesis of secondary metabolites; ko04070: Phosphatidylinositol signaling system
LOC114258311	1.5377	1.3548	1.909	0.2089	0	0	0.3743	0.5889	0.258	0.1684	0.1234	0.1335	NW_021025487.1	3499860	3502700	+	LOC114258311	--	K10661 E3 ubiquitin-protein ligase MARCH6 [EC:2.3.2.27] | (RefSeq) probable E3 ubiquitin ligase SUD1 isoform X1 (A)	ko04141: Protein processing in endoplasmic reticulum
LOC114258320	12.6355	13.0036	12.7199	7.1632	6.8539	7.3061	7.264	6.7106	7.6869	8.5718	7.6312	6.8219	NW_021024588.1	1247214	1264290	-	LOC114258320	--	--	--
LOC114258334	10.9263	11.6454	12.5715	17.1057	16.3598	13.945	16.3306	16.7908	17.4425	16.2193	13.542	16.9335	NW_021025488.1	27607	42508	-	LOC114258334	--	--	--
LOC114258335	11.4644	8.7818	9.8968	3.4018	3.4152	3.4261	4.4057	5.2505	4.8543	3.4836	3.5417	3.8316	NW_021025488.1	97821	105110	+	LOC114258335	--	K00784 ribonuclease Z [EC:3.1.26.11] | (RefSeq) tRNase Z TRZ2, chloroplastic isoform X1 (A)	--
LOC114258336	4.0137	3.8659	3.3305	1.7913	1.9476	1.3713	2.1217	2.1409	2.261	1.8629	1.725	1.7169	NW_021025488.1	105932	128060	-	LOC114258336	--	K09458 3-oxoacyl-[acyl-carrier-protein] synthase II [EC:2.3.1.179] | (RefSeq) 3-oxoacyl-[acyl-carrier-protein] synthase, mitochondrial (A)	ko00061: Fatty acid biosynthesis; ko00780: Biotin metabolism; ko01100: Metabolic pathways; ko01212: Fatty acid metabolism; ko01240: Biosynthesis of cofactors
LOC114258339	26.707	23.5902	24.6716	11.3864	11.6901	12.5617	15.4038	17.1219	15.3602	9.6112	9.969	10.0169	NW_021025488.1	784413	789910	+	LOC114258339	--	K15718 linoleate 9S-lipoxygenase [EC:1.13.11.58] | (RefSeq) probable linoleate 9S-lipoxygenase 5 isoform X1 (A)	ko00591: Linoleic acid metabolism
LOC114258340	0.2058	0.1783	0.1253	0.2408	0.1112	0.1866	0.1699	0.2864	0.1882	0.2123	0.14	0.0793	NW_021024496.1	1260054	1314681	-	LOC114258340	--	K17604 zinc finger SWIM domain-containing protein 3 | (RefSeq) uncharacterized protein LOC114268176 (A)	--
LOC114258342	33.0542	31.8144	33.5436	4.7204	4.586	4.4794	7.2452	7.1234	8.0367	4.3264	3.8959	3.9441	NW_021025488.1	1042249	1049573	+	LOC114258342	--	K13082 bifunctional dihydroflavonol 4-reductase/flavanone 4-reductase [EC:1.1.1.219 1.1.1.234] | (RefSeq) dihydroflavonol 4-reductase-like (A)	ko00941: Flavonoid biosynthesis; ko01100: Metabolic pathways; ko01110: Biosynthesis of secondary metabolites
LOC114258345	2.1428	1.5702	1.9755	2.0173	1.628	1.4352	1.9957	1.6849	2.2802	1.6427	2.4484	2.5521	NW_021025488.1	1258422	1281665	+	LOC114258345	--	K15292 syntaxin-binding protein 1 | (RefSeq) SNARE-interacting protein KEULE-like (A)	--
LOC114258347	0.0725	0.0583	0.0225	0.023	0.0523	0.0743	0.0742	0.0486	0.1065	0.0741	0.0815	0.0881	NW_021025488.1	1484766	1487097	-	LOC114258347	--	--	--
LOC114258353	75.8175	74.7464	75.1764	76.5359	75.5439	80.3224	61.9043	67.5487	63.8493	72.9049	70.6943	72.2469	NW_021025488.1	1572140	1580990	-	LOC114258353	--	--	--
LOC114258354	1.7727	1.2677	1.3297	1.7324	2.5014	1.4636	2.9706	2.1781	2.8631	1.4723	1.3688	1.795	NW_021025488.1	1570832	1577462	+	LOC114258354	--	--	--
LOC114258360	0.6368	0.1863	0.1078	0.3303	0.5632	0.534	2.723	2.5608	2.2951	1.0208	1.1217	0.7386	NW_021025488.1	1959109	1961973	-	LOC114258360	--	--	--
LOC114258361	0	0.3224	0.0746	0.1524	0.0866	0.1643	1.1473	1.0474	1.2003	0.1843	0.4726	0.5113	NW_021025488.1	1931141	1950992	-	LOC114258361	--	--	--
LOC114258363	0.8106	1.2064	0.5284	1.4259	1.1389	0.997	1.4504	1.2223	1.3211	2.2372	1.9802	2.5486	NW_021024589.1	1405981	1410696	-	LOC114258363	--	--	--
LOC114258365	1.3174	0.9137	1.3113	0.4751	0.6383	0.3725	1.2541	0.3197	0.3202	0.2438	0.5357	0.4554	NW_021025488.1	1433545	1434719	+	LOC114258365	--	--	--
LOC114258376	5.5133	4.637	6.067	7.0294	10.4278	10.4026	6.7902	9.1953	8.3893	13.5445	11.716	11.3046	NW_021024589.1	1457691	1460918	+	LOC114258376	--	--	--
LOC114258379	3.0302	3.3129	3.4003	4.2849	4.7866	3.4244	4.1311	4.6865	4.9283	3.2166	3.9924	3.3279	NW_021025489.1	247836	248522	+	LOC114258379	--	K01623 fructose-bisphosphate aldolase, class I [EC:4.1.2.13] | (RefSeq) fructose-bisphosphate aldolase, cytoplasmic isozyme-like (A)	ko00010: Glycolysis / Gluconeogenesis; ko00030: Pentose phosphate pathway; ko00051: Fructose and mannose metabolism; ko00710: Carbon fixation in photosynthetic organisms; ko01100: Metabolic pathways; ko01110: Biosynthesis of secondary metabolites; ko01200: Carbon metabolism; ko01230: Biosynthesis of amino acids
LOC114258384	35.8029	34.1827	37.0292	14.5174	14.0072	14.7996	14.4613	17.1928	15.7964	15.6972	16.3007	20.1156	NW_021025490.1	645285	649248	-	LOC114258384	--	K13347 peroxisomal membrane protein 2 | (RefSeq) peroxisomal membrane protein PMP22-like (A)	ko04146: Peroxisome
LOC114258395	2.0996	1.4293	0.9775	4.2999	4.1021	3.3935	4.1284	5.0332	5.051	7.3052	5.1698	5.0778	NW_021025490.1	818633	819527	-	LOC114258395	--	K00134 glyceraldehyde 3-phosphate dehydrogenase (phosphorylating) [EC:1.2.1.12] | (RefSeq) glyceraldehyde-3-phosphate dehydrogenase 2, cytosolic-like (A)	ko00010: Glycolysis / Gluconeogenesis; ko00710: Carbon fixation in photosynthetic organisms; ko01100: Metabolic pathways; ko01110: Biosynthesis of secondary metabolites; ko01200: Carbon metabolism; ko01230: Biosynthesis of amino acids
LOC114258401	0.9116	1.2223	1.1003	0.2568	0.4379	0.4845	0.5178	0.2036	0.2974	0.1812	0.3697	0.3692	NW_021025491.1	369202	371780	-	LOC114258401	--	--	--
LOC114258403	2.0733	2.1485	2.6831	1.2697	0.9495	0.7203	0.9701	0.8478	1.0216	0.8351	1.0952	0.8967	NW_021025491.1	869832	871350	+	LOC114258403	--	K13065 shikimate O-hydroxycinnamoyltransferase [EC:2.3.1.133] | (RefSeq) vinorine synthase-like isoform X1 (A)	ko00940: Phenylpropanoid biosynthesis; ko00941: Flavonoid biosynthesis; ko00945: Stilbenoid, diarylheptanoid and gingerol biosynthesis; ko01100: Metabolic pathways; ko01110: Biosynthesis of secondary metabolites
LOC114258406	1.5408	1.2396	1.6397	0.2442	0.3767	0.2256	0.3376	0.3688	0.2747	0.2391	0.1854	0.2173	NW_021025491.1	1157312	1165808	-	LOC114258406	--	--	--
LOC114258407	197.308	208.883	207.413	185.977	182.461	177.34	204.511	197.292	226.886	204.693	220.114	217.765	NW_021025491.1	1145197	1156826	+	LOC114258407	--	K01850 chorismate mutase [EC:5.4.99.5] | (RefSeq) chorismate mutase 2 (A)	ko00400: Phenylalanine, tyrosine and tryptophan biosynthesis; ko01100: Metabolic pathways; ko01110: Biosynthesis of secondary metabolites; ko01230: Biosynthesis of amino acids
LOC114258410	9.9748	11.755	10.6937	7.485	7.7505	6.9078	9.5924	9.1602	9.5949	8.1017	8.2207	8.4022	NW_021025491.1	1412296	1414848	+	LOC114258410	--	K14492 two-component response regulator ARR-A family | (RefSeq) two-component response regulator ARR6-like (A)	ko04075: Plant hormone signal transduction
LOC114258411	0.3821	0.4457	0.587	0.5995	0.2478	0.1958	0.5665	0.4033	0.4208	0.2783	0.2414	0.5049	NW_021025491.1	1479693	1482935	+	LOC114258411	--	--	--
LOC114258417	31.7476	32.8415	34.0439	41.3521	38.3205	41.2743	40.742	40.2208	41.6943	39.4754	43.7036	41.2631	NW_021025491.1	1762191	1770900	+	LOC114258417	--	K20028 palmitoyltransferase ZDHHC2/15/20 [EC:2.3.1.225] | (RefSeq) probable protein S-acyltransferase 14 (A)	--
LOC114258418	15.2732	17.417	15.8015	21.4166	22.2874	20.7666	21.2947	24.1937	25.7773	19.1993	18.7133	18.6985	NW_021025491.1	1805613	1808512	+	LOC114258418	--	K02886 large subunit ribosomal protein L2 | (RefSeq) 50S ribosomal protein L2, plastid-like (A)	ko03010: Ribosome
LOC114258437	8.5757	7.9237	8.196	4.6287	4.5578	4.1482	6.4822	5.0929	5.2111	4.5782	4.3391	4.2557	NW_021025492.1	231701	233711	+	LOC114258437	--	--	--
LOC114258443	18.6857	19.2665	17.1959	12.2889	10.8046	13.6616	28.5625	26.5798	26.6398	18.2405	19.334	16.6594	NW_021025492.1	935016	960959	+	LOC114258443	--	K13260 isoflavone/4'-methoxyisoflavone 2'-hydroxylase [EC:1.14.14.90 1.14.14.89] | (RefSeq) cytochrome P450 81E8-like (A)	ko00943: Isoflavonoid biosynthesis; ko01100: Metabolic pathways; ko01110: Biosynthesis of secondary metabolites
LOC114258444	13.4595	13.6416	13.207	6.3485	7.2353	7.7304	9.1745	8.8783	7.1735	7.5154	6.0855	5.9719	NW_021025492.1	1053994	1060942	+	LOC114258444	--	K13430 serine/threonine-protein kinase PBS1 [EC:2.7.11.1] | (RefSeq) serine/threonine-protein kinase PBS1-like (A)	ko04626: Plant-pathogen interaction
LOC114258465	14.0901	14.859	15.4047	62.3204	59.032	63.1208	71.4662	72.9973	65.504	71.6484	66.5014	73.5073	NW_021025493.1	557030	559052	+	LOC114258465	--	K22395 cinnamyl-alcohol dehydrogenase [EC:1.1.1.195] | (RefSeq) berberine bridge enzyme-like 15 (A)	ko00940: Phenylpropanoid biosynthesis; ko01100: Metabolic pathways; ko01110: Biosynthesis of secondary metabolites
LOC114258466	26.8302	27.4712	27.0353	8.7415	10.2912	9.4228	10.5031	10.3266	12.6032	9.6371	11.4583	8.5918	NW_021025493.1	568580	574935	-	LOC114258466	--	K19706 dihydroceramide fatty acyl 2-hydroxylase [EC:1.14.18.7] | (RefSeq) dihydroceramide fatty acyl 2-hydroxylase FAH1-like (A)	--
LOC114258467	65.1701	67.8962	70.5238	33.0535	31.8309	29.8592	59.5738	58.1722	59.4004	47.1312	44.36	43.9734	NW_021025493.1	613141	615150	-	LOC114258467	--	--	--
LOC114258470	24.2484	20.4699	22.0969	19.1828	17.7513	18.557	27.3715	24.1163	22.6434	16.1605	16.8309	17.1772	NW_021025493.1	1050729	1052846	-	LOC114258470	--	--	--
LOC114258472	0.801	0.3938	0.6215	0.1904	0.2645	0.0684	0.1138	0.3355	0.2156	0.0341	0.0562	0.0203	NW_021025493.1	1079128	1084301	-	LOC114258472	--	--	--
LOC114258478	18.331	20.1883	17.2475	16.5162	15.5755	15.2826	15.9922	16.7665	17.4352	15.2315	16.2181	16.705	NW_021024589.1	223086	232734	-	LOC114258478	--	K00058 D-3-phosphoglycerate dehydrogenase / 2-oxoglutarate reductase [EC:1.1.1.95 1.1.1.399] | (RefSeq) D-3-phosphoglycerate dehydrogenase 2, chloroplastic-like (A)	ko00260: Glycine, serine and threonine metabolism; ko00270: Cysteine and methionine metabolism; ko01100: Metabolic pathways; ko01110: Biosynthesis of secondary metabolites; ko01200: Carbon metabolism; ko01230: Biosynthesis of amino acids
LOC114258483	0.6708	0.771	0.4462	0.2734	0.2072	0.4584	0.196	0.3854	0.591	0.3429	0.2422	0.1456	NW_021025493.1	609717	611387	+	LOC114258483	--	--	--
LOC114258492	1.491	1.3195	2.0825	1.6304	1.4503	1.1462	0.9147	1.349	0.3284	0.9716	0.942	0.7473	NW_021025493.1	941024	942194	-	LOC114258492	--	K05909 laccase [EC:1.10.3.2] | (RefSeq) laccase-21-like isoform X1 (A)	--
LOC114258495	5.6799	4.9761	5.5656	10.4337	10.1242	10.2105	8.5135	8.5498	8.7237	11.2392	10.596	10.7044	NW_021025496.1	35127	36921	+	LOC114258495	--	K15397 3-ketoacyl-CoA synthase [EC:2.3.1.199] | (RefSeq) 3-ketoacyl-CoA synthase 4-like (A)	ko00062: Fatty acid elongation; ko01100: Metabolic pathways; ko01110: Biosynthesis of secondary metabolites; ko04626: Plant-pathogen interaction
LOC114258496	5.9593	5.5317	5.0272	8.6689	9.1932	6.5255	6.2493	7.7316	7.1793	7.38	9.01	9.6546	NW_021025496.1	37777	40490	-	LOC114258496	--	--	--
LOC114258498	1.7501	2.1573	2.129	0.671	0.3966	0.8101	0.4907	0.7378	0.8704	0.7574	0.7371	0.5659	NW_021025496.1	52988	54878	+	LOC114258498	--	K15397 3-ketoacyl-CoA synthase [EC:2.3.1.199] | (RefSeq) 3-ketoacyl-CoA synthase 4-like (A)	ko00062: Fatty acid elongation; ko01100: Metabolic pathways; ko01110: Biosynthesis of secondary metabolites; ko04626: Plant-pathogen interaction
LOC114258499	2.0469	2.1098	1.8166	0.2129	0.4494	0.3934	0.3597	0.2572	0.3099	0.2207	0.2155	0.2332	NW_021025496.1	60111	67972	+	LOC114258499	--	--	--
LOC114258500	0.5388	0.8335	0.8876	0.2364	0	0.0425	0.1271	0.2916	0.146	0.0635	0.1047	0.0378	NW_021025496.1	64327	72271	-	LOC114258500	--	--	--
LOC114258501	20.5137	18.699	20.1077	1.1564	1.4021	1.7175	1.5475	1.3857	1.7143	0.9531	1.3432	0.9852	NW_021025496.1	120390	123770	+	LOC114258501	--	K03263 translation initiation factor 5A | (RefSeq) eukaryotic translation initiation factor 5A-4-like isoform X1 (A)	--
LOC114258503	10.4192	11.1621	10.7011	5.6007	6.4793	5.581	6.5847	6.0003	5.4889	4.9371	4.7632	4.342	NW_021025496.1	246907	250945	+	LOC114258503	--	K05909 laccase [EC:1.10.3.2] | (RefSeq) laccase-11-like (A)	--
LOC114258507	3.0226	2.6205	3.1423	1.2556	1.3004	0.9324	1.5902	1.534	1.8355	1.2823	1.0382	1.7115	NW_021025496.1	706028	711774	+	LOC114258507	--	K09264 MADS-box transcription factor, plant | (RefSeq) MADS-box transcription factor 23-like isoform X1 (A)	--
LOC114258508	177.842	184.413	182.033	5.8276	6.9071	4.7784	9.5337	9.0048	10.4755	5.3009	6.2658	6.54	NW_021025496.1	712035	714496	-	LOC114258508	--	K08910 light-harvesting complex I chlorophyll a/b binding protein 4 | (RefSeq) chlorophyll a-b binding protein P4, chloroplastic-like (A)	ko00196: Photosynthesis - antenna proteins; ko01100: Metabolic pathways
LOC114258509	0.5315	0.5612	0.5258	0.2527	0.5026	0.2724	0.2038	0.4007	0.3511	0.2037	0.4477	0.2724	NW_021025496.1	716874	721369	-	LOC114258509	--	K20628 expansin | (RefSeq) expansin-A15-like (A)	--
LOC114258510	34.7491	38.3188	38.8766	3.1407	3.213	2.4376	4.4581	3.5198	4.4813	2.3297	3.3389	3.6724	NW_021025496.1	758919	761709	-	LOC114258510	--	--	--
LOC114258523	3.8128	3.8589	4.7527	0.4093	0.3988	0.6933	0.6288	0.2473	0.3251	0.1886	0.259	0.5044	NW_021025496.1	329252	331548	+	LOC114258523	--	K08857 NIMA (never in mitosis gene a)-related kinase 1/4/5 [EC:2.7.11.1] | (RefSeq) serine/threonine-protein kinase Nek2-like (A)	--
LOC114258524	3.375	3.193	2.9666	0.5905	0.4961	0.5811	0.7454	0.5971	0.5709	0.207	0.3412	0.5413	NW_021024589.1	532442	543803	+	LOC114258524	--	K03797 carboxyl-terminal processing protease [EC:3.4.21.102] | (RefSeq) carboxyl-terminal-processing peptidase 2, chloroplastic-like isoform X1 (A)	--
LOC114258525	2.0298	2.2508	1.9411	3.8601	3.854	3.6548	2.9168	2.6472	2.7548	3.8272	3.6507	3.5996	NW_021025496.1	427350	430753	+	LOC114258525	--	--	--
LOC114258526	0.443	0.2673	0.1547	0.2632	0.4788	0.1135	0.1698	0.2227	0.5366	0.1698	0.0466	0.3532	NW_021025496.1	528391	531903	+	LOC114258526	--	--	--
LOC114258535	65.8112	61.2941	66.3768	17.4604	13.6833	13.3268	14.3441	12.1539	15.2729	19.1493	18.5429	17.6699	NW_021025497.1	106996	108915	+	LOC114258535	--	--	--
LOC114258536	0.8482	0.7733	0.7898	5.4303	5.7447	4.4046	5.0877	4.6043	5.1806	5.9822	5.5729	7.3688	NW_021025497.1	140121	155785	+	LOC114258536	--	K16904 dCTP diphosphatase [EC:3.6.1.12] | (RefSeq) dCTP pyrophosphatase 1-like (A)	ko00240: Pyrimidine metabolism; ko01100: Metabolic pathways; ko01232: Nucleotide metabolism
LOC114258537	2.2189	2.0208	2.4949	1.1544	1.1765	0.9869	1.9263	2.3569	2.3236	2.0541	1.8338	1.4498	NW_021025497.1	420377	436337	+	LOC114258537	--	K02938 large subunit ribosomal protein L8e | (RefSeq) 60S ribosomal protein L8-1-like (A)	ko03010: Ribosome
LOC114258538	0.1703	0.2055	0.1321	0.3238	0.4601	0.3781	1.0445	0.6276	0.75	0.5221	0.5976	0.5172	NW_021025497.1	519869	525397	+	LOC114258538	--	K15639 PHYB activation tagged suppressor 1 [EC:1.14.-.-] | (RefSeq) cytochrome P450 734A1-like (A)	ko00905: Brassinosteroid biosynthesis; ko01110: Biosynthesis of secondary metabolites
LOC114258540	21.9538	18.414	20.4419	11.6463	11.4688	11.5652	14.4664	15.4281	15.3743	9.5469	9.6035	9.3772	NW_021025497.1	1806844	1811209	-	LOC114258540	--	K10355 actin, other eukaryote | (RefSeq) actin-2-like isoform X1 (A)	--
LOC114258541	10.6867	10.1404	10.4101	7.139	6.397	8.5379	3.9785	5.3991	4.7314	6.8063	7.8018	5.3439	NW_021024589.1	545517	550004	-	LOC114258541	--	--	--
LOC114258542	1.429	0.8529	1.6739	0.4821	0.548	0.3307	0.8484	0.7878	0.9746	0.212	0.5436	0.5041	NW_021025497.1	1800658	1804351	-	LOC114258542	--	K03841 fructose-1,6-bisphosphatase I [EC:3.1.3.11] | (RefSeq) fructose-1,6-bisphosphatase, cytosolic-like isoform X1 (A)	ko00010: Glycolysis / Gluconeogenesis; ko00030: Pentose phosphate pathway; ko00051: Fructose and mannose metabolism; ko00710: Carbon fixation in photosynthetic organisms; ko01100: Metabolic pathways; ko01110: Biosynthesis of secondary metabolites; ko01200: Carbon metabolism
LOC114258547	5.2521	4.9582	5.9634	2.1402	2.9541	2.0324	3.8632	3.5289	2.9744	2.0132	2.3475	1.8803	NW_021025497.1	1856235	1869643	+	LOC114258547	--	K15430 tRNA (guanine10-N2)-methyltransferase [EC:2.1.1.214] | (RefSeq) tRNA (guanine(10)-N2)-methyltransferase homolog (A)	--
LOC114258555	175.319	162.502	182.34	217.32	217.645	237.029	132.974	142.547	114.546	146.757	127.489	122.06	NW_021024589.1	585712	592876	+	LOC114258555	--	K01177 beta-amylase [EC:3.2.1.2] | (RefSeq) beta-amylase 1, chloroplastic-like (A)	ko00500: Starch and sucrose metabolism; ko01100: Metabolic pathways; ko01110: Biosynthesis of secondary metabolites
LOC114258559	0.4961	0.7982	0.8315	0.566	0.5362	0.7118	0.913	0.7979	2.1851	1.0649	2.0058	1.2658	NW_021025497.1	1987188	1989190	-	LOC114258559	--	K22966 sulfate adenylyltransferase (ADP) / adenylylsulfatase [EC:2.7.7.5 3.6.2.1] | (RefSeq) bifunctional adenosine 5'-phosphosulfate phosphorylase/adenylylsulfatase HINT4-like (A)	ko00920: Sulfur metabolism; ko01100: Metabolic pathways
LOC114258560	0.2676	0.1292	0.1993	0.6106	0.4627	0.2468	0.6019	0.6186	0.99	0.9641	0.6536	0.5364	NW_021025497.1	776703	781688	+	LOC114258560	--	K15639 PHYB activation tagged suppressor 1 [EC:1.14.-.-] | (RefSeq) cytochrome P450 734A1-like (A)	ko00905: Brassinosteroid biosynthesis; ko01110: Biosynthesis of secondary metabolites
LOC114258565	2.5753	2.3072	2.071	0.8348	0.3163	0.18	0.4788	0.4707	0.2578	0.3141	0.2958	0.3734	NW_021024589.1	674222	678270	-	LOC114258565	--	--	--
LOC114258566	3.3362	3.4733	4.0201	4.1051	3.8885	3.7546	3.2773	3.3538	3.8611	6.8203	6.5573	6.4978	NW_021025497.1	1784446	1786921	-	LOC114258566	--	--	--
LOC114258576	5.9805	5.3401	6.1808	1.1494	1.1919	1.2824	1.8214	2.6009	2.0364	1.3819	1.9115	1.1982	NW_021025499.1	106400	111565	-	LOC114258576	--	K13947 auxin efflux carrier family protein | (RefSeq) probable auxin efflux carrier component 1c (A)	--
LOC114258578	0.6499	0.7031	0.7303	1.385	1.4048	0.9876	1.2602	1.194	1.1845	1.2713	1.4346	1.4091	NW_021025499.1	144474	149463	+	LOC114258578	--	--	--
LOC114258580	19.0532	17.9781	17.5668	33.8482	32.2847	34.6062	29.968	30.4803	31.7892	35.9859	34.8424	35.5451	NW_021025499.1	215747	225786	-	LOC114258580	--	K05309 microsomal prostaglandin-E synthase 2 [EC:5.3.99.3] | (RefSeq) prostaglandin E synthase 2-like isoform X1 (A)	ko00590: Arachidonic acid metabolism; ko01100: Metabolic pathways
LOC114258583	0.8244	0.6952	0.6752	0.1983	0.2362	0.2443	0.2742	0.1997	0.2188	0.1295	0.1506	0.1177	NW_021024589.1	803322	853381	+	LOC114258583	--	K10357 myosin V | (RefSeq) LOW QUALITY PROTEIN: myosin-6-like (A)	--
LOC114258585	1.4027	2.027	2.0317	4.1493	2.8916	4.2597	3.2136	3.264	4.691	4.0424	4.6167	4.1661	NW_021025499.1	288007	292105	+	LOC114258585	--	--	--
LOC114258587	2.3811	2.2986	3.3055	3.2519	2.667	3.2391	4.3821	4.265	2.6697	2.7879	1.3858	2.8011	NW_021025501.1	6181	7561	-	LOC114258587	--	K13457 disease resistance protein RPM1 | (RefSeq) disease resistance protein RPM1-like isoform X1 (A)	ko04626: Plant-pathogen interaction
LOC114258589	1.8901	1.8352	0.7889	0.8056	0.2818	0.4008	0.3332	0.3276	0.5168	0.5996	0.3843	0.5939	NW_021025501.1	261221	264576	+	LOC114258589	--	K01259 proline iminopeptidase [EC:3.4.11.5] | (RefSeq) uncharacterized protein LOC114279324 (A)	ko00330: Arginine and proline metabolism; ko01100: Metabolic pathways
LOC114258591	16.5782	17.0617	16.9941	10.878	8.6198	11.0522	11.6363	10.8102	11.8416	11.2437	10.6183	9.6635	NW_021024589.1	953225	968892	-	LOC114258591	--	K18010 7-hydroxymethyl chlorophyll a reductase [EC:1.17.7.2] | (RefSeq) 7-hydroxymethyl chlorophyll a reductase, chloroplastic isoform X1 (A)	ko00860: Porphyrin metabolism; ko01100: Metabolic pathways; ko01110: Biosynthesis of secondary metabolites
LOC114258598	10.7445	11.2068	10.2663	14.7304	15.8998	15.5583	16.6064	15.668	15.4088	14.5585	15.7335	13.8333	NW_021025501.1	978353	990516	-	LOC114258598	--	K06965 protein pelota | (RefSeq) protein PELOTA 1 (A)	ko03015: mRNA surveillance pathway
LOC114258600	1.2432	1.2981	1.0837	3.496	3.3734	3.4431	7.167	7.9241	7.014	8.2736	7.598	7.1351	NW_021025501.1	1112727	1120251	+	LOC114258600	--	K05909 laccase [EC:1.10.3.2] | (RefSeq) laccase-7-like (A)	--
LOC114258603	35.105	33.5471	34.7985	13.7827	12.9936	14.1997	18.0287	18.071	16.6027	11.5515	11.2651	11.8324	NW_021025501.1	88694	113007	+	LOC114258603	--	--	--
LOC114258604	9.9532	9.945	10.3892	2.1175	2.3578	2.2825	3.6246	4.3632	3.8436	2.6131	2.2779	1.9052	NW_021025501.1	319709	323819	-	LOC114258604	--	K13418 somatic embryogenesis receptor kinase 1 [EC:2.7.10.1 2.7.11.1] | (RefSeq) LRR receptor kinase BAK1 (A)	--
LOC114258607	22.2284	22.3663	22.9745	56.5149	55.0011	59.0679	60.6143	60.9244	59.1346	58.6719	56.0241	55.5704	NW_021025501.1	570765	573187	+	LOC114258607	--	K22683 aspartyl protease family protein [EC:3.4.23.-] | (RefSeq) aspartyl protease family protein 2-like (A)	--
LOC114258610	2.9973	3.1452	3.2035	4.1387	4.0283	4.9154	5.2765	5.8167	4.6611	3.6965	4.6764	5.1304	NW_021025501.1	650119	664343	+	LOC114258610	--	K08669 HtrA serine peptidase 2 [EC:3.4.21.108] | (RefSeq) LOW QUALITY PROTEIN: putative protease Do-like 14 (A)	--
LOC114258612	19.6972	19.1183	18.7237	4.5192	4.2478	3.7238	4.6494	4.732	5.7371	4.2919	4.6388	4.3938	NW_021025501.1	769071	775764	+	LOC114258612	--	K02836 peptide chain release factor 2 | (RefSeq) peptide chain release factor PrfB1, chloroplastic isoform X1 (A)	--
LOC114258615	25.9486	25.9795	25.9304	33.7761	34.3686	32.6314	36.5146	33.5712	33.7035	38.213	36.4833	37.7382	NW_021025501.1	807163	815481	-	LOC114258615	--	K23570 ER membrane protein complex subunit 10 | (RefSeq) ER membrane protein complex subunit 10-like isoform X1 (A)	--
LOC114258618	4.139	4.7076	4.8032	2.5978	2.1375	2.5495	2.8769	2.4186	2.5506	1.9695	1.8892	2.0996	NW_021025501.1	895925	911723	+	LOC114258618	--	K16569 gamma-tubulin complex component 2 | (RefSeq) gamma-tubulin complex component 2-like isoform X1 (A)	--
LOC114258619	15.0082	13.9474	16.866	4.499	4.3948	4.6981	6.6899	6.689	8.4019	4.8743	5.6672	5.2215	NW_021025501.1	914375	921028	-	LOC114258619	--	K02160 acetyl-CoA carboxylase biotin carboxyl carrier protein | (RefSeq) biotin carboxyl carrier protein of acetyl-CoA carboxylase, chloroplastic (A)	ko00061: Fatty acid biosynthesis; ko00620: Pyruvate metabolism; ko00640: Propanoate metabolism; ko01100: Metabolic pathways; ko01110: Biosynthesis of secondary metabolites; ko01200: Carbon metabolism; ko01212: Fatty acid metabolism
LOC114258620	139.794	142.88	142.492	26.8731	24.2141	24.0747	29.2301	31.6837	33.0699	25.8256	30.1588	31.0453	NW_021025501.1	950656	954433	-	LOC114258620	--	K03671 thioredoxin 1 | (RefSeq) thioredoxin F-type, chloroplastic-like (A)	--
LOC114258622	0.7515	0.9798	0.748	3.2276	3.2767	3.2136	5.9612	5.861	5.8895	7.2904	5.9807	4.6755	NW_021025501.1	1109110	1112532	-	LOC114258622	--	K05909 laccase [EC:1.10.3.2] | (RefSeq) laccase-7-like (A)	--
LOC114258630	189.069	179.844	194.941	139.081	130.338	131.142	129.175	116.695	121.512	133.331	135.606	128.812	NW_021025502.1	116742	122629	+	LOC114258630	--	K09503 DnaJ homolog subfamily A member 2 | (RefSeq) dnaJ protein homolog isoform X1 (A)	ko04141: Protein processing in endoplasmic reticulum
LOC114258631	5.043	6.2075	4.7984	2.2796	2.3827	2.2031	1.9442	1.9946	2.8889	2.1971	2.2981	2.2351	NW_021025502.1	253076	259875	+	LOC114258631	--	--	--
LOC114258633	12.4181	13.0949	12.488	2.2162	2.1887	2.3498	3.7114	4.1868	3.5344	2.1969	1.5449	2.4723	NW_021025502.1	867895	881963	-	LOC114258633	--	--	--
LOC114258636	27.0762	24.8759	25.2328	9.9519	10.894	12.3366	12.0043	11.8026	10.383	9.5938	9.219	8.0452	NW_021025502.1	917205	929319	-	LOC114258636	--	K00382 dihydrolipoamide dehydrogenase [EC:1.8.1.4] | (RefSeq) dihydrolipoyl dehydrogenase 2, chloroplastic-like isoform X1 (A)	ko00010: Glycolysis / Gluconeogenesis; ko00020: Citrate cycle (TCA cycle); ko00260: Glycine, serine and threonine metabolism; ko00280: Valine, leucine and isoleucine degradation; ko00310: Lysine degradation; ko00380: Tryptophan metabolism; ko00620: Pyruvate metabolism; ko00630: Glyoxylate and dicarboxylate metabolism; ko00640: Propanoate metabolism; ko01100: Metabolic pathways; ko01110: Biosynthe…
LOC114258637	0	0.1952	0.3389	0.2307	0.2622	0.0622	0.124	0.2439	0.1603	0.0465	0.0511	0.1106	NW_021025502.1	942882	948222	+	LOC114258637	--	--	--
LOC114258641	1.4788	1.5296	1.6065	0.3348	0.4947	0.0722	0.288	0.4248	0.3102	0.5129	0.6229	0.1925	NW_021025502.1	141675	144557	+	LOC114258641	--	--	--
LOC114258662	0.829	0.389	0.7934	0.5036	0.2738	0.2832	0.4238	0.5787	0.2232	0.2825	0.2328	0.1679	NW_021025504.1	104181	113879	-	LOC114258662	--	--	--
LOC114258663	20.7693	18.657	18.3823	42.0085	36.91	38.3623	37.1938	38.0443	35.6454	38.84	37.3189	36.5612	NW_021025504.1	131194	162394	-	LOC114258663	--	K06067 histone deacetylase 1/2 [EC:3.5.1.98] | (RefSeq) histone deacetylase 6 (A)	--
LOC114258664	2.4513	2.455	2.0651	0.7928	0.8471	0.9059	1.0401	1.1064	1.0871	0.7926	0.6742	0.5623	NW_021025504.1	237213	250521	+	LOC114258664	--	--	--
LOC114258665	0.6384	0.6847	0.8208	0.6937	0.5257	0.6231	1.8338	2.9947	1.9281	0.9089	1.3059	1.2189	NW_021024589.1	1123985	1126053	-	LOC114258665	--	K13691 pathogen-inducible salicylic acid glucosyltransferase [EC:2.4.1.-] | (RefSeq) UDP-glycosyltransferase 74F2-like (A)	--
LOC114258667	0.3406	0.3247	0.2819	0.012	0.0409	0	0.0129	0.0761	0.0333	0.0097	0.0637	0.0115	NW_021025504.1	812749	816980	+	LOC114258667	--	K13415 protein brassinosteroid insensitive 1 [EC:2.7.10.1 2.7.11.1] | (RefSeq) systemin receptor SR160 (A)	ko04075: Plant hormone signal transduction
LOC114258669	1.9116	1.5182	2.031	0.3029	0.4503	0.2512	0.6766	0.7391	0.8852	0.0752	0.3097	0.201	NW_021025504.1	1090981	1095291	-	LOC114258669	--	K13430 serine/threonine-protein kinase PBS1 [EC:2.7.11.1] | (RefSeq) probable serine/threonine-protein kinase PBL7 isoform X1 (A)	ko04626: Plant-pathogen interaction
LOC114258670	11.1601	9.3169	13.9207	23.325	22.5305	22.9847	18.8384	20.3211	16.8805	17.3534	14.8993	9.4026	NW_021025504.1	1119125	1120124	-	LOC114258670	--	K17065 dynamin 1-like protein [EC:3.6.5.5] | (RefSeq) dynamin-related protein 3A isoform X1 (A)	--
LOC114258671	3.2097	3.1898	3.0892	1.4619	1.2535	1.327	2.1787	2.0607	2.4712	1.6956	1.386	1.5486	NW_021025504.1	1512401	1514541	-	LOC114258671	--	K10664 E3 ubiquitin-protein ligase ATL6/9/15/31/42/55 [EC:2.3.2.27] | (RefSeq) E3 ubiquitin-protein ligase ATL6-like (A)	--
LOC114258674	11.0749	13.4045	11.7986	6.5775	6.5779	7.0902	9.5553	11.0999	10.3717	7.7509	8.0403	7.9407	NW_021024589.1	1185299	1193491	+	LOC114258674	--	K13691 pathogen-inducible salicylic acid glucosyltransferase [EC:2.4.1.-] | (RefSeq) UDP-glycosyltransferase 74F2-like (A)	--
LOC114258676	4.4797	4.1513	4.7169	1.8332	3.1052	2.6348	3.9039	3.2493	2.8141	1.8403	1.7992	1.7053	NW_021025504.1	1885055	1888518	-	LOC114258676	--	--	--
LOC114258677	1.8991	1.7342	1.5054	1.7813	1.3868	2.2094	1.3382	1.7543	1.266	0.7279	0.7782	0.421	NW_021025504.1	1909014	1911093	-	LOC114258677	--	--	--
LOC114258680	16.0061	19.0721	18.9462	3.8407	3.6312	3.6757	19.9166	17.9501	20.4193	9.4346	9.508	8.9101	NW_021025504.1	2151759	2153561	-	LOC114258680	--	K13082 bifunctional dihydroflavonol 4-reductase/flavanone 4-reductase [EC:1.1.1.219 1.1.1.234] | (RefSeq) dihydroflavonol 4-reductase-like (A)	ko00941: Flavonoid biosynthesis; ko01100: Metabolic pathways; ko01110: Biosynthesis of secondary metabolites
LOC114258681	0.243	0.1955	0.1131	0.077	0.1313	0.4151	0.4141	0.6921	0.6065	0.4347	0.5458	0.5167	NW_021025504.1	1225534	1226851	-	LOC114258681	--	--	--
LOC114258688	59.038	58.9911	58.8989	75.9551	79.3939	73.8799	68.6521	68.3989	69.4874	69.649	72.8848	73.1953	NW_021025505.1	329401	352887	-	LOC114258688	--	K01736 chorismate synthase [EC:4.2.3.5] | (RefSeq) chorismate synthase 2, chloroplastic-like isoform X1 (A)	ko00400: Phenylalanine, tyrosine and tryptophan biosynthesis; ko01100: Metabolic pathways; ko01110: Biosynthesis of secondary metabolites; ko01230: Biosynthesis of amino acids
LOC114258706	9.8819	9.4301	9.9521	15.3325	16.8249	17.3962	18.5801	16.5429	17.156	16.0073	16.2128	16.9181	NW_021025506.1	282056	299905	-	LOC114258706	--	K15015 solute carrier family 32 (vesicular inhibitory amino acid transporter) | (RefSeq) amino acid transporter AVT1C-like (A)	--
LOC114258707	2.5807	2.7117	2.8444	0.651	0.7115	0.5128	1.1309	0.9265	1.2295	0.747	0.3993	0.312	NW_021025506.1	404963	410623	+	LOC114258707	--	K03347 cullin 1 | (RefSeq) uncharacterized protein LOC114280257 (A)	ko04120: Ubiquitin mediated proteolysis; ko04141: Protein processing in endoplasmic reticulum
LOC114258708	7.29	6.9725	6.4109	5.1987	6.1719	5.2718	4.6379	5.6185	5.6729	4.7193	4.9467	5.3516	NW_021024589.1	1494739	1500454	-	LOC114258708	--	--	--
LOC114258710	2.0152	1.3049	1.7849	0.2337	0.3187	0.4534	0.2513	0.3459	0.1732	0.3768	0.4968	0.4479	NW_021025506.1	463083	466679	-	LOC114258710	--	--	--
LOC114258714	6.3969	7.5679	8.5091	9.9158	10.632	10.0274	11.9818	9.781	12.7387	14.2587	16.9804	13.6674	NW_021025506.1	551105	552438	-	LOC114258714	--	--	--
LOC114258715	3.8693	3.929	4.5476	22.2541	24.5524	22.9839	27.4998	27.2624	25.421	26.433	25.8717	25.2781	NW_021025506.1	614828	618652	+	LOC114258715	--	K13430 serine/threonine-protein kinase PBS1 [EC:2.7.11.1] | (RefSeq) probable serine/threonine-protein kinase PBL7 isoform X1 (A)	ko04626: Plant-pathogen interaction
LOC114258717	1.0183	1.7177	1.3152	0.0937	0	0.101	0.2351	0.066	0.1447	0.1259	0.1107	0.0599	NW_021025506.1	768494	778698	-	LOC114258717	--	K18266 protein NDRG1 | (RefSeq) protein NDL1-like (A)	--
LOC114258718	1.9439	1.5407	1.9173	0.7393	0.7315	0.6346	0.7656	1.0857	1.2051	0.8942	0.8491	0.8398	NW_021025506.1	903282	912930	-	LOC114258718	--	--	--
LOC114258721	6.9848	9.6683	9.5006	4.8183	6.439	4.8078	6.0914	5.2318	6.2438	5.4335	6.1144	5.3668	NW_021025506.1	1112620	1117102	+	LOC114258721	--	K12126 phytochrome-interacting factor 3 | (RefSeq) transcription factor PIF3-like (A)	ko04075: Plant hormone signal transduction; ko04712: Circadian rhythm - plant
LOC114258724	0.7728	0.5066	0.7729	0.5715	0.6496	0.7627	0.5853	0.6042	0.4791	0.373	0.651	0.5738	NW_021025506.1	1452774	1454856	+	LOC114258724	--	K13141 integrator complex subunit 4 | (RefSeq) LOW QUALITY PROTEIN: protein SIEL-like (A)	--
LOC114258730	0.3106	0.2142	0.4132	0.2531	0.4796	0.6367	0.6352	0.4907	0.43	0.9184	0.7102	1.8196	NW_021025506.1	969282	970484	-	LOC114258730	--	--	--
LOC114258738	2.6038	2.6073	2.8372	0.5531	0.4491	0.5962	0.6797	0.8911	0.2928	0.4247	0.42	0.2272	NW_021025507.1	72307	74233	-	LOC114258738	--	K03457 nucleobase:cation symporter-1, NCS1 family | (RefSeq) purine-uracil permease NCS1 (A)	--
LOC114258741	0.3295	0.6296	0.3068	1.4882	1.6025	1.0131	1.137	0.7039	0.8345	1.2314	0.9714	1.3512	NW_021025507.1	83548	84843	+	LOC114258741	--	K19038 E3 ubiquitin-protein ligase ATL41 [EC:2.3.2.27] | (RefSeq) RING-H2 finger protein ATL40-like (A)	--
LOC114258742	1.5785	1.0694	1.0057	0.1185	0.4939	0.2129	0.6371	0.7517	0.6587	0.2548	0.2099	0.3028	NW_021025507.1	92769	95660	-	LOC114258742	--	--	--
LOC114258743	72.3906	73.6421	75.0651	95.3385	101.85	93.6817	115.043	113.385	118.527	100.307	101.477	102.786	NW_021025508.1	129409	133269	-	LOC114258743	--	K02991 small subunit ribosomal protein S6e | (RefSeq) 40S ribosomal protein S6 (A)	ko03010: Ribosome
LOC114258746	23.2462	18.5452	21.3744	33.7236	37.6341	38.4064	53.5859	50.6053	48.3345	41.8884	34.6149	36.0044	NW_021025508.1	561598	575773	-	LOC114258746	--	--	--
LOC114258749	1.0161	0.7902	1.0723	0.9017	0.8053	0.5207	1.1774	0.8512	0.8355	0.8309	0.6847	0.8025	NW_021025508.1	838185	839760	-	LOC114258749	--	--	--
LOC114258757	0.087	0.1838	0.1215	0.0827	0.0705	0.223	0.3003	0.2515	0.2204	0.1418	0.11	0.2379	NW_021025508.1	1122799	1130478	-	LOC114258757	--	K20718 LRR receptor-like serine/threonine-protein kinase ERECTA [EC:2.7.11.1] | (RefSeq) LRR receptor-like serine/threonine-protein kinase ERL1 isoform X1 (A)	ko04016: MAPK signaling pathway - plant
LOC114258761	39.1153	38.5733	38.516	18.0484	19.7444	20.1859	16.8276	16.7654	17.9301	17.9164	19.2241	19.0477	NW_021025508.1	1289809	1295338	+	LOC114258761	--	K01934 5-formyltetrahydrofolate cyclo-ligase [EC:6.3.3.2] | (RefSeq) 5-formyltetrahydrofolate cyclo-ligase-like protein COG0212 (A)	ko00670: One carbon pool by folate; ko01100: Metabolic pathways
LOC114258764	139.647	138.24	144.105	396.561	389.774	384.376	296.843	297.37	293.612	340.399	344.363	342.474	NW_021025508.1	1335353	1338694	+	LOC114258764	--	K09286 EREBP-like factor | (RefSeq) ethylene-responsive transcription factor RAP2-3-like (A)	--
LOC114258768	0.9532	0.9372	0.7889	2.0141	2.1176	1.8454	1.3536	1.81	1.4462	1.3803	1.2936	1.7856	NW_021025508.1	124134	125623	-	LOC114258768	--	K17604 zinc finger SWIM domain-containing protein 3 | (RefSeq) protein FAR1-RELATED SEQUENCE 6-like (A)	--
LOC114258779	2.4905	2.7382	3.5557	3.4731	5.9217	3.9139	5.1777	4.0058	5.9969	5.4096	6.0139	5.7495	NW_021025508.1	2497	3328	-	LOC114258779	--	K18995 ATP-dependent RNA helicase DHX29 [EC:3.6.4.13] | (RefSeq) DExH-box ATP-dependent RNA helicase DExH7, chloroplastic isoform X1 (A)	--
LOC114258782	2.9258	2.1968	2.6032	4.4511	2.4594	3.3319	2.3932	2.1569	1.6038	2.8909	2.7384	2.7255	NW_021024591.1	457027	457847	-	LOC114258782	--	K08237 hydroquinone glucosyltransferase [EC:2.4.1.218] | (RefSeq) hydroquinone glucosyltransferase-like (A)	--
LOC114258785	1.9813	1.9144	2.1572	0.3688	0.3286	0.2794	0.343	0.3583	0.1755	0.1688	0.2737	0.1433	NW_021025509.1	396749	407811	+	LOC114258785	--	K14489 arabidopsis histidine kinase 2/3/4 (cytokinin receptor) [EC:2.7.13.3] | (RefSeq) histidine kinase 2-like (A)	ko04075: Plant hormone signal transduction
LOC114258786	20.3645	20.8966	20.7035	15.2881	16.2547	16.9854	29.0284	26.6083	27.2993	25.6084	24.309	25.4228	NW_021025509.1	482007	484061	+	LOC114258786	--	K03955 NADH dehydrogenase (ubiquinone) 1 alpha/beta subcomplex 1, acyl-carrier protein | (RefSeq) acyl carrier protein 1, chloroplastic-like (A)	ko00190: Oxidative phosphorylation; ko01100: Metabolic pathways
LOC114258787	1.1415	0.856	1.189	0.4783	0.5646	0.3966	1.3847	1.0503	1.2442	0.7119	0.7497	0.811	NW_021025509.1	499667	504466	-	LOC114258787	--	K13416 brassinosteroid insensitive 1-associated receptor kinase 1 [EC:2.7.10.1 2.7.11.1] | (RefSeq) BRASSINOSTEROID INSENSITIVE 1-associated receptor kinase 1-like isoform X1 (A)	ko04016: MAPK signaling pathway - plant; ko04075: Plant hormone signal transduction; ko04626: Plant-pathogen interaction
LOC114258788	0.6098	0.6682	1.0965	0.1799	0.1932	0.1724	0.1827	0.1585	0.1575	0.1209	0.1151	0.0479	NW_021025509.1	597236	616764	-	LOC114258788	--	--	--
LOC114258789	0.7342	0.6344	0.6836	0.2844	0.3527	0.4459	0.417	0.1914	0.527	0.5629	0.5497	0.5204	NW_021025509.1	797589	800387	+	LOC114258789	--	K13430 serine/threonine-protein kinase PBS1 [EC:2.7.11.1] | (RefSeq) serine/threonine-protein kinase PBS1-like (A)	ko04626: Plant-pathogen interaction
LOC114258790	3.7422	2.9253	2.4654	6.445	7.1351	8.7927	6.5334	7.2754	7.5264	9.202	8.3564	8.8152	NW_021025509.1	1050759	1065342	+	LOC114258790	--	K13416 brassinosteroid insensitive 1-associated receptor kinase 1 [EC:2.7.10.1 2.7.11.1] | (RefSeq) BRASSINOSTEROID INSENSITIVE 1-associated receptor kinase 1-like isoform X1 (A)	ko04016: MAPK signaling pathway - plant; ko04075: Plant hormone signal transduction; ko04626: Plant-pathogen interaction
LOC114258818	1.8035	2.0484	1.6652	2.5363	2.7191	2.2524	1.9835	1.6607	2.0962	1.8823	1.9533	1.7679	NW_021025511.1	239808	247328	-	LOC114258818	--	--	--
LOC114258821	0.6599	0.7015	0.373	0.8963	1.2226	1.1111	0.8675	0.4738	0.6436	0.7949	0.5558	0.7946	NW_021025511.1	247424	249784	-	LOC114258821	--	K11671 nuclear factor related to kappa-B-binding protein | (RefSeq) uncharacterized protein LOC114312207 (A)	--
LOC114258822	2.4925	2.2931	2.5589	1.6651	1.8512	1.8866	2.2218	2.1459	1.4977	1.2837	0.9691	1.095	NW_021025511.1	280810	289852	+	LOC114258822	--	--	--
LOC114258823	4.8418	4.1356	5.2597	3.467	3.5532	3.4615	2.8419	3.6655	3.1595	1.9246	1.3343	1.2256	NW_021025511.1	289988	292527	+	LOC114258823	--	K17604 zinc finger SWIM domain-containing protein 3 | (RefSeq) protein FAR1-RELATED SEQUENCE 6-like (A)	--
LOC114258829	30.2558	31.0935	28.7237	19.2686	18.8688	19.8466	19.9039	19.1552	19.9848	23.5305	21.1914	22.1046	NW_021024591.1	227426	229498	-	LOC114258829	--	K08237 hydroquinone glucosyltransferase [EC:2.4.1.218] | (RefSeq) hydroquinone glucosyltransferase-like (A)	--
LOC114258831	0.1036	0.1668	0.193	0.4928	0.7281	0.2656	0.5299	1.3545	0.5479	1.2316	1.135	1.2279	NW_021025511.1	320295	321324	+	LOC114258831	--	--	--
LOC114258835	1.9495	1.5816	2.1844	2.7333	2.4998	2.4383	2.5	2.2919	2.0812	1.7098	2.1292	1.8518	NW_021025512.1	276325	292422	-	LOC114258835	--	--	--
LOC114258838	37.9015	39.9768	38.724	20.7421	20.6794	19.236	24.3917	25.5438	24.3979	19.6434	19.5306	18.6581	NW_021024591.1	727647	737705	+	LOC114258838	--	K01759 lactoylglutathione lyase [EC:4.4.1.5] | (RefSeq) probable lactoylglutathione lyase, chloroplastic (A)	ko00620: Pyruvate metabolism; ko01100: Metabolic pathways
LOC114258840	39.3833	37.5655	39.0609	67.0816	64.3169	67.9382	69.1518	64.0918	63.1437	59.4646	57.3132	57.1414	NW_021025512.1	783572	796946	+	LOC114258840	--	K14803 protein phosphatase PTC2/3 [EC:3.1.3.16] | (RefSeq) probable protein phosphatase 2C 47 (A)	--
LOC114258841	39.417	43.5611	40.2447	5.9643	7.042	4.9774	9.8066	8.5434	10.6954	7.2908	8.6246	9.3674	NW_021025512.1	798779	808046	+	LOC114258841	--	--	--
LOC114258842	0.2812	0.3168	0.2619	0.6418	0.5775	0.4612	0.3738	0.3958	0.6442	0.3665	0.8055	0.6407	NW_021025512.1	839025	843533	+	LOC114258842	--	K13430 serine/threonine-protein kinase PBS1 [EC:2.7.11.1] | (RefSeq) probable serine/threonine-protein kinase PBL7 isoform X1 (A)	ko04626: Plant-pathogen interaction
LOC114258844	14.5138	12.2892	15.385	22.0342	22.0134	20.5207	20.2231	19.4306	19.9266	20.7397	20.8042	19.8554	NW_021024591.1	764290	770672	+	LOC114258844	--	K15190 7SK snRNA methylphosphate capping enzyme [EC:2.1.1.-] | (RefSeq) probable RNA methyltransferase At5g51130 isoform X1 (A)	--
LOC114258852	3.1789	3.0902	2.96	5.7303	6.0125	4.0048	3.6566	4.3275	4.259	4.9248	4.2956	7.9665	NW_021025512.1	1108728	1109533	-	LOC114258852	--	K03094 S-phase kinase-associated protein 1 | (RefSeq) SKP1-like protein 14 (A)	ko04120: Ubiquitin mediated proteolysis; ko04141: Protein processing in endoplasmic reticulum
LOC114258854	1.6292	1.051	0.9732	0.9791	1.0964	0.8349	1.1786	0.8961	1.1238	0.8719	0.6991	0.7704	NW_021025513.1	58760	63645	-	LOC114258854	--	K00924 kinase [EC:2.7.1.-] | (RefSeq) receptor protein kinase TMK1-like (A)	--
LOC114258855	2.1071	2.2366	1.9892	0.9739	0.7591	0.5999	1.2567	1.5298	1.2117	0.875	0.6902	1.2534	NW_021025513.1	356871	360037	+	LOC114258855	--	K14491 two-component response regulator ARR-B family | (RefSeq) two-component response regulator ARR12-like (A)	ko04075: Plant hormone signal transduction
LOC114258856	3.8956	3.3391	3.0875	0.463	0.4762	0.404	0.5216	0.4662	0.429	0.4266	0.5078	0.2747	NW_021025513.1	471210	482577	+	LOC114258856	--	K13415 protein brassinosteroid insensitive 1 [EC:2.7.10.1 2.7.11.1] | (RefSeq) systemin receptor SR160 (A)	ko04075: Plant hormone signal transduction
LOC114258858	5.5127	5.787	4.5697	14.3186	13.9506	13.2985	14.3662	12.3676	18.6557	21.3886	25.7665	22.1778	NW_021025513.1	890268	891061	-	LOC114258858	--	K13449 pathogenesis-related protein 1 | (RefSeq) pathogenesis-related leaf protein 6-like (A)	ko04016: MAPK signaling pathway - plant; ko04075: Plant hormone signal transduction; ko04626: Plant-pathogen interaction
LOC114258866	1.3237	1.5154	1.1614	0.121	0.2476	0.1304	0.3644	0.3582	0.2691	0.1171	0.1715	0.1624	NW_021025513.1	683844	686114	-	LOC114258866	--	--	--
LOC114258872	4.4833	4.283	3.1309	5.3286	3.937	2.7283	5.7299	2.9577	5.6775	5.5851	6.7269	6.1284	NW_021025513.1	1192971	1193351	-	LOC114258872	--	--	--
LOC114258874	2.0834	1.9073	1.7393	2.5958	1.4753	1.9881	2.7179	2.6	2.4683	3.9104	3.51	3.5354	NW_021025513.1	901350	902092	-	LOC114258874	--	K13449 pathogenesis-related protein 1 | (RefSeq) basic form of pathogenesis-related protein 1-like (A)	ko04016: MAPK signaling pathway - plant; ko04075: Plant hormone signal transduction; ko04626: Plant-pathogen interaction
LOC114258880	11.5957	13.0287	13.6321	6.9603	9.0318	7.2371	6.6897	6.1866	6.4487	7.4493	7.5304	7.2022	NW_021025515.1	319384	325733	+	LOC114258880	--	K06940 uncharacterized protein | (RefSeq) uncharacterized protein LOC114258880 (A)	--
LOC114258882	72.0262	73.4076	74.8424	51.4267	49.0952	48.7771	64.6528	63.5663	63.7242	51.4909	52.8178	54.3623	NW_021025515.1	365869	369184	-	LOC114258882	--	K02069 UDP-glucose/iron transport system permease protein | (RefSeq) protein ALUMINUM SENSITIVE 3-like (A)	--
LOC114258924	1.8819	1.7549	1.593	1.2607	0.6934	0.7014	1.0058	1.2899	1.5449	1.1476	1.189	1.0914	NW_021025516.1	316054	317655	-	LOC114258924	--	--	--
LOC114258935	0.6357	0.6251	0.5481	0.4925	0.4835	0.7481	0.7463	0.8048	0.8919	0.704	0.2578	0.5579	NW_021025517.1	138026	144293	+	LOC114258935	--	--	--
LOC114258936	11.6375	11.589	12.0589	7.7419	5.4809	7.3306	6.6931	7.3524	7.2263	6.1801	5.5312	4.9712	NW_021025517.1	199799	216029	-	LOC114258936	--	K02470 DNA gyrase subunit B [EC:5.6.2.2] | (RefSeq) DNA gyrase subunit B, chloroplastic/mitochondrial isoform X1 (A)	--
LOC114258937	1.0792	0.9127	0.6442	0.1316	0.1495	0.3403	0.3112	0.2225	0.1706	0.2546	0.2098	0.1765	NW_021025517.1	204362	206290	-	LOC114258937	--	K14494 DELLA protein | (RefSeq) DELLA protein GAI1-like (A)	ko04075: Plant hormone signal transduction
LOC114258938	0.9241	0.8315	0.8944	1.4683	1.0776	1.2712	1.4173	0.9901	1.0176	0.9228	1.014	1.0416	NW_021025517.1	250954	261001	-	LOC114258938	--	K08669 HtrA serine peptidase 2 [EC:3.4.21.108] | (RefSeq) LOW QUALITY PROTEIN: putative protease Do-like 14 (A)	--
LOC114258943	3.1077	3.5785	4.5391	12.0513	11.6569	10.5548	13.3952	11.7612	14.8696	12.426	11.8056	12.2166	NW_021025517.1	50604	51479	-	LOC114258943	--	K13066 caffeic acid 3-O-methyltransferase / acetylserotonin O-methyltransferase [EC:2.1.1.68 2.1.1.4] | (RefSeq) caffeic acid 3-O-methyltransferase-like (A)	ko00380: Tryptophan metabolism; ko00940: Phenylpropanoid biosynthesis; ko01100: Metabolic pathways; ko01110: Biosynthesis of secondary metabolites
LOC114258950	1.1057	1.3836	1.9446	0.9345	2.39	1.6999	1.1305	1.2967	2.1104	0.9418	2.5871	1.7353	NW_021025518.1	458930	481283	+	LOC114258950	--	K17338 receptor expression-enhancing protein 1/2/3/4 | (RefSeq) putative HVA22-like protein g (A)	--
LOC114258970	29.6945	31.8135	29.5039	8.5211	9.7242	9.4403	13.8535	13.1202	12.6254	9.7874	9.8256	9.5603	NW_021025518.1	592469	594135	+	LOC114258970	--	K13080 flavanone 7-O-glucoside 2''-O-beta-L-rhamnosyltransferase [EC:2.4.1.236] | (RefSeq) LOW QUALITY PROTEIN: flavanone 7-O-glucoside 2''-O-beta-L-rhamnosyltransferase-like (A)	ko00941: Flavonoid biosynthesis; ko00944: Flavone and flavonol biosynthesis
LOC114258972	12.4841	12.9802	12.822	3.8668	3.8025	3.9743	5.9181	5.9517	6.0322	4.8288	4.1267	5.9814	NW_021025518.1	1335502	1342586	-	LOC114258972	--	K13430 serine/threonine-protein kinase PBS1 [EC:2.7.11.1] | (RefSeq) serine/threonine-protein kinase PBS1-like (A)	ko04626: Plant-pathogen interaction
LOC114258973	2.3809	2.1935	2.1097	0.4382	0.8301	0.551	0.9031	0.8493	0.6428	0.9421	1.0675	0.8049	NW_021025518.1	1367401	1375992	-	LOC114258973	--	K07023 5'-deoxynucleotidase [EC:3.1.3.89] | (RefSeq) HD domain-containing protein 2 homolog (A)	ko00230: Purine metabolism; ko00240: Pyrimidine metabolism; ko01100: Metabolic pathways; ko01232: Nucleotide metabolism
LOC114258974	0.1045	0.3924	0.292	0.2982	0.3766	0.6071	0.5344	1.0508	0.9208	0.5342	0.2935	0.6033	NW_021025518.1	1377138	1378669	-	LOC114258974	--	K03955 NADH dehydrogenase (ubiquinone) 1 alpha/beta subcomplex 1, acyl-carrier protein | (RefSeq) acyl carrier protein 1, chloroplastic-like (A)	ko00190: Oxidative phosphorylation; ko01100: Metabolic pathways
LOC114258977	6.6903	5.0747	5.2506	4.4075	4.1319	3.5755	3.7623	3.9393	4.5046	3.4437	3.2203	4.6162	NW_021025518.1	1668062	1669373	-	LOC114258977	--	K09264 MADS-box transcription factor, plant | (RefSeq) uncharacterized protein LOC114313566 (A)	--
LOC114258986	1.239	1.329	0.8652	1.9634	2.1202	0.9524	2.428	1.8683	2.7287	3.9576	5.5661	3.3872	NW_021025518.1	1291210	1291820	+	LOC114258986	--	--	--
LOC114258987	44.2896	50.432	43.4452	40.017	40.5449	41.4984	58.295	54.6019	64.1064	62.7128	62.6434	67.3188	NW_021025518.1	1314663	1315631	+	LOC114258987	--	K13448 calcium-binding protein CML | (RefSeq) probable calcium-binding protein CML16 (A)	ko04626: Plant-pathogen interaction
LOC114258999	0.5076	0.8393	0.3938	0.992	0.7314	0.8092	0.8361	1.3606	0.9936	1.0376	0.9501	0.9765	NW_021025520.1	738892	770858	+	LOC114258999	--	K13496 UDP-glucosyltransferase 73C [EC:2.4.1.-] | (RefSeq) UDP-glycosyltransferase 73C3-like isoform X1 (A)	ko00908: Zeatin biosynthesis; ko01110: Biosynthesis of secondary metabolites
LOC114259021	1.0089	1.4019	1.708	1.3953	1.0904	1.128	0.844	1.2908	0.7272	0.9844	1.0816	2.0059	NW_021024593.1	462481	467782	-	LOC114259021	--	--	--
LOC114259054	8.5459	7.4039	6.6107	10.1259	11.5099	9.837	9.1411	10.177	11.119	11.6919	12.6254	12.1011	NW_021025523.1	1164362	1170319	-	LOC114259054	--	--	--
LOC114259057	165.643	168.032	162.816	35.6061	36.6323	34.459	47.1915	47.5368	44.3755	43.7955	44.2404	47.0785	NW_021025523.1	1320982	1324638	-	LOC114259057	--	K00430 peroxidase [EC:1.11.1.7] | (RefSeq) peroxidase 42-like (A)	ko00940: Phenylpropanoid biosynthesis; ko01100: Metabolic pathways; ko01110: Biosynthesis of secondary metabolites
LOC114259061	43.6241	44.7704	43.9485	1.6131	1.4734	1.6456	5.0179	4.5681	5.4177	2.7637	2.7305	2.2362	NW_021025523.1	1399344	1401105	+	LOC114259061	--	K02115 F-type H+-transporting ATPase subunit gamma | (RefSeq) ATP synthase gamma chain, chloroplastic (A)	ko00190: Oxidative phosphorylation; ko00195: Photosynthesis; ko01100: Metabolic pathways
LOC114259065	21.5041	22.0029	22.0586	25.4739	25.4942	24.1767	19.492	19.1133	23.4226	25.8002	26.6787	30.53	NW_021025523.1	1485191	1490288	+	LOC114259065	--	K08341 GABA(A) receptor-associated protein | (RefSeq) autophagy-related protein 8C-like isoform X1 (A)	ko04136: Autophagy - other
LOC114259066	5.3198	5.2813	5.4593	1.9372	1.8839	2.2042	2.1526	1.5475	1.8746	1.9437	2.0785	1.671	NW_021025523.1	1495289	1498248	-	LOC114259066	--	K21437 ankyrin repeat domain-containing protein 13 | (RefSeq) ankyrin repeat domain-containing protein 13C isoform X1 (A)	--
LOC114259068	5.5805	6.1811	6.2003	1.8969	1.5443	1.7684	2.3154	1.7616	2.5887	1.6121	1.8849	1.4741	NW_021025523.1	1564791	1570790	+	LOC114259068	--	K05359 arogenate/prephenate dehydratase [EC:4.2.1.91 4.2.1.51] | (RefSeq) arogenate dehydratase/prephenate dehydratase 1, chloroplastic-like (A)	ko00400: Phenylalanine, tyrosine and tryptophan biosynthesis; ko01100: Metabolic pathways; ko01110: Biosynthesis of secondary metabolites; ko01230: Biosynthesis of amino acids
LOC114259069	306.482	293.113	300.494	139.115	142.317	132.905	162.763	148.804	148.948	132.975	135.353	130.073	NW_021025523.1	1571598	1576856	-	LOC114259069	--	K01759 lactoylglutathione lyase [EC:4.4.1.5] | (RefSeq) lactoylglutathione lyase GLX1-like (A)	ko00620: Pyruvate metabolism; ko01100: Metabolic pathways
LOC114259071	7.5956	7.5855	5.4142	1.9923	2.3213	2.5771	2.9458	3.7389	4.1994	3.1324	2.4269	3.2461	NW_021025523.1	1592264	1597179	-	LOC114259071	--	--	--
LOC114259072	66.0441	69.8568	70.4519	106.082	109.637	102.072	70.2454	69.7856	68.2076	86.057	84.4176	84.2767	NW_021025523.1	1635351	1639178	+	LOC114259072	--	K05907 adenylyl-sulfate reductase (glutathione) [EC:1.8.4.9] | (RefSeq) 5'-adenylylsulfate reductase 1, chloroplastic-like (A)	ko00920: Sulfur metabolism; ko01100: Metabolic pathways
LOC114259075	24.6364	24.955	26.0242	32.8411	28.6407	30.3434	27.9062	28.5125	30.3971	30.2614	30.5186	29.306	NW_021025523.1	1741883	1748772	+	LOC114259075	--	--	--
LOC114259080	2.3712	2.2181	1.9511	0.8389	0.9536	0.9043	1.184	0.9424	0.8744	1.0569	0.5574	1.1056	NW_021025523.1	2247148	2255175	+	LOC114259080	--	K00759 adenine phosphoribosyltransferase [EC:2.4.2.7] | (RefSeq) adenine phosphoribosyltransferase 4-like (A)	ko00230: Purine metabolism; ko01100: Metabolic pathways; ko01232: Nucleotide metabolism
LOC114259081	13.2768	13.7431	14.2752	7.1952	8.244	8.0966	8.1542	7.6983	7.8374	6.8434	7.2014	7.3916	NW_021025523.1	2440192	2450188	+	LOC114259081	--	K20456 oxysterol-binding protein 1 | (RefSeq) oxysterol-binding protein-related protein 2A-like isoform X1 (A)	--
LOC114259082	16.2569	24.5607	19.3687	8.2765	6.7791	7.1504	3.6647	4.6969	4.0033	9.6171	7.4401	7.4658	NW_021025523.1	2804424	2805257	+	LOC114259082	--	--	--
LOC114259083	1.9952	2.3418	2.3451	1.244	1.5554	1.9444	2.8593	2.9592	2.406	2.2692	2.1215	1.4158	NW_021025523.1	3142715	3156111	-	LOC114259083	--	K13457 disease resistance protein RPM1 | (RefSeq) disease resistance protein RPM1-like isoform X1 (A)	ko04626: Plant-pathogen interaction
LOC114259085	3.3741	6.7318	8.043	1.8608	5.1055	2.075	3.7949	2.0352	4.9343	4.087	3.1833	5.0428	NW_021025523.1	4011213	4012330	+	LOC114259085	--	K20547 basic endochitinase B [EC:3.2.1.14] | (RefSeq) basic endochitinase-like (A)	ko00520: Amino sugar and nucleotide sugar metabolism; ko01100: Metabolic pathways; ko04016: MAPK signaling pathway - plant
LOC114259090	431.363	464.866	432.833	35.5351	42.0586	38.2293	43.8423	42.7364	44.6311	36.4186	41.0675	44.3619	NW_021025523.1	4425226	4435797	-	LOC114259090	--	K02695 photosystem I subunit VI | (RefSeq) photosystem I reaction center subunit VI, chloroplastic-like (A)	ko00195: Photosynthesis; ko01100: Metabolic pathways
LOC114259092	13.1789	14.7502	13.5065	36.5961	33.0657	33.3085	30.1654	31.6156	32.361	26.9476	24.6897	25.6966	NW_021025523.1	4459264	4468268	-	LOC114259092	--	K09338 homeobox-leucine zipper protein | (RefSeq) homeobox-leucine zipper protein GLABRA 2 (A)	--
LOC114259093	1.6573	1.8868	1.7761	0.2973	0.7097	0.5769	0.8952	0.3458	0.7438	0.4795	0.5532	0.342	NW_021025523.1	4732969	4740415	+	LOC114259093	--	--	--
LOC114259095	295.358	305.356	291.506	36.3787	37.0761	38.5699	66.2189	63.0993	69.3315	38.853	40.1375	39.7171	NW_021025523.1	4830397	4834563	+	LOC114259095	--	K08695 anthocyanidin reductase [EC:1.3.1.77] | (RefSeq) anthocyanidin reductase ((2S)-flavan-3-ol-forming) (A)	ko00941: Flavonoid biosynthesis; ko01100: Metabolic pathways; ko01110: Biosynthesis of secondary metabolites
LOC114259105	5.5258	2.4894	4.1162	5.5693	4.8972	3.3981	6.7798	4.1106	8.0808	5.3376	10.6126	5.6399	NW_021025523.1	761941	763852	-	LOC114259105	--	--	--
LOC114259110	3.872	2.7442	2.6611	9.0289	11.359	10.1105	9.0491	11.7701	7.878	8.2692	9.086	9.0735	NW_021025523.1	1800674	1801496	+	LOC114259110	--	--	--
LOC114259114	7.8367	7.3853	6.7132	5.1947	4.0655	3.6259	3.8919	3.9615	4.6156	4.1883	5.017	4.2033	NW_021025523.1	2259402	2260593	-	LOC114259114	--	--	--
LOC114259117	1.1462	1.7783	1.0672	3.9701	2.3891	2.4334	1.6742	2.9628	2.4522	4.1424	3.3792	2.9097	NW_021025523.1	3420167	3420920	-	LOC114259117	--	--	--
LOC114259119	2.4921	2.5869	3.069	0.0764	0.3475	2.0599	2.7124	0.2424	0.2125	0.1233	0.0677	0.3663	NW_021025523.1	4196620	4197989	-	LOC114259119	--	K14617 LMBR1 domain-containing protein 1 | (RefSeq) LIMR family protein At5g01460 (A)	--
LOC114259124	6.6368	6.4071	5.5618	6.2654	6.9681	5.8791	7.416	8.4827	7.2249	6.3963	7.5472	7.1713	NW_021025523.1	4627857	4629088	-	LOC114259124	--	K11275 histone H1/5 | (RefSeq) histone H1-like (A)	--
LOC114259125	1.4476	1.3101	1.7972	1.6631	1.2386	1.2364	1.6034	2.1828	2.6036	1.8958	1.321	1.539	NW_021025523.1	4741176	4745149	-	LOC114259125	--	--	--
LOC114259149	2.6689	3.9006	5.0531	1.0574	1.4423	1.6869	1.7283	1.744	2.1553	1.8415	2.5854	1.3783	NW_021025524.1	72015	78485	+	LOC114259149	--	K09503 DnaJ homolog subfamily A member 2 | (RefSeq) dnaJ protein homolog (A)	ko04141: Protein processing in endoplasmic reticulum
LOC114259150	24.5826	24.5039	24.3852	15.0018	15.8269	13.6727	33.0943	34.3617	30.4951	22.6989	21.8851	21.1452	NW_021025524.1	164988	167812	+	LOC114259150	--	K13416 brassinosteroid insensitive 1-associated receptor kinase 1 [EC:2.7.10.1 2.7.11.1] | (RefSeq) BRASSINOSTEROID INSENSITIVE 1-associated receptor kinase 1-like isoform X1 (A)	ko04016: MAPK signaling pathway - plant; ko04075: Plant hormone signal transduction; ko04626: Plant-pathogen interaction
LOC114259153	1.2975	1.0621	0.5935	0.4762	0.8119	0.4433	0.6284	0.6865	0.5615	0.5235	0.4027	0.4979	NW_021025524.1	436061	438931	-	LOC114259153	--	K17710 pentatricopeptide repeat domain-containing protein 1 | (RefSeq) pentatricopeptide repeat-containing protein At2g18940, chloroplastic (A)	--
LOC114259154	2.7011	2.8145	2.7546	1.4921	1.3346	1.6874	1.5518	2.043	1.745	1.3213	1.7769	1.219	NW_021025524.1	458706	460964	+	LOC114259154	--	--	--
LOC114259155	4.4404	6.3844	5.762	1.7517	1.6848	1.5977	2.0768	1.8995	2.372	1.6296	1.711	1.0762	NW_021025524.1	447976	454966	+	LOC114259155	--	--	--
LOC114259158	1.0994	1.2505	1.3061	0.1622	0.1434	0.1554	0.2326	0.2668	0.1837	0.1308	0.1437	0.2073	NW_021025524.1	677306	680358	-	LOC114259158	--	K14494 DELLA protein | (RefSeq) DELLA protein GAI1-like (A)	ko04075: Plant hormone signal transduction
LOC114259159	1.1473	1.1902	0.8434	1.2057	1.4031	1.2378	1.2039	1.3354	0.9841	1.2499	1.3225	1.3207	NW_021025524.1	674982	677168	+	LOC114259159	--	K20562 biphenyl-4-hydroxylase | (RefSeq) cytochrome P450 CYP736A12-like isoform X1 (A)	--
LOC114259161	0.0458	0.0092	0.0213	0.1198	0.0371	0.047	0.1171	0.1267	0.0505	0.0615	0.0579	0.0104	NW_021025524.1	748578	756153	+	LOC114259161	--	--	--
LOC114259166	21.2398	21.2304	20.5206	9.1108	9.5793	8.7569	10.5318	10.9568	10.4108	8.9985	9.2484	8.5136	NW_021025524.1	1036866	1044155	-	LOC114259166	--	K10755 replication factor C subunit 2/4 | (RefSeq) replication factor C subunit 2 (A)	ko03030: DNA replication; ko03420: Nucleotide excision repair; ko03430: Mismatch repair
LOC114259168	7.918	8.4414	8.9312	8.1041	7.2776	8.5509	8.6355	8.4386	7.8828	7.5408	7.3096	6.3005	NW_021025524.1	1057412	1079445	+	LOC114259168	--	--	--
LOC114259169	1.2348	1.3547	1.2021	0.1067	0.182	0.5178	0.4591	0.9028	0.6428	0.2152	0.5201	0.4604	NW_021025524.1	1121266	1125081	-	LOC114259169	--	--	--
LOC114259173	1.1365	1.1277	1.4463	0	0.0409	0.1553	0.1162	0.2285	0.1335	0.1162	0.1276	0.1381	NW_021025524.1	432699	434638	+	LOC114259173	--	--	--
LOC114259175	1.2394	1.6286	1.3849	0.9428	0.6251	0.9739	1.0983	0.7476	1.0191	0.5068	0.696	0.9036	NW_021025524.1	470022	471591	-	LOC114259175	--	--	--
LOC114259179	1.9832	1.6634	1.7681	2.4876	1.8242	1.73	1.3806	1.6119	1.8215	2.5232	2.3459	1.8458	NW_021025524.1	1143742	1148144	-	LOC114259179	--	--	--
LOC114259190	3.2738	3.1476	3.7175	0.8352	0.6904	1.3504	1.6737	1.5251	1.6882	1.1325	1.9169	1.237	NW_021025525.1	68436	73062	+	LOC114259190	--	K14292 trimethylguanosine synthase [EC:2.1.1.-] | (RefSeq) uncharacterized protein LOC114258288 isoform X1 (A)	--
LOC114259192	10.1868	10.6537	9.4853	0.3874	0.4404	0.348	0.3472	1.2289	0.2393	1.0413	0.4004	0.6189	NW_021025525.1	97857	103024	+	LOC114259192	--	K07213 copper chaperone | (RefSeq) copper transport protein ATX1 (A)	--
LOC114259193	10.4657	10.6282	10.1225	19.4293	19.6753	22.0011	22.3812	20.0602	18.7967	19.8746	19.2925	18.2017	NW_021025525.1	119375	133375	+	LOC114259193	--	K17470 sulfate transporter 1, high-affinity | (RefSeq) sulfate transporter 1.3-like (A)	--
LOC114259194	152.092	166.338	155.014	69.3477	67.529	71.5023	78.8944	67.8872	74.9078	78.9622	77.2649	80.9131	NW_021025525.1	133923	142087	-	LOC114259194	--	--	--
LOC114259195	13.0305	13.5692	13.8577	33.2074	34.1718	31.0498	32.192	36.2391	34.2048	46.4996	44.5183	41.7725	NW_021025525.1	668424	669230	-	LOC114259195	--	--	--
LOC114259196	11.091	10.2631	10.2764	5.5456	5.5359	5.4038	6.508	6.5634	6.1127	4.5864	4.9014	4.6055	NW_021024593.1	753532	836610	-	LOC114259196	--	K11498 centromeric protein E | (RefSeq) kinesin-like protein KIN-7K, chloroplastic isoform X1 (A)	--
LOC114259197	125.282	124.563	117.732	219.994	219.373	220.839	185.29	193.815	206.563	245.063	257.106	264.711	NW_021025525.1	710035	714583	+	LOC114259197	--	K23490 cytochrome b5 | (RefSeq) cytochrome b5 (A)	--
LOC114259198	23.2028	22.0091	24.5163	9.3881	10.16	9.15	12.7453	14.082	14.062	11.4486	10.7428	10.3662	NW_021025525.1	716206	722992	-	LOC114259198	--	K20168 TBC1 domain family member 15 | (RefSeq) TBC1 domain family member 15-like isoform X1 (A)	--
LOC114259201	0.3259	0.1851	0.3571	0.474	0.4145	0.6092	0.5881	0.5011	0.2703	0.1029	0.0969	0.0349	NW_021025525.1	769983	773472	+	LOC114259201	--	K17108 non-lysosomal glucosylceramidase [EC:3.2.1.45] | (RefSeq) non-lysosomal glucosylceramidase (A)	ko00511: Other glycan degradation; ko00600: Sphingolipid metabolism; ko01100: Metabolic pathways
LOC114259202	8.0366	6.6782	6.6209	1.6981	2.2162	1.5593	2.5023	2.0613	2.3308	1.9269	2.4237	2.4111	NW_021025525.1	781299	796637	-	LOC114259202	--	K05275 pyridoxine 4-dehydrogenase [EC:1.1.1.65] | (RefSeq) pyridoxal reductase, chloroplastic isoform X1 (A)	ko00750: Vitamin B6 metabolism; ko01100: Metabolic pathways
LOC114259203	1.9867	2.6538	2.3036	0.3208	0.4862	0.4995	0.6516	0.716	0.7595	0.4311	0.4736	0.4782	NW_021025525.1	819074	820914	-	LOC114259203	--	K09338 homeobox-leucine zipper protein | (RefSeq) homeobox-leucine zipper protein ATHB-12-like (A)	--
LOC114259204	293.976	319.728	306.293	807.816	794.137	763.361	724.841	737.522	769.543	905.382	939.437	985.071	NW_021025525.1	853019	853972	+	LOC114259204	--	K14488 SAUR family protein | (RefSeq) auxin-responsive protein SAUR32-like (A)	ko04075: Plant hormone signal transduction
LOC114259205	4.0528	3.837	4.4411	12.0777	11.5383	10.8407	9.9806	10.0116	10.2539	11.6324	10.9912	11.553	NW_021025525.1	864120	874329	-	LOC114259205	--	K00924 kinase [EC:2.7.1.-] | (RefSeq) CDPK-related protein kinase-like (A)	--
LOC114259207	109.468	109.134	109.857	48.6817	48.936	53.5929	58.7945	59.4944	58.2095	44.8739	43.2518	46.7113	NW_021025525.1	930492	932303	+	LOC114259207	--	K22985 G protein-coupled receptor 107 | (RefSeq) protein GPR107-like (A)	--
LOC114259208	1.262	1.2073	1.2704	0.3243	0.0737	0.1748	0.0697	0.1029	0.2404	0.1046	0.1149	0.0622	NW_021025525.1	984503	986320	+	LOC114259208	--	--	--
LOC114259210	1.9215	2.3752	1.7891	40.1045	40.217	44.9593	13.896	14.3691	12.5508	4.5988	3.7108	4.1	NW_021025525.1	1054800	1057178	+	LOC114259210	--	K13993 HSP20 family protein | (RefSeq) small heat shock protein, chloroplastic-like (A)	ko04141: Protein processing in endoplasmic reticulum
LOC114259212	30.4784	29.9012	31.1968	49.4612	47.1313	48.5079	42.0614	44.3682	44.8968	46.5184	48.6818	48.7201	NW_021025525.1	1076410	1088544	-	LOC114259212	--	K13126 polyadenylate-binding protein | (RefSeq) polyadenylate-binding protein 7-like (A)	ko03015: mRNA surveillance pathway; ko03018: RNA degradation
LOC114259214	51.7136	47.7654	49.9567	14.7974	15.74	13.4681	14.5809	13.2401	15.3102	13.6715	14.1294	14.0994	NW_021025525.1	1192729	1196538	-	LOC114259214	--	--	--
LOC114259215	2.3476	2.2186	2.4194	0.5635	0.3941	0.7943	0.9322	0.8248	0.6425	0.5417	0.4224	0.4569	NW_021025525.1	1197622	1200065	+	LOC114259215	--	K15032 mTERF domain-containing protein, mitochondrial | (RefSeq) uncharacterized protein LOC114286298 (A)	--
LOC114259216	9.1562	9.8214	9.5133	5.6806	5.0533	5.1915	2.8108	2.6112	3.2799	4.1818	4.0843	3.7282	NW_021025525.1	1212031	1216805	+	LOC114259216	--	K12130 pseudo-response regulator 5 | (RefSeq) two-component response regulator-like APRR5 (A)	ko04712: Circadian rhythm - plant
LOC114259217	12.5552	12.9549	14.123	50.2354	51.834	52.592	54.4182	54.9539	46.9556	47.468	44.7341	43.3143	NW_021025525.1	1366306	1390879	+	LOC114259217	--	K24028 salicylic acid 3-hydroxylase [EC:1.14.11.-] | (RefSeq) protein DOWNY MILDEW RESISTANCE 6-like (A)	--
LOC114259219	69.1182	71.558	63.9102	28.0546	30.9527	28.3664	42.9633	42.4832	39.5615	31.8075	36.8956	36.8012	NW_021025525.1	1438329	1441583	+	LOC114259219	--	K03626 nascent polypeptide-associated complex subunit alpha | (RefSeq) nascent polypeptide-associated complex subunit alpha-like protein 2 (A)	--
LOC114259221	1.8513	1.9632	2.4029	1.7603	0.5457	1.495	1.0898	1.5509	1.285	1.2042	1.5358	0.9969	NW_021025525.1	1592526	1595880	-	LOC114259221	--	K14016 ubiquitin fusion degradation protein 1 | (RefSeq) LOW QUALITY PROTEIN: ubiquitin fusion degradation protein 1 homolog (A)	ko04141: Protein processing in endoplasmic reticulum
LOC114259222	16.646	17.2843	17.0015	9.3248	8.7165	7.9354	8.29	7.7831	8.7531	8.2107	8.6051	7.5259	NW_021025525.1	1633003	1639327	-	LOC114259222	--	K14016 ubiquitin fusion degradation protein 1 | (RefSeq) LOW QUALITY PROTEIN: ubiquitin fusion degradation protein 1 homolog (A)	ko04141: Protein processing in endoplasmic reticulum
LOC114259249	80.1626	76.1737	73.4128	41.0699	49.3335	34.218	73.6702	67.3126	72.9458	82.1326	88.4981	82.3342	NW_021025525.1	1156053	1171665	-	LOC114259249	--	--	--
LOC114259250	1.3099	1.2646	0.8538	0.1868	0.0708	0.0671	0.2679	0.1317	0.3462	0.4017	0.662	0.4775	NW_021025525.1	1227753	1228972	+	LOC114259250	--	--	--
LOC114259252	1.4165	2.399	1.7354	3.0481	3.0618	3.4385	1.677	1.6488	1.7733	2.2861	2.9515	3.4649	NW_021025525.1	1528639	1529820	-	LOC114259252	--	K07213 copper chaperone | (RefSeq) copper transport protein ATX1 (A)	--
LOC114259253	0.5861	0.4352	0.5877	2.6149	2.2414	2.218	2.6736	1.9941	2.1447	2.765	2.7343	2.3829	NW_021025525.1	1540676	1543917	-	LOC114259253	--	K07213 copper chaperone | (RefSeq) copper transport protein ATX1 (A)	--
LOC114259254	1.045	1.5929	1.5876	0.8629	0.4756	0.7329	0.3374	0.4976	0.5088	0.4849	0.278	0.401	NW_021025525.1	1574459	1578100	-	LOC114259254	--	K14016 ubiquitin fusion degradation protein 1 | (RefSeq) LOW QUALITY PROTEIN: ubiquitin fusion degradation protein 1 homolog (A)	ko04141: Protein processing in endoplasmic reticulum
LOC114259255	0.1025	0.0618	0.1193	0.268	0.2216	0.1313	0.3144	0.103	0.1806	0.0786	0.1727	0.1168	NW_021025525.1	1704699	1706883	+	LOC114259255	--	K16297 serine carboxypeptidase-like clade II [EC:3.4.16.-] | (RefSeq) serine carboxypeptidase-like 45 isoform X1 (A)	--
LOC114259258	5.6807	4.9929	5.2662	0.2142	0.7032	0.4104	0.435	0.4528	0.463	0.6523	0.5059	0.5701	NW_021025526.1	53281	89544	+	LOC114259258	--	K05909 laccase [EC:1.10.3.2] | (RefSeq) laccase-14-like (A)	--
LOC114259259	23.2121	26.1579	23.9684	7.1709	7.6629	6.0172	8.8192	7.0367	7.4395	6.1971	6.6191	7.1197	NW_021025526.1	306935	309352	+	LOC114259259	--	K13426 WRKY transcription factor 29 | (RefSeq) probable WRKY transcription factor 29 (A)	ko04016: MAPK signaling pathway - plant; ko04626: Plant-pathogen interaction
LOC114259262	32.0387	34.9996	34.0714	47.3185	42.8382	48.965	45.4135	44.9935	44.2921	43.4739	44.1491	40.969	NW_021025526.1	327738	333915	+	LOC114259262	--	--	--
LOC114259263	12.0728	12.3111	12.8769	20.5206	18.896	19.5955	20.5389	21.2693	19.7061	18.7738	18.3835	17.4045	NW_021025526.1	341206	350348	+	LOC114259263	--	--	--
LOC114259264	1.3262	1.3094	1.305	0.3009	0.3258	0.3244	0.4314	0.2272	0.2522	0.2542	0.1777	0.3571	NW_021025526.1	373805	377801	+	LOC114259264	--	K13416 brassinosteroid insensitive 1-associated receptor kinase 1 [EC:2.7.10.1 2.7.11.1] | (RefSeq) BRASSINOSTEROID INSENSITIVE 1-associated receptor kinase 1-like isoform X1 (A)	ko04016: MAPK signaling pathway - plant; ko04075: Plant hormone signal transduction; ko04626: Plant-pathogen interaction
LOC114259265	24.0694	23.8173	23.4869	45.9127	45.5326	44.0897	39.2305	39.4938	36.4354	40.2181	39.7269	39.9298	NW_021025526.1	383097	392268	-	LOC114259265	--	--	--
LOC114259266	24.1187	26.0964	25.6784	12.1331	10.8614	10.3959	10.3229	10.3374	14.2061	13.4733	12.7569	13.375	NW_021025526.1	401779	406482	-	LOC114259266	--	K02356 elongation factor P | (RefSeq) uncharacterized protein LOC114259266 isoform X1 (A)	--
LOC114259268	6.8642	8.6434	7.4634	4.0133	3.456	3.4959	4.2721	3.5574	3.9437	2.8109	4.166	4.3904	NW_021025526.1	449285	450536	-	LOC114259268	--	K19040 E3 ubiquitin-protein ligase ATL10/75/76/77/78 [EC:2.3.2.27] | (RefSeq) RING-H2 finger protein ATL74-like (A)	--
LOC114259270	4722.03	4833.72	4595.04	1472.73	1465.85	1449.44	2069.48	2085.98	2152.47	1864.72	1945.19	1987.32	NW_021025526.1	467187	468887	-	LOC114259270	--	--	--
LOC114259272	7.2189	6.467	7.5063	11.9957	12.0109	12.1137	10.2217	10.7825	11.7561	12.5698	13.0442	11.414	NW_021025526.1	560316	571487	-	LOC114259272	--	--	--
LOC114259279	1.8747	2.4342	2.1131	0.7505	1.1019	0.6405	1.0425	0.9919	0.9851	0.5043	0.3325	0.5994	NW_021025526.1	400090	401712	+	LOC114259279	--	--	--
LOC114259284	8.8082	9.0996	7.619	8.5125	8.9477	9.4719	11.7128	10.9837	13.0176	9.9998	11.1498	10.6149	NW_021025528.1	442560	443668	+	LOC114259284	--	--	--
LOC114259285	1.0726	0.489	0.8656	0.5779	0.1546	0.2932	0.4387	0.2516	0.441	0.6578	0.3614	0.2932	NW_021025528.1	568755	573134	-	LOC114259285	--	--	--
LOC114259287	0.9453	0.8112	1.6431	1.558	1.6347	2.0024	1.4176	1.1404	2.0542	1.3528	2.5481	1.7229	NW_021025528.1	965740	1027338	-	LOC114259287	--	--	--
LOC114259296	0.3664	0.2293	0.417	1.2001	0.7921	0.9181	1.0408	1.3098	0.8967	0.874	0.5831	0.7421	NW_021025528.1	642631	644702	+	LOC114259296	--	--	--
LOC114259304	0.8024	0.7017	0.8771	0.1659	0.1697	0.1788	0.1605	0.1403	0.1537	0.0267	0.1176	0.1908	NW_021025530.1	388471	393137	-	LOC114259304	--	K10405 kinesin family member C1 | (RefSeq) kinesin-like protein KIN-14C (A)	--
LOC114259306	57.5564	59.0367	58.6927	139.553	131.386	133.968	160.933	161.775	162.704	177.921	174.304	174.569	NW_021025530.1	562113	563986	+	LOC114259306	--	--	--
LOC114259309	15.816	14.236	15.0588	1.4176	1.6814	1.4948	2.6179	2.4436	1.9701	1.5156	1.5834	1.27	NW_021025530.1	792153	795971	-	LOC114259309	--	K12462 Rho GDP-dissociation inhibitor | (RefSeq) rho GDP-dissociation inhibitor 1-like isoform X1 (A)	--
LOC114259313	1.6717	1.5304	1.5566	1.5895	1.4952	1.2998	1.1198	2.1441	1.625	0.7513	1.5053	0.4728	NW_021025530.1	948871	950744	-	LOC114259313	--	--	--
LOC114259314	6.3193	6.8819	6.6977	4.6562	4.1726	4.7275	8.9959	10.0907	8.3774	5.6857	5.0664	5.1477	NW_021025530.1	1028509	1031735	-	LOC114259314	--	K20887 xyloglucan glycosyltransferase 4 [EC:2.4.1.-] | (RefSeq) xyloglucan glycosyltransferase 4 (A)	--
LOC114259357	14.2807	14.3408	15.121	12.777	14.577	13.1121	15.9449	16.3249	17.5604	16.555	19.2345	17.849	NW_021025534.1	461573	464402	+	LOC114259357	--	--	--
LOC114259359	13.6594	11.3545	12.5668	40.8806	38.6836	41.0326	30.4944	30.0873	26.5821	30.5662	31.1116	29.4308	NW_021025534.1	606739	618648	-	LOC114259359	--	--	--
LOC114259360	3.8785	2.8029	2.6933	1.1876	1.5631	1.2128	1.0754	1.7182	1.0424	1.1591	0.886	1.0184	NW_021025534.1	650851	656668	-	LOC114259360	--	K10808 ribonucleoside-diphosphate reductase subunit M2 [EC:1.17.4.1] | (RefSeq) ribonucleoside-diphosphate reductase small chain A-like (A)	ko00230: Purine metabolism; ko00240: Pyrimidine metabolism; ko00480: Glutathione metabolism; ko01100: Metabolic pathways; ko01232: Nucleotide metabolism
LOC114259365	4.6841	3.6113	4.9976	7.8869	5.8008	5.8011	11.8734	11.2814	11.0039	9.9499	5.9185	10.7604	NW_021025534.1	358517	359154	-	LOC114259365	--	--	--
LOC114259393	0.8627	0.8542	0.8857	0.1052	0.0717	0.2041	0.294	0.2001	0.0974	0.0509	0.1677	0.1008	NW_021025536.1	201815	207938	+	LOC114259393	--	K10999 cellulose synthase A [EC:2.4.1.12] | (RefSeq) cellulose synthase A catalytic subunit 7 [UDP-forming] (A)	--
LOC114259399	0.4058	0.3609	0.3978	0.3859	0.3232	0.7662	0.5678	0.6012	0.5269	0.4258	0.5038	0.5256	NW_021025536.1	335450	347878	+	LOC114259399	--	K01663 imidazole glycerol-phosphate synthase [EC:4.3.2.10] | (RefSeq) imidazole glycerol phosphate synthase hisHF, chloroplastic isoform X1 (A)	ko00340: Histidine metabolism; ko01100: Metabolic pathways; ko01110: Biosynthesis of secondary metabolites; ko01230: Biosynthesis of amino acids
LOC114259408	0.9713	0.8465	0.8667	0.3463	0.175	0.4148	0.331	0.0814	0.0713	0.062	0.4432	0.1475	NW_021025539.1	99741	106867	+	LOC114259408	--	K17434 large subunit ribosomal protein L53 | (RefSeq) uncharacterized protein LOC114301244 isoform X1 (A)	--
LOC114259410	19.247	17.9787	20.4048	9.1012	8.1331	8.4756	8.8356	8.313	8.3048	7.861	7.6275	8.5156	NW_021025539.1	280503	284963	+	LOC114259410	--	K14190 GDP-L-galactose phosphorylase [EC:2.7.7.69] | (RefSeq) GDP-L-galactose phosphorylase 1-like isoform X1 (A)	ko00053: Ascorbate and aldarate metabolism; ko01100: Metabolic pathways; ko01110: Biosynthesis of secondary metabolites; ko01240: Biosynthesis of cofactors
LOC114259411	0.3969	0.2927	0.2156	0.3459	0.286	0.339	0.4396	0.7979	0.5244	0.4564	0.39	0.4822	NW_021025539.1	287720	293488	+	LOC114259411	--	--	--
LOC114259412	3.7379	3.3446	3.4627	0.544	0.9894	1.0164	1.0139	1.1503	1.2936	0.9795	0.7229	0.9211	NW_021025539.1	509956	531409	+	LOC114259412	--	K20027 palmitoyltransferase ZDHHC1/11 [EC:2.3.1.225] | (RefSeq) probable protein S-acyltransferase 22 isoform X1 (A)	--
LOC114259419	2.3738	2.7613	2.1805	8.0829	7.0381	7.7265	9.5445	8.4489	8.9866	9.9107	10.2412	9.267	NW_021025540.1	12329	14434	+	LOC114259419	--	K09422 transcription factor MYB, plant | (RefSeq) transcription factor RAX2-like (A)	--
LOC114259421	0.6421	0.8193	0.4123	0.2737	0.2154	0.2723	0.2264	0.089	0.1365	0.2037	0.0746	0.1009	NW_021025540.1	321207	324825	+	LOC114259421	--	K20769 fatty acid omega-hydroxylase [EC:1.14.-.-] | (RefSeq) cytochrome P450 94A2-like (A)	ko00073: Cutin, suberine and wax biosynthesis
LOC114259422	36.9131	34.9013	35.4911	9.4647	9.7273	10.4574	10.8986	11.5076	12.0575	10.8743	10.6907	10.6964	NW_021025540.1	331876	345174	-	LOC114259422	--	K22588 acetylserotonin O-methyltransferase, plant [EC:2.1.1.4] | (RefSeq) xanthohumol 4-O-methyltransferase-like (A)	ko00380: Tryptophan metabolism; ko01100: Metabolic pathways; ko01110: Biosynthesis of secondary metabolites
LOC114259424	4.1669	4.4131	4.1747	2.1064	2.0238	1.73	2.4269	2.3066	2.6021	1.294	1.4218	1.5382	NW_021025540.1	460036	470374	+	LOC114259424	--	K01179 endoglucanase [EC:3.2.1.4] | (RefSeq) glycosyl hydrolase 5 family protein-like (A)	ko00500: Starch and sucrose metabolism; ko01100: Metabolic pathways
LOC114259425	0.9164	0.7602	1.0133	0.6263	0.5881	0.2642	0.9955	0.6909	1.0091	0.7684	0.7237	0.6002	NW_021025540.1	472377	490322	+	LOC114259425	--	K01179 endoglucanase [EC:3.2.1.4] | (RefSeq) glycosyl hydrolase 5 family protein-like (A)	ko00500: Starch and sucrose metabolism; ko01100: Metabolic pathways
LOC114259431	5.3752	5.7769	6.2998	0.7499	0.6729	0.7445	1.0398	1.2101	1.0604	0.7796	0.944	0.9646	NW_021025540.1	705635	714020	+	LOC114259431	--	--	--
LOC114259432	45.0711	45.1837	42.7547	79.9868	76.3487	72.6579	72.075	71.964	76.4309	79.5933	85.6537	79.2905	NW_021025540.1	716719	725740	-	LOC114259432	--	K07888 Ras-related protein Rab-5B | (RefSeq) ras-related protein RHN1-like isoform X1 (A)	ko04144: Endocytosis; ko04145: Phagosome
LOC114259434	1.5549	1.4484	1.4478	3.2098	3.1842	2.8519	1.9664	1.9128	1.7123	2.3684	2.723	2.1814	NW_021025540.1	846892	849500	+	LOC114259434	--	K24184 cytochrome P450 family 89 subfamily A [EC:1.14.-.-] | (RefSeq) cytochrome P450 89A2-like (A)	--
LOC114259436	0.9118	1.1202	1.2349	0.5517	0.3583	0.1699	0.6441	0.6999	0.4235	0.3304	0.2653	0.287	NW_021025540.1	1072812	1076335	+	LOC114259436	--	--	--
LOC114259438	2.5003	2.2012	2.2622	1.8615	1.5296	1.8857	1.7123	2.1104	1.4961	0.8499	0.8941	0.7308	NW_021024594.1	310236	312927	-	LOC114259438	--	--	--
LOC114259439	0.4609	0.2317	0.3755	0.6026	0.7784	0.2362	0.4418	0.4344	0.5583	0.3754	0.5581	0.4725	NW_021025540.1	1169895	1175544	-	LOC114259439	--	--	--
LOC114259440	20.7236	19.4865	20.09	27.7657	30.1063	31.9066	24.0784	24.305	24.4605	26.1005	26.5628	23.5046	NW_021025540.1	1156941	1165597	+	LOC114259440	--	K12881 THO complex subunit 4 | (RefSeq) THO complex subunit 4D-like (A)	ko03013: Nucleocytoplasmic transport; ko03015: mRNA surveillance pathway; ko03040: Spliceosome
LOC114259444	1.6552	1.7199	1.8623	0.2623	0	0.1414	0.141	0.3466	0	0.1057	0.1743	0	NW_021024594.1	23140	28690	+	LOC114259444	--	K03264 translation initiation factor 6 | (RefSeq) eukaryotic translation initiation factor 6-2-like (A)	ko03008: Ribosome biogenesis in eukaryotes
LOC114259448	407.897	434.833	394.883	443.822	428.71	411.985	450.617	434.906	487.013	627.065	671.857	717.368	NW_021025540.1	1946289	1947376	-	LOC114259448	--	--	--
LOC114259449	89.9111	89.4044	84.2827	118.235	119.608	113.522	110.773	103.251	114.834	131.863	152.533	148.605	NW_021025540.1	2017186	2027043	+	LOC114259449	--	K00759 adenine phosphoribosyltransferase [EC:2.4.2.7] | (RefSeq) adenine phosphoribosyltransferase 1-like (A)	ko00230: Purine metabolism; ko01100: Metabolic pathways; ko01232: Nucleotide metabolism
LOC114259451	31.1424	33.2771	32.9875	50.0888	52.879	50.4045	52.4873	53.4634	50.429	43.3908	41.6377	39.3033	NW_021025540.1	2069520	2074964	-	LOC114259451	--	K13179 ATP-dependent RNA helicase DDX18/HAS1 [EC:3.6.4.13] | (RefSeq) ATP-dependent RNA helicase DBP8-like (A)	--
LOC114259456	1.2558	1.0387	1.3175	0.5382	0.2676	0.5076	0.4702	0.4445	0.4519	0.3661	0.149	0.1451	NW_021025540.1	531164	583189	+	LOC114259456	--	--	--
LOC114259466	1.0539	0.5486	0.635	0.9432	0.335	0.3813	0.8874	0.6856	0.2731	0.6654	0.94	0.6215	NW_021025540.1	1007991	1008851	+	LOC114259466	--	K13065 shikimate O-hydroxycinnamoyltransferase [EC:2.3.1.133] | (RefSeq) vinorine synthase-like (A)	ko00940: Phenylpropanoid biosynthesis; ko00941: Flavonoid biosynthesis; ko00945: Stilbenoid, diarylheptanoid and gingerol biosynthesis; ko01100: Metabolic pathways; ko01110: Biosynthesis of secondary metabolites
LOC114259469	0.5331	0.8577	0.8604	0.8786	0.6146	0.5099	0.327	0.3573	0.5009	0.7356	0.3592	0.3239	NW_021025540.1	1181097	1189071	-	LOC114259469	--	--	--
LOC114259482	2.6118	3.4144	1.444	2.4058	2.5582	3.0116	2.6705	3.1999	3.0199	2.2526	4.1251	3.4215	NW_021025540.1	1035935	1037314	+	LOC114259482	--	--	--
LOC114259486	0.585	0.2353	0.1362	0.6257	0.5532	0.8993	0.4486	0.6616	0.0644	0.7848	0.8623	0.8663	NW_021025540.1	1751316	1753769	-	LOC114259486	--	--	--
LOC114259506	4.058	4.5203	4.3115	8.9043	9.0811	8.7984	8.6441	8.0543	8.1124	8.4356	7.9761	7.7992	NW_021025541.1	78334	86214	+	LOC114259506	--	--	--
LOC114259507	20.2293	19.8161	19.7472	52.232	53.5242	73.2909	55.6368	57.016	52.9562	48.5766	48.8908	44.0027	NW_021025541.1	439348	461120	+	LOC114259507	--	K00815 tyrosine aminotransferase [EC:2.6.1.5] | (RefSeq) probable aminotransferase TAT2 isoform X1 (A)	ko00130: Ubiquinone and other terpenoid-quinone biosynthesis; ko00270: Cysteine and methionine metabolism; ko00350: Tyrosine metabolism; ko00360: Phenylalanine metabolism; ko00400: Phenylalanine, tyrosine and tryptophan biosynthesis; ko00950: Isoquinoline alkaloid biosynthesis; ko00960: Tropane, piperidine and pyridine alkaloid biosynthesis; ko01100: Metabolic pathways; ko01110: Biosynthesis of s…
LOC114259508	12.6022	11.4354	11.1812	4.317	6.3287	5.9146	5.9437	6.0144	6.0182	6.148	4.8967	4.9882	NW_021025541.1	506113	517938	+	LOC114259508	--	K18417 ERI1 exoribonuclease 2 [EC:3.1.-.-] | (RefSeq) uncharacterized protein LOC114311923 (A)	--
LOC114259511	20.044	19.62	18.3032	1.3905	1.5806	1.2344	3.0785	2.0755	2.5767	1.352	1.8116	1.3327	NW_021025541.1	556501	560441	+	LOC114259511	--	--	--
LOC114259514	1.006	1.2718	1.5293	1.386	1.7973	1.8938	1.5114	1.7749	1.6097	1.448	1.4181	1.6651	NW_021025541.1	1047749	1050348	-	LOC114259514	--	K13416 brassinosteroid insensitive 1-associated receptor kinase 1 [EC:2.7.10.1 2.7.11.1] | (RefSeq) BRASSINOSTEROID INSENSITIVE 1-associated receptor kinase 1-like isoform X1 (A)	ko04016: MAPK signaling pathway - plant; ko04075: Plant hormone signal transduction; ko04626: Plant-pathogen interaction
LOC114259516	1.7189	2.0291	1.4439	1.8298	1.8376	1.7618	2.1013	1.5589	1.9093	1.3464	1.2591	1.2089	NW_021025541.1	1167782	1173737	-	LOC114259516	--	K13416 brassinosteroid insensitive 1-associated receptor kinase 1 [EC:2.7.10.1 2.7.11.1] | (RefSeq) BRASSINOSTEROID INSENSITIVE 1-associated receptor kinase 1-like isoform X1 (A)	ko04016: MAPK signaling pathway - plant; ko04075: Plant hormone signal transduction; ko04626: Plant-pathogen interaction
LOC114259518	2.688	2.5556	2.8568	4.3371	4.4017	4.4525	4.7193	5.0221	4.6402	4.496	4.3683	3.7362	NW_021025541.1	1088623	1180196	-	LOC114259518	--	K01465 dihydroorotase [EC:3.5.2.3] | (RefSeq) LOW QUALITY PROTEIN: dihydroorotase, mitochondrial-like (A)	ko00240: Pyrimidine metabolism; ko01100: Metabolic pathways; ko01240: Biosynthesis of cofactors
LOC114259523	93.6125	90.1543	93.1405	116.382	113.959	115.926	113.517	109.413	110.029	118.484	121.569	123.934	NW_021025541.1	1285195	1291029	-	LOC114259523	--	K14759 isochorismate synthase / 2-succinyl-5-enolpyruvyl-6-hydroxy-3-cyclohexene-1-carboxylate synthase / 2-succinyl-6-hydroxy-2,4-cyclohexadiene-1-carboxylate synthase / o-succinylbenzoate synthase [EC:5.4.4.2 2.2.1.9 4.2.99.20 4.2.1.113] | (RefSeq) LOW QUALITY PROTEIN: protein PHYLLO, chloroplastic-like (A)	ko00130: Ubiquinone and other terpenoid-quinone biosynthesis; ko01100: Metabolic pathways; ko01110: Biosynthesis of secondary metabolites; ko01240: Biosynthesis of cofactors
LOC114259524	5.4488	5.5909	4.5571	6.4219	5.4306	7.7584	5.7046	5.4776	6.9559	7.8292	8.4376	7.6713	NW_021025541.1	1669616	1681154	+	LOC114259524	--	K17602 YLP motif-containing protein 1 | (RefSeq) uncharacterized protein LOC114319072 isoform X1 (A)	--
LOC114259529	6.7387	6.6862	6.9211	14.0381	13.5291	14.9228	14.3021	13.9591	12.4127	14.4024	11.7828	12.8775	NW_021025541.1	1831912	1838145	-	LOC114259529	--	K20843 hydroxyproline O-galactosyltransferase 2/3/4/5/6 [EC:2.4.1.-] | (RefSeq) hydroxyproline O-galactosyltransferase GALT6-like isoform X1 (A)	--
LOC114259532	4.9953	5.3523	4.8159	1.7654	1.5289	1.4046	2.4633	2.7775	1.9472	1.7453	2.0481	1.5107	NW_021025541.1	2677206	2679620	-	LOC114259532	--	K13430 serine/threonine-protein kinase PBS1 [EC:2.7.11.1] | (RefSeq) serine/threonine-protein kinase PBS1-like (A)	ko04626: Plant-pathogen interaction
LOC114259536	131.8	144.379	127.973	51.3115	48.3533	47.5055	41.7006	38.0555	43.67	59.8389	61.1239	69.2629	NW_021025541.1	3014951	3015679	-	LOC114259536	--	K11253 histone H3 | (RefSeq) histone H3.2-like (A)	--
LOC114259537	1.0508	1.0144	0.9784	0.6994	1.1924	1.0231	0.9669	1.426	1.2034	0.8861	1.0621	0.8139	NW_021025541.1	3042957	3049745	+	LOC114259537	--	K23166 optic atrophy 3 protein | (RefSeq) OPA3-like protein (A)	--
LOC114259542	1.6655	1.8088	2.016	1.9795	2.1601	1.451	2.1286	1.3394	2.9344	2.8728	3.5073	2.3525	NW_021025541.1	3167115	3170775	-	LOC114259542	--	K07904 Ras-related protein Rab-11A | (RefSeq) ras-related protein RABA1f-like (A)	ko04144: Endocytosis
LOC114259544	3.6763	4.2624	4.2286	2.022	2.1815	1.5515	3.1324	3.116	2.1909	2.1	2.2467	2.0036	NW_021025541.1	3162591	3167093	+	LOC114259544	--	--	--
LOC114259550	23.7382	26.4606	24.1744	12.892	11.6955	11.4856	13.7756	14.1891	13.2633	11.4764	13.2586	14.071	NW_021025541.1	3733291	3739712	-	LOC114259550	--	K04392 Ras-related C3 botulinum toxin substrate 1 | (RefSeq) rac-like GTP-binding protein 5 isoform X1 (A)	ko04145: Phagosome
LOC114259551	8.8456	8.1566	8.7932	1.4153	1.1209	1.5256	2.6572	2.5389	2.3647	1.1785	1.3361	1.312	NW_021025541.1	3761911	3768520	-	LOC114259551	--	K05658 ATP-binding cassette, subfamily B (MDR/TAP), member 1 [EC:7.6.2.2] | (RefSeq) ABC transporter B family member 13-like isoform X1 (A)	ko02010: ABC transporters
LOC114259552	204.212	212.112	205.97	187.237	183.216	186.758	139.911	136.886	152.36	179.917	181.849	184.446	NW_021025541.1	3815207	3816560	-	LOC114259552	--	--	--
LOC114259553	7.5182	8.0827	7.4247	6.1087	5.3186	5.8143	4.7054	4.3973	5.72	4.4188	5.0472	5.6471	NW_021025541.1	3876625	3883730	+	LOC114259553	--	K15015 solute carrier family 32 (vesicular inhibitory amino acid transporter) | (RefSeq) uncharacterized protein LOC114294254 (A)	--
LOC114259554	0.7786	0.7015	0.435	0.8291	0.7405	1.1172	0.7642	0.7827	0.7133	0.9072	0.787	0.7379	NW_021024597.1	76178	78240	+	LOC114259554	--	--	--
LOC114259558	1.5446	2.1746	2.4616	2.8809	3.8204	2.801	5.8313	5.7931	5.1028	2.004	1.8016	1.8137	NW_021025541.1	4523870	4536243	+	LOC114259558	--	K01188 beta-glucosidase [EC:3.2.1.21] | (RefSeq) beta-glucosidase 12-like isoform X1 (A)	ko00460: Cyanoamino acid metabolism; ko00500: Starch and sucrose metabolism; ko00999: Biosynthesis of various plant secondary metabolites; ko01100: Metabolic pathways; ko01110: Biosynthesis of secondary metabolites
LOC114259567	0.5411	0.8987	0.6176	0.2656	0.1509	0.1431	0.0535	0.1228	0.1692	0.1472	0.1029	0.0636	NW_021025541.1	5185736	5191475	-	LOC114259567	--	--	--
LOC114259582	18.8859	18.2005	16.7305	19.3291	19.136	18.2815	21.4556	20.238	22.1257	22.1701	23.5868	21.6927	NW_021024597.1	88233	106878	+	LOC114259582	--	K04798 prefoldin beta subunit | (RefSeq) prefoldin subunit 6-like (A)	--
LOC114259590	5.7603	5.252	5.8744	1.93	1.423	2.6427	2.3559	1.6545	2.8998	2.1029	2.9113	2.7997	NW_021025541.1	1984316	1997364	+	LOC114259590	--	--	--
LOC114259601	3.4812	3.823	3.4473	0.7881	0.7167	0.8495	1.0735	0.8888	0.8762	0.5083	0.9775	0.6043	NW_021024598.1	606610	609726	+	LOC114259601	--	K03809 NAD(P)H dehydrogenase (quinone) [EC:1.6.5.2] | (RefSeq) probable NAD(P)H dehydrogenase (quinone) FQR1-like 1 (A)	ko00130: Ubiquinone and other terpenoid-quinone biosynthesis; ko01100: Metabolic pathways; ko01110: Biosynthesis of secondary metabolites; ko01240: Biosynthesis of cofactors
LOC114259615	16.1601	16.1695	16.7871	9.7475	9.497	9.0062	10.5334	9.3918	11.7894	9.2529	9.8266	11.2291	NW_021025541.1	589056	590553	-	LOC114259615	--	--	--
LOC114259623	15.5257	12.1334	13.2862	23.7604	23.1326	23.0358	18.9737	17.6515	19.3764	20.7442	20.0532	21.6945	NW_021024598.1	833004	835418	-	LOC114259623	--	--	--
LOC114259627	0.8286	1.0876	0.6497	3.3588	3.5822	2.369	1.8728	2.1482	1.4215	2.7749	2.498	3.2588	NW_021025541.1	2996455	2997797	-	LOC114259627	--	--	--
LOC114259628	1.039	0.7314	1.0279	0.3396	0.2456	0.3328	0.166	0.2285	0.2288	0.1493	0.1915	0.2959	NW_021025541.1	3121739	3124463	+	LOC114259628	--	K00430 peroxidase [EC:1.11.1.7] | (RefSeq) peroxidase 5-like isoform X1 (A)	ko00940: Phenylpropanoid biosynthesis; ko01100: Metabolic pathways; ko01110: Biosynthesis of secondary metabolites
LOC114259631	2.4576	1.7794	2.563	0.6076	1.4343	1.2091	1.4574	1.4823	1.2124	0.4522	0.5796	0.4479	NW_021025541.1	3300023	3303456	+	LOC114259631	--	--	--
LOC114259639	41.0375	40.3111	40.1339	18.0652	18.0521	17.6898	21.9876	21.8746	22.9297	19.6161	19.0526	17.314	NW_021025542.1	56699	68557	-	LOC114259639	--	K00602 phosphoribosylaminoimidazolecarboxamide formyltransferase / IMP cyclohydrolase [EC:2.1.2.3 3.5.4.10] | (RefSeq) uncharacterized protein LOC114259639 isoform X1 (A)	ko00230: Purine metabolism; ko00670: One carbon pool by folate; ko01100: Metabolic pathways; ko01110: Biosynthesis of secondary metabolites
LOC114259641	3.0289	3.1256	3.6177	1.6737	1.714	2.1292	2.5781	2.471	2.2213	1.7993	1.4427	1.4018	NW_021025542.1	74159	81065	-	LOC114259641	--	K17604 zinc finger SWIM domain-containing protein 3 | (RefSeq) protein FAR1-RELATED SEQUENCE 6-like (A)	--
LOC114259646	17.6324	20.473	18.7636	6.9035	6.8461	8.9222	7.7643	8.3041	7.7667	7.8095	7.1144	6.9202	NW_021025542.1	206977	208417	-	LOC114259646	--	--	--
LOC114259664	31.0416	30.7375	32.3541	45.9017	47.793	45.1439	42.7829	44.4183	43.2981	53.8119	54.3278	52.3714	NW_021025545.1	462355	468121	+	LOC114259664	--	K14652 3,4-dihydroxy 2-butanone 4-phosphate synthase / GTP cyclohydrolase II [EC:4.1.99.12 3.5.4.25] | (RefSeq) LOW QUALITY PROTEIN: bifunctional riboflavin biosynthesis protein RIBA 1, chloroplastic-like (A)	ko00740: Riboflavin metabolism; ko00790: Folate biosynthesis; ko01100: Metabolic pathways; ko01110: Biosynthesis of secondary metabolites; ko01240: Biosynthesis of cofactors
LOC114259666	1.1021	1.1822	1.5735	3.7027	2.3426	2.4851	3.4181	2.659	1.7476	1.887	0.8974	1.1383	NW_021025545.1	505083	515238	-	LOC114259666	--	--	--
LOC114259667	51.8895	51.678	53.0135	30.1512	34.6877	29.9404	32.8645	32.7469	32.5488	34.2917	36.1817	37.129	NW_021025545.1	518734	523392	-	LOC114259667	--	K06630 14-3-3 protein epsilon | (RefSeq) 14-3-3 protein 2-like (A)	--
LOC114259671	89.1013	91.2375	93.9495	54.4285	52.105	52.3759	67.6072	65.7765	64.2019	52.3782	50.245	49.6003	NW_021025545.1	645428	649777	+	LOC114259671	--	K01626 3-deoxy-7-phosphoheptulonate synthase [EC:2.5.1.54] | (RefSeq) phospho-2-dehydro-3-deoxyheptonate aldolase 2, chloroplastic-like (A)	ko00400: Phenylalanine, tyrosine and tryptophan biosynthesis; ko01100: Metabolic pathways; ko01110: Biosynthesis of secondary metabolites; ko01230: Biosynthesis of amino acids
LOC114259672	4.4593	5.3989	4.7689	5.8353	5.249	6.4711	5.9588	6.7908	5.8343	5.3818	6.2853	6.1157	NW_021025545.1	673625	674833	-	LOC114259672	--	--	--
LOC114259673	8.5324	8.503	7.0651	3.9582	3.7653	3.7825	5.4034	5.8172	4.6556	3.6667	4.1283	4.251	NW_021025545.1	972483	978878	-	LOC114259673	--	K03686 molecular chaperone DnaJ | (RefSeq) chaperone protein dnaJ A7A, chloroplastic-like (A)	--
LOC114259674	4.163	3.0663	4.0141	0.8796	1.0798	1.1378	1.0972	1.7484	1.5159	0.8227	0.904	0.5733	NW_021025545.1	981006	983890	+	LOC114259674	--	K17839 polyamine oxidase [EC:1.5.3.17 1.5.3.-] | (RefSeq) polyamine oxidase 5 isoform X1 (A)	ko00330: Arginine and proline metabolism; ko00410: beta-Alanine metabolism; ko00770: Pantothenate and CoA biosynthesis; ko01100: Metabolic pathways
LOC114259676	0.9742	0.5135	0.4692	0.9263	0.7624	1.1706	0.893	0.6754	1.0062	0.6181	1.1319	1.0102	NW_021025545.1	987699	991420	+	LOC114259676	--	K22684 metacaspase-1 [EC:3.4.22.-] | (RefSeq) metacaspase-1-like (A)	--
LOC114259677	1.2787	1.3514	1.5175	2.6462	2.0594	2.8524	1.9227	2.2684	1.5461	1.2686	1.056	0.8682	NW_021025545.1	996735	999743	-	LOC114259677	--	--	--
LOC114259679	1.4515	1.518	2.0273	3.3813	3.4121	3.087	3.3021	3.2101	3.4205	3.0323	3.2401	3.2077	NW_021025545.1	1002360	1006105	-	LOC114259679	--	--	--
LOC114259681	1.4044	0.9935	1.0822	0.967	1.0991	1.5015	1.5473	1.3753	1.3332	0.9931	0.8159	0.8937	NW_021025545.1	1061840	1069332	+	LOC114259681	--	--	--
LOC114259682	1.3246	1.0324	1.4261	0.5117	0.2684	0.4455	0.4232	0.749	0.6199	0.3808	0.3487	0.3018	NW_021025545.1	1079410	1084213	+	LOC114259682	--	--	--
LOC114259687	15.4933	14.2243	15.601	24.1028	22.6676	24.4458	16.5869	16.0109	16.5314	18.6626	17.9491	17.6398	NW_021025545.1	1182586	1198358	-	LOC114259687	--	K00924 kinase [EC:2.7.1.-] | (RefSeq) CDPK-related protein kinase-like (A)	--
LOC114259691	12.3722	13.2111	12.589	4.7601	4.6181	3.8565	7.5965	7.1804	7.8374	5.5491	6.527	6.0151	NW_021025545.1	1412272	1415310	+	LOC114259691	--	--	--
LOC114259693	3.1609	3.0514	2.7224	1.127	1.4519	1.9033	1.6967	1.1519	2.6801	1.6659	1.4311	1.3322	NW_021024598.1	188044	198615	-	LOC114259693	--	--	--
LOC114259694	13.1689	12.337	13.1645	9.6125	8.2153	8.6671	6.5866	6.6861	6.8971	8.77	7.4273	7.3079	NW_021025545.1	1527947	1535623	-	LOC114259694	--	K04420 mitogen-activated protein kinase kinase kinase 2 [EC:2.7.11.25] | (RefSeq) mitogen-activated protein kinase kinase kinase 5-like isoform X1 (A)	--
LOC114259695	0.2779	0.4674	0.2352	1.8015	1.6109	1.4759	1.4206	1.0158	1.4911	1.6849	1.6598	1.7496	NW_021025545.1	1585278	1589784	+	LOC114259695	--	K14486 auxin response factor | (RefSeq) auxin response factor 19-like (A)	ko04075: Plant hormone signal transduction
LOC114259700	5.8593	6.2273	6.7071	0.9711	1.162	1.1019	2.2535	1.9454	1.468	1.1127	0.9056	0.9797	NW_021025545.1	1917042	1923038	+	LOC114259700	--	--	--
LOC114259748	1.5807	1.1738	0.8491	1.4452	1.577	1.8071	2.9216	2.9947	3.3206	1.2118	1.3315	1.1081	NW_021024496.1	1479958	1487885	-	LOC114259748	--	K14819 dual specificity phosphatase 12 [EC:3.1.3.16 3.1.3.48] | (RefSeq) dual specificity protein phosphatase 12-like (A)	--
LOC114259753	11.5755	12.4471	12.299	23.6473	26.9413	26.4006	21.2979	23.6763	24.1306	22.4487	24.9559	23.8913	NW_021025547.1	1545532	1548556	+	LOC114259753	--	--	--
LOC114259755	714.122	693.293	698.406	205.611	203.044	228.664	425.827	447.496	423.171	261.406	240.559	259.805	NW_021025547.1	76997	80228	+	LOC114259755	--	--	--
LOC114259756	1890.68	1993.71	1810.79	1088.91	1014.43	984.917	1133.29	1120.13	1187.13	1215.96	1385.69	1397.2	NW_021025547.1	95480	96291	+	LOC114259756	--	K01802 peptidylprolyl isomerase [EC:5.2.1.8] | (RefSeq) peptidyl-prolyl cis-trans isomerase (A)	--
LOC114259757	7.483	9.4903	8.0334	3.5157	3.6791	4.1506	6.6009	4.661	4.4206	3.712	3.8067	3.5567	NW_021025547.1	106059	111418	+	LOC114259757	--	K22733 magnesium transporter | (RefSeq) probable magnesium transporter NIPA6 isoform X1 (A)	--
LOC114259759	23.3116	23.5763	24.9548	25.6034	27.4232	26.2986	25.035	24.136	25.3982	25.3603	26.4761	24.7701	NW_021025547.1	125818	129035	+	LOC114259759	--	--	--
LOC114259760	65.2197	67.9362	71.1511	24.7256	26.8295	24.1552	29.9749	30.1984	29.3483	28.1957	27.1003	29.9429	NW_021025547.1	152104	154673	+	LOC114259760	--	--	--
LOC114259762	45.7768	41.9839	40.8261	23.5213	23.2277	24.3437	31.2172	31.5601	33.7026	30.4944	30.0799	32.5793	NW_021025547.1	281209	284478	+	LOC114259762	--	K02069 UDP-glucose/iron transport system permease protein | (RefSeq) protein ALUMINUM SENSITIVE 3-like (A)	--
LOC114259765	0.7507	0.4686	0.6388	0.4677	0.2798	0.4511	0.2779	0.4684	0.4105	0.2778	0.229	0.3303	NW_021025547.1	720893	725377	-	LOC114259765	--	--	--
LOC114259766	80.6012	82.9236	83.4847	53.6791	53.7914	55.8023	57.2768	59.7715	55.4307	53.2316	51.1864	51.1603	NW_021025547.1	707171	720974	+	LOC114259766	--	K00873 pyruvate kinase [EC:2.7.1.40] | (RefSeq) plastidial pyruvate kinase 2 (A)	ko00010: Glycolysis / Gluconeogenesis; ko00620: Pyruvate metabolism; ko01100: Metabolic pathways; ko01110: Biosynthesis of secondary metabolites; ko01200: Carbon metabolism; ko01230: Biosynthesis of amino acids
LOC114259783	4.1061	4.0504	4.324	15.8027	16.6418	15.0302	17.7927	16.904	15.5456	14.6149	14.8233	14.2102	NW_021025547.1	756131	757222	-	LOC114259783	--	K01183 chitinase [EC:3.2.1.14] | (RefSeq) hevamine-A-like (A)	ko00520: Amino sugar and nucleotide sugar metabolism; ko01100: Metabolic pathways
LOC114259791	0.2075	0.3004	0.1739	0.3945	0.6278	0.4678	0.5515	0.5005	0.5848	0.6362	0.6641	0.5861	NW_021025551.1	269616	274403	-	LOC114259791	--	K06627 cyclin-A | (RefSeq) uncharacterized protein LOC114309791 isoform X1 (A)	--
LOC114259801	30.354	29.7415	33.6386	28.0393	27.0116	31.2882	28.9578	28.1451	25.3501	25.6237	24.9861	22.2238	NW_021025552.1	908827	915921	-	LOC114259801	--	--	--
LOC114259805	0.3707	0.7269	0.7766	0.1322	0.1252	0.19	0.1184	0.1397	0.1837	0.0355	0.0781	0.0845	NW_021025552.1	1088574	1096633	+	LOC114259805	--	K13418 somatic embryogenesis receptor kinase 1 [EC:2.7.10.1 2.7.11.1] | (RefSeq) LRR receptor kinase BAK1 (A)	--
LOC114259807	1.4034	2.1802	1.2167	0.4601	0.3138	0.3472	1.435	1.5568	1.6201	0.5194	1.4675	0.5292	NW_021025552.1	1161566	1162668	+	LOC114259807	--	K09841 xanthoxin dehydrogenase [EC:1.1.1.288] | (RefSeq) xanthoxin dehydrogenase (A)	ko00906: Carotenoid biosynthesis; ko01100: Metabolic pathways; ko01110: Biosynthesis of secondary metabolites
LOC114259808	1.39	1.1903	1.1481	3.1975	2.4472	3.1709	2.1318	2.0058	2.8242	3.0936	2.8327	3.0645	NW_021025552.1	1292065	1310811	+	LOC114259808	--	K08736 DNA mismatch repair protein MSH3 | (RefSeq) DNA mismatch repair protein MSH3 (A)	ko03430: Mismatch repair
LOC114259810	4.017	3.5877	4.5012	3.7872	3.5321	4.0823	3.9332	4.0724	2.939	2.4532	1.7492	1.7373	NW_021025552.1	1324996	1354491	+	LOC114259810	--	K01939 adenylosuccinate synthase [EC:6.3.4.4] | (RefSeq) adenylosuccinate synthetase 2, chloroplastic-like (A)	ko00230: Purine metabolism; ko00250: Alanine, aspartate and glutamate metabolism; ko01100: Metabolic pathways; ko01232: Nucleotide metabolism; ko01240: Biosynthesis of cofactors
LOC114259814	5.0636	6.2801	6.8759	3.611	2.9644	3.1716	3.5235	3.3935	3.1597	3.3427	3.436	2.9481	NW_021025552.1	1323342	1324550	+	LOC114259814	--	K01939 adenylosuccinate synthase [EC:6.3.4.4] | (RefSeq) adenylosuccinate synthetase 2, chloroplastic-like (A)	ko00230: Purine metabolism; ko00250: Alanine, aspartate and glutamate metabolism; ko01100: Metabolic pathways; ko01232: Nucleotide metabolism; ko01240: Biosynthesis of cofactors
LOC114259823	2.4124	2.4552	2.8282	1.7826	1.7435	1.7427	1.5751	1.534	1.4723	1.2033	1.5547	1.6687	NW_021025554.1	38767	44276	+	LOC114259823	--	K19729 guanine nucleotide-binding protein G(t) subunit alpha 3 | (RefSeq) guanine nucleotide-binding protein alpha-1 subunit (A)	--
LOC114259827	5.3461	3.7274	4.11	1.2513	1.7482	1.8265	2.4948	2.26	2.1012	1.8075	2.448	2.1486	NW_021025554.1	62604	66630	-	LOC114259827	--	--	--
LOC114259828	1.7971	2.6204	2.51	0.5073	0.5463	0.7195	0.5168	1.0726	0.7916	0.5812	0.615	0.5374	NW_021024496.1	1525112	1534773	-	LOC114259828	--	--	--
LOC114259829	5.0967	4.4758	5.2166	3.1444	2.7332	2.592	3.063	2.9333	2.9819	2.3265	2.3596	2.5173	NW_021025554.1	69269	80469	-	LOC114259829	--	--	--
LOC114259830	1.7362	1.884	1.7295	1.8428	2.4002	1.9451	2.1055	1.9483	2.5255	2.5073	1.4625	2.7597	NW_021025554.1	99400	102269	-	LOC114259830	--	K12741 heterogeneous nuclear ribonucleoprotein A1/A3 | (RefSeq) uncharacterized protein LOC114259830 (A)	ko03040: Spliceosome
LOC114259832	0.3453	0.4861	0.4555	0.4378	0.622	0.7078	1.4711	1.4753	1.014	0.8383	0.6787	0.5507	NW_021025554.1	551496	553865	+	LOC114259832	--	K24544 cytochrome P450 family 714 subfamily C | (RefSeq) cytochrome P450 714C2-like (A)	--
LOC114259833	0.7919	0.7094	1.0055	1.369	1.1476	1.4572	1.5089	1.7006	1.2525	0.952	1.2279	1.0168	NW_021024598.1	161144	164424	+	LOC114259833	--	K18417 ERI1 exoribonuclease 2 [EC:3.1.-.-] | (RefSeq) uncharacterized protein LOC114311923 (A)	--
LOC114259834	0.1742	0.4437	0.3243	0.9108	1.349	1.3387	2.9975	2.1301	1.8411	1.6467	1.2225	1.3226	NW_021025554.1	571877	574230	+	LOC114259834	--	K24544 cytochrome P450 family 714 subfamily C | (RefSeq) cytochrome P450 714C2-like (A)	--
LOC114259835	0.5727	0.3152	0.6174	1.3183	1.4333	1.3593	2.0956	1.9998	1.4073	1.2709	1.7011	0.6867	NW_021025554.1	646509	648794	+	LOC114259835	--	K24544 cytochrome P450 family 714 subfamily C | (RefSeq) cytochrome P450 714C2-like (A)	--
LOC114259845	2.4426	2.3092	1.8889	2.0995	2.1329	1.9802	2.7515	2.4833	2.7962	2.592	2.2784	2.5152	NW_021024598.1	155186	168079	+	LOC114259845	--	K02519 translation initiation factor IF-2 | (RefSeq) LOW QUALITY PROTEIN: translation initiation factor IF-2, chloroplastic-like (A)	--
LOC114259848	38.2936	38.2749	37.0694	37.0474	36.3226	37.4188	42.4391	38.8545	43.9182	43.1115	45.0392	43.3568	NW_021025555.1	38165	43922	-	LOC114259848	--	K00522 ferritin heavy chain [EC:1.16.3.2] | (RefSeq) ferritin-1, chloroplastic-like (A)	--
LOC114259849	2.2012	2.1029	2.6474	0.7413	1.1895	1.175	0.2813	0.5532	0.404	0.668	0.6567	0.6269	NW_021025555.1	36194	37798	+	LOC114259849	--	--	--
LOC114259851	8.6174	7.9124	7.5986	4.5746	4.6074	3.8388	6.289	5.7854	5.0163	5.089	5.6429	5.9938	NW_021025556.1	141377	148340	-	LOC114259851	--	K13430 serine/threonine-protein kinase PBS1 [EC:2.7.11.1] | (RefSeq) serine/threonine-protein kinase PBS1-like (A)	ko04626: Plant-pathogen interaction
LOC114259852	1.1307	1.3405	1.6992	0.8299	1.1148	1.1995	1.3791	1.0569	1.1883	1.1101	0.8187	0.5423	NW_021025556.1	249460	258799	+	LOC114259852	--	K03233 elongation factor 1-gamma | (RefSeq) elongation factor 1-gamma-like (A)	--
LOC114259854	15.5171	16.5778	14.2174	6.1082	6.6748	5.7573	6.0924	6.3956	6.2061	5.6862	6.8492	6.9007	NW_021025556.1	347885	398050	+	LOC114259854	--	K00167 2-oxoisovalerate dehydrogenase E1 component beta subunit [EC:1.2.4.4] | (RefSeq) 2-oxoisovalerate dehydrogenase subunit beta 1, mitochondrial isoform X1 (A)	ko00280: Valine, leucine and isoleucine degradation; ko00640: Propanoate metabolism; ko01100: Metabolic pathways; ko01110: Biosynthesis of secondary metabolites
LOC114259855	30.7357	30.9862	30.1406	11.6898	11.6897	11.6438	15.9119	13.6107	17.5484	15.45	13.699	14.182	NW_021025556.1	400642	413770	-	LOC114259855	--	--	--
LOC114259857	34.6119	35.3089	34.1077	11.9439	10.9393	12.3499	17.0632	15.5954	17.5147	13.4173	14.692	14.8239	NW_021025556.1	480039	485721	-	LOC114259857	--	K14502 protein brassinosteroid insensitive 2 [EC:2.7.11.1] | (RefSeq) shaggy-related protein kinase eta-like (A)	ko04075: Plant hormone signal transduction
LOC114259858	42.4575	42.0251	44.5979	125.823	126.049	126.593	113.416	119.799	110.47	113.955	109.399	110.239	NW_021025556.1	471958	479269	+	LOC114259858	--	K14455 aspartate aminotransferase, mitochondrial [EC:2.6.1.1] | (RefSeq) aspartate aminotransferase, mitochondrial (A)	ko00220: Arginine biosynthesis; ko00250: Alanine, aspartate and glutamate metabolism; ko00270: Cysteine and methionine metabolism; ko00330: Arginine and proline metabolism; ko00350: Tyrosine metabolism; ko00360: Phenylalanine metabolism; ko00400: Phenylalanine, tyrosine and tryptophan biosynthesis; ko00710: Carbon fixation in photosynthetic organisms; ko00950: Isoquinoline alkaloid biosynthesis; …
LOC114259862	17.0432	15.2147	18.3178	5.4218	5.2042	5.3574	6.5428	7.8023	5.6932	5.2943	3.5224	4.3881	NW_021025556.1	552239	553923	+	LOC114259862	--	K16818 phospholipase A1 [EC:3.1.1.32] | (RefSeq) phospholipase A(1) DAD1, chloroplastic-like (A)	ko00564: Glycerophospholipid metabolism; ko00592: alpha-Linolenic acid metabolism; ko01100: Metabolic pathways; ko01110: Biosynthesis of secondary metabolites
LOC114259864	6.3064	6.1605	6.676	3.0695	2.9211	4.386	4.337	4.1887	4.299	3.7123	3.9209	2.9419	NW_021025556.1	846531	849562	-	LOC114259864	--	K11838 ubiquitin carboxyl-terminal hydrolase 7 [EC:3.4.19.12] | (RefSeq) ubiquitin carboxyl-terminal hydrolase 12-like (A)	--
LOC114259868	10.0535	9.8875	7.9247	3.5694	4.4464	3.4787	2.5238	2.8174	2.8767	2.7794	3.0106	2.7415	NW_021024598.1	688064	690952	-	LOC114259868	--	--	--
LOC114259870	1.7056	1.9938	2.1837	0.8869	1.5553	1.1745	1.4441	1.4199	1.0095	0.7968	0.7857	0.7286	NW_021025556.1	488644	490646	+	LOC114259870	--	--	--
LOC114259879	0.0307	0	0	0.1461	0.0996	0.126	0.2514	0.2162	0.3249	0.2827	0.3624	0.224	NW_021025556.1	1770400	1773900	-	LOC114259879	--	K14638 solute carrier family 15 (peptide/histidine transporter), member 3/4 | (RefSeq) protein NRT1/ PTR FAMILY 5.5-like (A)	--
LOC114259881	3.8661	2.5645	2.0841	2.3862	2.1259	2.155	1.7337	2.5228	2.0315	1.6639	2.7995	1.4834	NW_021025556.1	666777	669562	+	LOC114259881	--	--	--
LOC114259883	4.2953	5.4032	4.1449	2.8589	3.2918	2.8416	3.8328	3.0226	3.268	3.263	3.2564	2.9179	NW_021025556.1	1112604	1115560	-	LOC114259883	--	K11838 ubiquitin carboxyl-terminal hydrolase 7 [EC:3.4.19.12] | (RefSeq) ubiquitin carboxyl-terminal hydrolase 12-like (A)	--
LOC114259894	0.5858	0.532	0.4574	0.2336	0.1634	0.0581	0.2705	0.4939	0.5826	0.1738	0.2547	0.155	NW_021025557.1	502609	506410	+	LOC114259894	--	K13416 brassinosteroid insensitive 1-associated receptor kinase 1 [EC:2.7.10.1 2.7.11.1] | (RefSeq) BRASSINOSTEROID INSENSITIVE 1-associated receptor kinase 1-like isoform X1 (A)	ko04016: MAPK signaling pathway - plant; ko04075: Plant hormone signal transduction; ko04626: Plant-pathogen interaction
LOC114259896	17.5274	17.3052	17.1172	28.8984	31.445	27.1585	12.4301	11.5982	14.765	21.2639	20.9037	20.544	NW_021024598.1	880969	889809	+	LOC114259896	--	K12133 MYB-related transcription factor LHY | (RefSeq) protein LHY-like isoform X1 (A)	ko04712: Circadian rhythm - plant
LOC114259897	5.2588	5.0187	5.2967	13.955	13.7264	14.4966	14.3912	14.5467	13.0505	15.731	13.854	13.0616	NW_021025557.1	637902	645623	-	LOC114259897	--	K13430 serine/threonine-protein kinase PBS1 [EC:2.7.11.1] | (RefSeq) probable serine/threonine-protein kinase PBL7 isoform X1 (A)	ko04626: Plant-pathogen interaction
LOC114259908	10.8238	13.0986	10.5953	10.9953	14.6979	11.0937	12.0128	8.4629	12.3062	13.546	11.6112	18.21	NW_021025557.1	702337	703075	-	LOC114259908	--	--	--
LOC114259909	2.8469	2.6992	3.1242	3.577	2.1978	2.7095	4.2623	2.9641	2.3288	2.884	2.9976	2.409	NW_021025557.1	703236	704823	-	LOC114259909	--	--	--
LOC114259910	9.1781	10.0836	9.5027	27.1573	26.2796	25.8574	26.3317	22.8137	24.4575	25.9393	24.9437	26.1114	NW_021025559.1	50793	63500	-	LOC114259910	--	--	--
LOC114259912	3.187	2.5639	2.8068	3.4782	3.8518	4.0872	4.6552	4.4822	3.8588	3.5867	2.8698	3.2763	NW_021025559.1	421825	425441	-	LOC114259912	--	K13415 protein brassinosteroid insensitive 1 [EC:2.7.10.1 2.7.11.1] | (RefSeq) systemin receptor SR160 (A)	ko04075: Plant hormone signal transduction
LOC114259928	0.9294	0.9647	1.0608	0.3991	0.486	0.5377	0.5364	0.5576	0.8583	0.4482	0.543	0.3005	NW_021025560.1	460420	465524	-	LOC114259928	--	K13430 serine/threonine-protein kinase PBS1 [EC:2.7.11.1] | (RefSeq) probable serine/threonine-protein kinase PBL7 isoform X1 (A)	ko04626: Plant-pathogen interaction
LOC114259929	0.6779	0.6172	0.4153	0.4919	0.4242	0.4754	0.7479	1.0223	0.7701	0.465	0.4959	0.4877	NW_021025560.1	480705	484910	-	LOC114259929	--	K13430 serine/threonine-protein kinase PBS1 [EC:2.7.11.1] | (RefSeq) probable serine/threonine-protein kinase PBL7 isoform X1 (A)	ko04626: Plant-pathogen interaction
LOC114259930	0.5139	0.6202	0.9136	0.9329	0.6817	0.5746	0.9076	0.8689	0.7203	0.5552	0.8265	0.5748	NW_021025560.1	489454	492129	-	LOC114259930	--	--	--
LOC114259932	3.5779	4.0761	4.7178	0.1057	0.2882	0.3872	2.0222	1.4744	1.6249	0.4089	0.2246	0.162	NW_021025560.1	602266	604667	+	LOC114259932	--	K14494 DELLA protein | (RefSeq) DELLA protein SLN1-like (A)	ko04075: Plant hormone signal transduction
LOC114259934	2.1554	2.4926	2.1324	0.2402	0.364	0.1381	0.7231	0.711	0.7565	0.3227	0.4113	0.1841	NW_021025560.1	665888	674581	+	LOC114259934	--	--	--
LOC114259936	87.0655	94.393	82.6402	10.2723	10.888	9.8114	14.3086	13.4266	14.0149	11.6021	11.4042	11.7145	NW_021025560.1	988318	990174	+	LOC114259936	--	K08235 xyloglucan:xyloglucosyl transferase [EC:2.4.1.207] | (RefSeq) xyloglucan endotransglucosylase/hydrolase protein 9 (A)	--
LOC114259938	1.081	1.0978	1.3366	0.5729	0.8619	0.6539	1.0328	0.8195	1.0148	0.6793	0.4478	0.4845	NW_021025560.1	1111462	1115813	+	LOC114259938	--	K13457 disease resistance protein RPM1 | (RefSeq) disease resistance protein RPM1-like isoform X1 (A)	ko04626: Plant-pathogen interaction
LOC114259939	6.3136	6.8552	6.9477	6.5909	7.1101	5.7018	6.0491	5.9475	6.0288	7.108	6.5084	8.6505	NW_021025560.1	1206288	1207496	+	LOC114259939	--	--	--
LOC114259949	4.4919	6.083	5.5071	3.0609	2.9938	2.9926	3.8273	4.4403	5.2103	2.1236	2.3333	2.3879	NW_021025560.1	513451	514313	-	LOC114259949	--	--	--
LOC114259951	9.5632	10.1574	9.7194	3.6253	2.9724	3.2672	4.3458	3.4559	3.0836	5.4626	4.7386	5.1264	NW_021025560.1	1055312	1056165	+	LOC114259951	--	--	--
LOC114259953	0.8843	0.8407	1.1977	1.1466	0.7385	0.5356	1.3973	1.4951	1.0269	0.493	0.474	0.4396	NW_021025562.1	733	6533	-	LOC114259953	--	K14792 rRNA biogenesis protein RRP5 | (RefSeq) rRNA biogenesis protein RRP5 isoform X1 (A)	--
LOC114259955	2.6794	3.074	2.343	0.6425	0.7051	0.597	0.9767	1.1008	0.9031	1.0181	0.3533	0.9555	NW_021024598.1	1030929	1036095	-	LOC114259955	--	K20242 ecotropic viral integration site 5 protein | (RefSeq) EVI5-like protein (A)	--
LOC114259956	3.4026	3.935	4.2574	2.0221	1.494	1.0898	1.3046	1.4965	2.0608	1.6303	1.881	2.1318	NW_021025562.1	27508	40110	+	LOC114259956	--	K19562 bifunctional dethiobiotin synthetase / adenosylmethionine---8-amino-7-oxononanoate aminotransferase [EC:6.3.3.3 2.6.1.62] | (RefSeq) bifunctional dethiobiotin synthetase/7,8-diamino-pelargonic acid aminotransferase, mitochondrial (A)	ko00780: Biotin metabolism; ko01100: Metabolic pathways; ko01240: Biosynthesis of cofactors
LOC114259959	0.7426	0.3983	0.6237	0.3461	0.3147	0.6119	0.3573	0.2927	0.372	0.2121	0.2821	0.146	NW_021025562.1	349856	361483	+	LOC114259959	--	K01240 uridine nucleosidase [EC:3.2.2.3] | (RefSeq) uridine nucleosidase 1-like (A)	ko00240: Pyrimidine metabolism; ko00760: Nicotinate and nicotinamide metabolism; ko01100: Metabolic pathways; ko01232: Nucleotide metabolism
LOC114259963	0.4524	0.3143	0.3829	0.8407	0.8223	0.5058	0.8199	0.9302	0.6159	0.2995	0.5543	0.4872	NW_021025562.1	225832	230189	-	LOC114259963	--	K13510 lysophosphatidylcholine acyltransferase / lyso-PAF acetyltransferase [EC:2.3.1.23 2.3.1.67] | (RefSeq) lysophospholipid acyltransferase LPEAT2-like isoform X1 (A)	ko00564: Glycerophospholipid metabolism; ko00565: Ether lipid metabolism; ko01100: Metabolic pathways
LOC114259967	16.5792	15.7466	16.6939	151.35	155.196	157.045	158.971	165.088	152.617	187.222	173.364	178.407	NW_021025563.1	75372	85872	+	LOC114259967	--	K15718 linoleate 9S-lipoxygenase [EC:1.13.11.58] | (RefSeq) probable linoleate 9S-lipoxygenase 5 (A)	ko00591: Linoleic acid metabolism
LOC114259968	129.754	129.315	129.46	179.964	181.264	168.518	122.713	114.328	123.752	150.879	156.209	154.184	NW_021024598.1	1210965	1218247	+	LOC114259968	--	--	--
LOC114259972	0	0	0	0	0	0	0	0	0	0	0	0	NW_021025565.1	113435	125987	+	LOC114259972	--	K00549 5-methyltetrahydropteroyltriglutamate--homocysteine methyltransferase [EC:2.1.1.14] | (RefSeq) 5-methyltetrahydropteroyltriglutamate-- homocysteine methyltransferase-like isoform X1 (A)	ko00270: Cysteine and methionine metabolism; ko00450: Selenocompound metabolism; ko01100: Metabolic pathways; ko01110: Biosynthesis of secondary metabolites; ko01230: Biosynthesis of amino acids
LOC114259977	56.8006	63.0375	60.5356	30.4852	31.1757	32.9663	56.187	59.7488	59.4134	25.3924	22.7414	26.3801	NW_021025567.1	66192	67751	-	LOC114259977	--	--	--
LOC114259978	8.8154	8.3101	9.1399	17.5609	17.7693	16.9895	14.9854	16.0111	15.913	15.527	14.4641	14.3666	NW_021025567.1	80580	96038	-	LOC114259978	--	K14169 cytoplasmic tRNA 2-thiolation protein 2 | (RefSeq) cytoplasmic tRNA 2-thiolation protein 2 isoform X1 (A)	ko04122: Sulfur relay system
LOC114259980	59.8558	61.3893	59.1999	93.4038	92.2101	90.4968	79.4307	78.3577	90.1135	91.5174	90.367	92.8107	NW_021025567.1	638370	642858	+	LOC114259980	--	K17506 protein phosphatase 1L [EC:3.1.3.16] | (RefSeq) probable protein phosphatase 2C 11 (A)	--
LOC114259988	36.8993	35.6775	37.2236	9.8446	10.6928	9.197	14.5854	14.7451	13.9603	9.4587	9.8601	10.3264	NW_021024496.1	1626177	1633533	-	LOC114259988	--	--	--
LOC114259995	5.8526	5.7862	6.1718	9.8559	9.6026	8.239	6.4888	4.6076	5.0938	9.8385	10.0976	10.0244	NW_021024598.1	1217799	1218652	-	LOC114259995	--	--	--
LOC114260000	0.6212	0.5767	0.8454	0.8633	0.8264	0.4408	0.2932	0.5765	0.7578	0.8426	1.1271	1.6549	NW_021025568.1	761401	767204	-	LOC114260000	--	K10578 ubiquitin-conjugating enzyme E2 J1 [EC:2.3.2.23] | (RefSeq) uncharacterized protein LOC114260000 (A)	ko04120: Ubiquitin mediated proteolysis; ko04141: Protein processing in endoplasmic reticulum
LOC114260003	56.0787	57.4636	57.1728	58.749	65.3616	54.3148	109.155	111.974	106.756	103.487	102.923	113.175	NW_021025568.1	1326603	1327294	-	LOC114260003	--	K09286 EREBP-like factor | (RefSeq) ethylene-responsive transcription factor TINY-like (A)	--
LOC114260004	26.9458	25.2346	28.1033	6.2148	7.6876	6.1081	11.0728	10.2425	10.9516	7.4671	7.3141	7.4747	NW_021025568.1	66671	69028	-	LOC114260004	--	--	--
LOC114260006	19.2871	19.4342	19.1628	31.4731	31.9086	32.9321	35.8049	33.2318	30.6218	31.6041	32.0757	31.9909	NW_021025568.1	148905	156369	+	LOC114260006	--	K13436 pto-interacting protein 1 [EC:2.7.11.1] | (RefSeq) PTI1-like tyrosine-protein kinase 3 (A)	ko04626: Plant-pathogen interaction
LOC114260007	2.4419	2.2398	2.1675	5.0125	5.007	5.2394	3.8967	3.0283	3.2368	3.9365	3.1719	3.9306	NW_021025568.1	271803	277410	-	LOC114260007	--	K02178 checkpoint serine/threonine-protein kinase [EC:2.7.11.1] | (RefSeq) mitotic spindle checkpoint protein BUBR1 (A)	--
LOC114260012	3.9067	3.476	3.8053	1.4721	1.5761	2.5279	1.6567	1.5383	1.3957	0.9799	0.8796	0.8695	NW_021025568.1	488420	501759	+	LOC114260012	--	--	--
LOC114260014	3.2744	3.1644	2.7421	3.2309	3.6725	3.1239	3.011	2.6499	3.955	4.0259	4.3888	4.0537	NW_021025568.1	767756	772403	+	LOC114260014	--	K03348 anaphase-promoting complex subunit 1 | (RefSeq) anaphase-promoting complex subunit 1 (A)	ko04120: Ubiquitin mediated proteolysis
LOC114260015	1.0244	1.3447	1.7572	0.6152	0.4662	0.3316	0.3859	0.5962	0.19	0.0827	0.0908	0.0983	NW_021025568.1	878158	881116	-	LOC114260015	--	K08073 bifunctional polynucleotide phosphatase/kinase [EC:3.1.3.32 2.7.1.78] | (RefSeq) polynucleotide 3'-phosphatase ZDP (A)	--
LOC114260016	2.2451	2.3222	1.9199	0.4139	0.3219	0.4696	0.7964	0.6448	0.6458	0.4039	0.386	0.5011	NW_021025568.1	886271	888602	-	LOC114260016	--	--	--
LOC114260018	8.1168	8.748	8.279	2.5038	2.2769	1.7147	3.9595	4.329	3.6844	2.7788	2.2965	2.9362	NW_021025568.1	889839	891561	+	LOC114260018	--	--	--
LOC114260022	32.8779	34.2575	34.1676	34.1647	30.9967	30.5125	30.6059	30.6944	32.7585	34.1084	36.651	35.5764	NW_021025568.1	1078242	1081283	+	LOC114260022	--	K03686 molecular chaperone DnaJ | (RefSeq) uncharacterized protein LOC114313835 isoform X1 (A)	--
LOC114260023	2.0629	1.9745	2.3555	1.0022	1.0578	0.8025	0.6928	0.8477	0.9153	0.9812	0.7864	0.7684	NW_021025568.1	1193823	1208383	-	LOC114260023	--	K08287 dual-specificity kinase [EC:2.7.12.1] | (RefSeq) serine/threonine-protein kinase AFC1-like (A)	--
LOC114260024	17.1196	15.2874	16.1957	8.4645	8.8073	9.5102	10.8525	12.46	10.7079	9.7908	8.3064	9.4231	NW_021025568.1	1249893	1251451	-	LOC114260024	--	--	--
LOC114260025	13.2154	14.0367	13.4439	10.6428	10.6234	9.9298	26.3031	24.8682	24.6101	21.8129	24.6015	25.8864	NW_021025568.1	1446371	1447505	-	LOC114260025	--	K09286 EREBP-like factor | (RefSeq) dehydration-responsive element-binding protein 1A-like (A)	--
LOC114260028	3.9252	3.7488	4.6322	1.5168	1.7469	1.2048	1.717	2.1312	2.3115	1.2391	1.5737	1.3773	NW_021025568.1	1680116	1690947	+	LOC114260028	--	K17637 exocyst complex component 2 | (RefSeq) LOW QUALITY PROTEIN: exocyst complex component SEC5A-like (A)	--
LOC114260029	0.4899	0.5255	0.6083	0.5324	0.5043	0.3587	0.334	0.2111	0.3905	0.3398	0.452	0.3614	NW_021024598.1	1772035	1780164	+	LOC114260029	--	K05681 ATP-binding cassette, subfamily G (WHITE), member 2 | (RefSeq) ABC transporter G family member 22-like isoform X1 (A)	ko02010: ABC transporters
LOC114260030	18.7081	21.9039	17.8678	14.6128	14.5912	14.9394	25.9577	20.7415	23.7615	20.9599	16.6887	17.8482	NW_021025568.1	1889500	1894162	-	LOC114260030	--	--	--
LOC114260034	0.2944	0.0789	0.1599	0.7697	0.6098	1.0811	0.627	0.9617	1.3398	1.0155	1.2192	1.006	NW_021025568.1	718256	721780	-	LOC114260034	--	K13430 serine/threonine-protein kinase PBS1 [EC:2.7.11.1] | (RefSeq) probable serine/threonine-protein kinase PBL7 isoform X1 (A)	ko04626: Plant-pathogen interaction
LOC114260044	0.6811	0.6164	0.9248	0.1889	0.184	0.4654	0.6093	0.485	0.525	0.2176	0.3586	0.3621	NW_021025570.1	274880	280587	+	LOC114260044	--	K24926 tetratricopeptide repeat protein 1 | (RefSeq) tetratricopeptide repeat protein 1 (A)	--
LOC114260045	27.8877	26.5668	28.4307	8.5824	9.89	10.6549	11.6793	14.7371	12.3113	9.783	8.9666	7.8001	NW_021024598.1	1921803	1928492	+	LOC114260045	--	K07024 sucrose-6-phosphatase [EC:3.1.3.24] | (RefSeq) LOW QUALITY PROTEIN: sucrose-phosphatase 2-like (A)	ko00500: Starch and sucrose metabolism; ko01110: Biosynthesis of secondary metabolites
LOC114260047	0.253	0.3198	0.2692	0.3093	0.3906	0.5186	0.4065	0.3633	0.4457	0.2494	0.6697	0.4281	NW_021025570.1	487604	493516	+	LOC114260047	--	K10756 replication factor C subunit 3/5 | (RefSeq) replication factor C subunit 3 (A)	ko03030: DNA replication; ko03420: Nucleotide excision repair; ko03430: Mismatch repair
LOC114260051	2.2259	2.3651	2.1508	1.1181	1.4525	1.8509	2.0182	1.3932	1.7389	1.1269	1.0613	1.1864	NW_021025570.1	529733	531329	+	LOC114260051	--	K22763 deubiquitinase DESI2 [EC:3.4.19.12] | (RefSeq) deSI-like protein At4g17486 (A)	--
LOC114260053	1.2726	1.0522	0.9546	1.647	1.299	2.3188	1.012	1.1372	1.6194	1.4634	1.34	1.2886	NW_021025570.1	1179099	1183034	+	LOC114260053	--	K16275 E3 ubiquitin-protein ligase BAH [EC:2.3.2.27] | (RefSeq) probable E3 ubiquitin-protein ligase BAH1-like 1 isoform X1 (A)	--
LOC114260054	13.0387	13.1439	12.7355	19.3302	17.3132	18.9276	21.3304	21.8815	21.8009	16.2789	15.4214	17.4595	NW_021025570.1	1183198	1186338	-	LOC114260054	--	K14839 nucleolar protein 16 | (RefSeq) uncharacterized protein LOC114260054 (A)	--
LOC114260055	7.4744	5.5737	6.5783	3.7644	3.9838	3.673	4.5365	3.8084	3.6381	4.0032	3.6512	3.8567	NW_021025570.1	1395597	1397437	+	LOC114260055	--	K14505 cyclin D3, plant | (RefSeq) cyclin-D3-3-like (A)	ko04075: Plant hormone signal transduction
LOC114260056	1.2709	1.2703	1.4703	0.6225	0.7909	0.4342	0.9451	0.8518	0.9161	0.7677	0.8435	0.7721	NW_021025570.1	1459915	1462225	-	LOC114260056	--	K10436 microtubule-associated protein, RP/EB family | (RefSeq) microtubule-associated protein RP/EB family member 1C isoform X1 (A)	--
LOC114260060	3.5269	3.8664	3.9817	1.4769	1.6393	1.8168	1.0837	1.6534	1.4167	1.7512	1.2315	1.632	NW_021025570.1	1474447	1479858	-	LOC114260060	--	K13416 brassinosteroid insensitive 1-associated receptor kinase 1 [EC:2.7.10.1 2.7.11.1] | (RefSeq) BRASSINOSTEROID INSENSITIVE 1-associated receptor kinase 1-like isoform X1 (A)	ko04016: MAPK signaling pathway - plant; ko04075: Plant hormone signal transduction; ko04626: Plant-pathogen interaction
LOC114260061	14.79	13.4677	13.3422	11.2975	11.0783	12.2871	11.8947	11.6948	10.8734	10.8762	12.339	12.961	NW_021025570.1	1500963	1502969	-	LOC114260061	--	--	--
LOC114260086	14.1395	15.7838	11.1923	8.7518	8.1809	7.2305	6.8725	6.1787	10.1357	9.0292	9.8191	9.9882	NW_021025572.1	143421	166158	+	LOC114260086	--	--	--
LOC114260087	3.5303	3.6353	3.5502	2.6183	2.9762	1.9539	2.8877	1.3486	1.8038	1.7321	1.4274	2.8955	NW_021025572.1	139628	142540	+	LOC114260087	--	--	--
LOC114260089	1.2321	1.5028	1.2953	5.6688	5.8851	4.8885	6.8273	5.6337	6.7228	6.3378	6.0265	5.6866	NW_021025572.1	182618	184795	-	LOC114260089	--	K14016 ubiquitin fusion degradation protein 1 | (RefSeq) LOW QUALITY PROTEIN: ubiquitin fusion degradation protein 1 homolog (A)	ko04141: Protein processing in endoplasmic reticulum
LOC114260091	23.3216	20.7138	19.5575	66.2838	69.9814	72.5633	68.6108	68.914	73.312	71.4325	73.608	77.5865	NW_021025572.1	269480	274231	-	LOC114260091	--	K14016 ubiquitin fusion degradation protein 1 | (RefSeq) LOW QUALITY PROTEIN: ubiquitin fusion degradation protein 1 homolog (A)	ko04141: Protein processing in endoplasmic reticulum
LOC114260095	81.1492	72.4628	72.3609	36.0499	34.627	32.8374	49.4203	46.0265	51.4191	36.0349	39.5945	41.7239	NW_021025572.1	492756	496942	+	LOC114260095	--	--	--
LOC114260099	93.2325	99.407	95.2181	2.8405	3.5836	2.7254	2.7188	2.7061	3.1812	3.1962	2.1293	2.9617	NW_021025572.1	606803	610946	+	LOC114260099	--	K00218 protochlorophyllide reductase [EC:1.3.1.33] | (RefSeq) protochlorophyllide reductase-like isoform X1 (A)	ko00860: Porphyrin metabolism; ko01100: Metabolic pathways; ko01110: Biosynthesis of secondary metabolites
LOC114260100	1.0901	1.1492	1.2951	5.004	4.4691	4.7775	1.9217	2.4941	1.5896	3.7464	3.5465	4.5561	NW_021025572.1	844058	848022	+	LOC114260100	--	--	--
LOC114260104	3.8979	4.1157	3.705	2.4193	2.2819	1.8866	3.3212	3.3742	3.1477	2.4902	2.5537	2.7134	NW_021025572.1	1118457	1121527	-	LOC114260104	--	--	--
LOC114260106	309.108	319.139	296.828	71.7035	75.1153	72.7632	92.3669	92.6153	100.992	92.7833	103.357	101.75	NW_021025572.1	1181564	1188299	-	LOC114260106	--	K03671 thioredoxin 1 | (RefSeq) uncharacterized protein LOC114260106 (A)	--
LOC114260107	0.8818	0.3794	0.3819	0.468	0.5763	0.3783	0.3355	0.4535	0.4155	0.2358	0.4318	0.2616	NW_021025572.1	1185141	1187931	-	LOC114260107	--	K22684 metacaspase-1 [EC:3.4.22.-] | (RefSeq) metacaspase-1-like isoform X1 (A)	--
LOC114260122	0.8739	0.7616	1.1527	5.2624	5.4307	6.4189	4.7653	5.2709	5.0681	10.049	8.5879	11.6799	NW_021025572.1	1219664	1221481	+	LOC114260122	--	K10418 dynein light chain LC8-type | (RefSeq) dynein light chain-like (A)	--
LOC114260127	3.3805	2.8717	2.9496	4.473	4.0369	4.6763	3.9398	3.232	3.4571	3.2259	3.8034	3.5115	NW_021025573.1	804820	812167	-	LOC114260127	--	K03437 RNA methyltransferase, TrmH family | (RefSeq) uncharacterized protein LOC114302946 (A)	--
LOC114260128	29.3615	30.1198	29.5093	5.7608	5.2722	5.6366	4.3205	4.4353	4.4342	6.6218	6.386	5.5496	NW_021025573.1	893134	901225	-	LOC114260128	--	K13422 transcription factor MYC2 | (RefSeq) transcription factor MYC4-like (A)	ko04016: MAPK signaling pathway - plant; ko04075: Plant hormone signal transduction
LOC114260145	27.3632	28.4338	29.114	29.5986	29.8354	31.5513	43.1676	43.7966	41.6675	32.2076	32.6535	35.0427	NW_021025574.1	227686	229230	-	LOC114260145	--	K09391 transcription factor E2F7/8 | (RefSeq) E2F transcription factor-like E2FF (A)	--
LOC114260148	2.1449	2.1961	2.2242	1.2051	0.6849	0.7994	0.648	0.6861	1.2454	1.308	1.0676	0.8441	NW_021025574.1	270718	279262	-	LOC114260148	--	K09264 MADS-box transcription factor, plant | (RefSeq) MADS-box transcription factor ANR1-like (A)	--
LOC114260152	2.3391	2.5573	2.6248	0.5988	0.6806	0.4918	1.5024	1.3566	1.453	0.7357	0.5557	0.7652	NW_021025574.1	342395	363140	+	LOC114260152	--	--	--
LOC114260153	2.6503	2.1048	2.7208	2.8753	2.9195	2.7512	3.0572	2.5788	3.4572	3.2821	3.4632	3.4989	NW_021025574.1	369431	373462	-	LOC114260153	--	--	--
LOC114260154	15.8873	16.9931	15.2695	23.0312	22.1791	23.6234	31.0114	28.2519	30.2186	30.4029	26.2586	28.9288	NW_021025574.1	388116	391554	-	LOC114260154	--	--	--
LOC114260156	7.1759	6.2962	7.092	12.3295	12.8355	13.1399	9.5897	9.5129	10.111	10.2304	11.135	10.7652	NW_021024599.1	385070	401505	-	LOC114260156	--	K14510 serine/threonine-protein kinase CTR1 [EC:2.7.11.1] | (RefSeq) serine/threonine-protein kinase CTR1-like (A)	ko04016: MAPK signaling pathway - plant; ko04075: Plant hormone signal transduction
LOC114260157	10.3939	8.6452	9.022	0.3908	0.6981	0.7824	1.0807	0.9445	0.7242	1.2155	0.3957	0.7492	NW_021025574.1	427325	428661	+	LOC114260157	--	--	--
LOC114260158	64.1729	59.9611	59.7169	96.6395	96.1811	93.633	81.3227	79.5996	76.5924	91.115	92.6491	91.9393	NW_021025574.1	431253	438699	+	LOC114260158	--	--	--
LOC114260159	3.8499	4.1017	3.7301	2.0035	1.7993	2.4262	3.1385	2.5889	3.002	2.074	1.3805	1.6831	NW_021025574.1	459645	467459	+	LOC114260159	--	K11426 [histone H3]-lysine4/36 N-trimethyltransferase SMYD [EC:2.1.1.354 2.1.1.357] | (RefSeq) histone-lysine N-methyltransferase ASHR1 isoform X1 (A)	ko00310: Lysine degradation; ko01100: Metabolic pathways
LOC114260161	1.303	0.9783	1.1324	1.1563	1.8307	1.0684	1.5099	1.7465	0.8035	0.7991	0.439	0.6729	NW_021025574.1	616866	618372	+	LOC114260161	--	--	--
LOC114260171	2.2437	1.805	1.992	0.3473	0.1128	0.0535	0.0534	0.2623	0.1839	0.08	0.1319	0.0951	NW_021025574.1	321898	324293	+	LOC114260171	--	--	--
LOC114260172	1.5452	0.9041	0.654	1.7363	2.1255	2.3036	0.4309	0.5648	2.475	1.9384	1.7749	1.5361	NW_021025574.1	622699	624154	+	LOC114260172	--	K01527 nascent polypeptide-associated complex subunit beta | (RefSeq) nascent polypeptide-associated complex subunit beta-like (A)	--
LOC114260176	3.8307	3.4354	3.1868	31.1991	33.2236	31.0882	40.2911	40.7188	39.6664	54.0407	51.7351	54.4815	NW_021024599.1	376411	378110	-	LOC114260176	--	K01581 ornithine decarboxylase [EC:4.1.1.17] | (RefSeq) ornithine decarboxylase-like (A)	ko00330: Arginine and proline metabolism; ko00480: Glutathione metabolism; ko01100: Metabolic pathways; ko01110: Biosynthesis of secondary metabolites
LOC114260182	9.8603	9.7285	9.8742	5.6459	5.4458	6.7692	7.8783	6.6394	5.8319	5.2296	4.4011	4.8461	NW_021025576.1	253252	256694	-	LOC114260182	--	K13430 serine/threonine-protein kinase PBS1 [EC:2.7.11.1] | (RefSeq) serine/threonine-protein kinase PBS1-like (A)	ko04626: Plant-pathogen interaction
LOC114260185	2.4172	1.5665	2.7509	1.2768	0.7982	0.8946	1.9909	1.4174	2.1294	1.6986	1.7533	1.7744	NW_021025576.1	232680	233474	+	LOC114260185	--	--	--
LOC114260192	1.256	1.2554	1.1872	1.2666	1.2135	1.3263	0.9923	0.593	1.0059	0.9629	1.6351	1.266	NW_021025577.1	105203	108007	-	LOC114260192	--	K08176 MFS transporter, PHS family, inorganic phosphate transporter | (RefSeq) inorganic phosphate transporter 1-4-like (A)	--
LOC114260195	1131.02	1199.73	1089.44	28.5896	27.0201	24.4464	57.1338	59.502	60.953	35.4827	37.3941	43.2256	NW_021024599.1	440158	440947	-	LOC114260195	--	K02638 plastocyanin | (RefSeq) plastocyanin (A)	ko00195: Photosynthesis; ko01100: Metabolic pathways
LOC114260196	17.8517	19.369	19.0829	11.5021	12.8838	10.9541	11.3478	11.3933	13.1916	7.6981	10.0415	9.0974	NW_021025577.1	286145	287053	-	LOC114260196	--	K14516 ethylene-responsive transcription factor 1 | (RefSeq) ethylene-responsive transcription factor 1B-like (A)	ko04016: MAPK signaling pathway - plant; ko04075: Plant hormone signal transduction
LOC114260201	5.2599	5.0025	5.209	5.8701	6.4557	5.6195	7.1099	7.7074	6.499	5.3309	4.5621	4.509	NW_021025577.1	499430	504920	-	LOC114260201	--	--	--
LOC114260203	1.9596	2.1982	2.0303	0.7348	0.6563	0.7355	1.2699	1.2486	1.8236	0.8252	1.023	0.83	NW_021025577.1	652070	658965	+	LOC114260203	--	K14431 transcription factor TGA | (RefSeq) transcription factor TGA3-like isoform X1 (A)	ko04075: Plant hormone signal transduction
LOC114260205	0.3088	0.1863	0.1797	0.2202	0.584	0.6725	0.1973	0.194	0.136	0.3847	0.7803	0.4924	NW_021025577.1	686155	699441	-	LOC114260205	--	K01922 phosphopantothenate---cysteine ligase (ATP) [EC:6.3.2.51] | (RefSeq) phosphopantothenate--cysteine ligase 2-like isoform X1 (A)	ko00770: Pantothenate and CoA biosynthesis; ko01100: Metabolic pathways; ko01240: Biosynthesis of cofactors
LOC114260206	4.9614	5.1674	4.5372	5.3071	6.4155	5.9477	4.3028	4.186	5.2293	6.2147	6.9032	6.459	NW_021025577.1	679639	686160	+	LOC114260206	--	K01892 histidyl-tRNA synthetase [EC:6.1.1.21] | (RefSeq) histidine--tRNA ligase, chloroplastic/mitochondrial-like (A)	ko00970: Aminoacyl-tRNA biosynthesis
LOC114260207	4.5243	4.6964	4.1447	20.5724	21.0971	22.3253	12.3107	12.8741	12.632	11.1325	10.5111	10.3739	NW_021025577.1	701619	703803	+	LOC114260207	--	K09291 nucleoprotein TPR | (RefSeq) LOW QUALITY PROTEIN: nuclear-pore anchor (A)	ko03013: Nucleocytoplasmic transport
LOC114260216	0.2818	0.6548	0.4664	0.1786	0.0677	0	1.8566	1.4792	1.7927	0.312	0.4483	0.3709	NW_021025577.1	343112	345147	-	LOC114260216	--	K24028 salicylic acid 3-hydroxylase [EC:1.14.11.-] | (RefSeq) protein DOWNY MILDEW RESISTANCE 6-like (A)	--
LOC114260222	2.1368	1.5423	2.1941	1.6899	0.9928	1.4941	1.3068	1.7064	0.95	0.6736	1.0093	0.4368	NW_021025578.1	29981	59447	-	LOC114260222	--	K10908 DNA-directed RNA polymerase, mitochondrial [EC:2.7.7.6] | (RefSeq) DNA-directed RNA polymerase 3, chloroplastic-like (A)	--
LOC114260225	2.5725	2.7939	1.9402	1.4187	1.2511	0.7646	1.4203	1.1896	1.2011	0.9072	1.1485	0.8205	NW_021025578.1	277456	283528	-	LOC114260225	--	--	--
LOC114260228	2.5623	2.6026	2.3992	1.8375	1.8101	1.7166	1.7417	1.8851	1.5006	1.5144	1.4831	1.5002	NW_021025578.1	755437	772797	+	LOC114260228	--	K01176 alpha-amylase [EC:3.2.1.1] | (RefSeq) uncharacterized protein LOC114260228 (A)	ko00500: Starch and sucrose metabolism; ko01100: Metabolic pathways; ko01110: Biosynthesis of secondary metabolites
LOC114260233	3.3327	3.2945	3.0506	11.2251	12.0267	11.5499	10.2225	8.5175	9.3551	11.3238	11.1102	11.8908	NW_021025578.1	300184	303232	-	LOC114260233	--	K13430 serine/threonine-protein kinase PBS1 [EC:2.7.11.1] | (RefSeq) serine/threonine-protein kinase PBS1-like (A)	ko04626: Plant-pathogen interaction
LOC114260241	3.3086	3.6377	5.1346	9.7524	10.3702	14.2427	7.2169	9.7564	5.4408	5.4111	2.8799	3.6182	NW_021024599.1	694991	695474	+	LOC114260241	--	--	--
LOC114260242	5.8815	5.4963	5.6147	8.7839	9.2461	8.3724	7.2284	6.6292	7.2486	8.3346	7.4314	7.363	NW_021025579.1	56099	58119	+	LOC114260242	--	K14016 ubiquitin fusion degradation protein 1 | (RefSeq) LOW QUALITY PROTEIN: ubiquitin fusion degradation protein 1 homolog (A)	ko04141: Protein processing in endoplasmic reticulum
LOC114260245	0.0425	0	0.0791	0.4039	0.2755	0.566	0.6515	0.5125	0.393	0.3257	0.3579	0.3097	NW_021025579.1	287440	295767	+	LOC114260245	--	K18195 rhamnogalacturonan endolyase [EC:4.2.2.23] | (RefSeq) uncharacterized protein LOC114260245 isoform X1 (A)	--
LOC114260253	38.4911	40.3678	36.5588	34.1805	32.8916	30.8989	15.7773	16.8048	18.0495	29.2673	29.4625	28.4626	NW_021025581.1	471308	474011	+	LOC114260253	--	K10581 ubiquitin-conjugating enzyme E2 O [EC:2.3.2.24] | (RefSeq) probable ubiquitin-conjugating enzyme E2 24 (A)	ko04120: Ubiquitin mediated proteolysis
LOC114260254	297.246	315.776	306.729	434.282	438.228	412.938	326.028	321.315	350.231	441.155	472.591	470.637	NW_021025581.1	468327	471064	+	LOC114260254	--	K01692 enoyl-CoA hydratase [EC:4.2.1.17] | (RefSeq) probable enoyl-CoA hydratase 1, peroxisomal (A)	ko00071: Fatty acid degradation; ko00280: Valine, leucine and isoleucine degradation; ko00310: Lysine degradation; ko00360: Phenylalanine metabolism; ko00380: Tryptophan metabolism; ko00410: beta-Alanine metabolism; ko00640: Propanoate metabolism; ko00650: Butanoate metabolism; ko00903: Limonene and pinene degradation; ko01100: Metabolic pathways; ko01110: Biosynthesis of secondary metabolites; k…
LOC114260255	1.1892	0.9077	1.2635	0.029	0.0659	0.0781	0.2182	0.2759	0.3358	0.0935	0.1284	0.125	NW_021025581.1	617134	624830	+	LOC114260255	--	K03241 translation initiation factor eIF-2B subunit gamma | (RefSeq) uncharacterized protein LOC114319623 (A)	--
LOC114260261	1.2821	1.6419	1.2669	0.9703	0.7918	1.18	1.2574	0.9996	0.5763	0.5617	0.3086	0.2861	NW_021025581.1	45245	105098	-	LOC114260261	--	K10866 DNA repair protein RAD50 [EC:3.6.-.-] | (RefSeq) DNA repair protein RAD50 (A)	ko03440: Homologous recombination; ko03450: Non-homologous end-joining
LOC114260272	0.9095	1.5759	0.8468	3.2595	2.4952	1.7209	5.6509	6.2592	7.0259	5.1487	5.3627	3.6977	NW_021025581.1	192419	194227	+	LOC114260272	--	--	--
LOC114260281	268.367	272.254	273	85.752	82.4483	86.2588	121.688	124.668	118.632	112.187	112.944	115.105	NW_021025582.1	175013	194692	-	LOC114260281	--	--	--
LOC114260285	1.4047	1.4667	1.3358	0.1705	0.3553	0.1532	0.3056	0.3305	0.237	0.3208	0.2014	0.2451	NW_021025583.1	397115	402991	-	LOC114260285	--	--	--
LOC114260293	3.3477	3.2555	2.4321	2.8333	3.1808	3.6574	2.8587	2.9585	3.338	2.9613	2.9439	2.0785	NW_021024496.1	1699179	1700758	-	LOC114260293	--	--	--
LOC114260298	10.2602	10.1349	9.7552	4.9808	5.2404	5.6352	7.3478	7.9642	6.7123	5.974	5.8347	6.3912	NW_021025584.1	65404	74378	+	LOC114260298	--	K00999 CDP-diacylglycerol--inositol 3-phosphatidyltransferase [EC:2.7.8.11] | (RefSeq) CDP-diacylglycerol--inositol 3-phosphatidyltransferase 1-like (A)	ko00562: Inositol phosphate metabolism; ko00564: Glycerophospholipid metabolism; ko01100: Metabolic pathways; ko04070: Phosphatidylinositol signaling system
LOC114260301	170.683	180.023	171.698	17.0779	15.9887	16.8594	23.4062	23.3747	23.0207	17.6877	17.5854	16.3678	NW_021025584.1	109189	112547	+	LOC114260301	--	K15893 glycerate dehydrogenase [EC:1.1.1.29] | (RefSeq) glycerate dehydrogenase (A)	ko00260: Glycine, serine and threonine metabolism; ko00630: Glyoxylate and dicarboxylate metabolism; ko01100: Metabolic pathways; ko01110: Biosynthesis of secondary metabolites; ko01200: Carbon metabolism
LOC114260303	20.5915	22.5377	26.2504	23.2765	31.5203	25.7246	28.7346	29.2289	26.8599	28.1845	31.2664	32.1342	NW_021025584.1	329722	338971	+	LOC114260303	--	--	--
LOC114260304	6.4352	6.521	6.7602	7.8642	7.0666	7.251	6.7273	6.0337	6.2687	6.9415	5.8551	5.9959	NW_021025584.1	1610493	1621022	-	LOC114260304	--	--	--
LOC114260305	2.5053	3.085	2.2852	0.632	0.4973	0.6813	0.7842	0.6168	0.8108	0.4312	0.9906	0.8853	NW_021025584.1	1724887	1731731	-	LOC114260305	--	--	--
LOC114260309	33.7767	33.864	34.5957	8.2982	9.5801	11.1862	40.9033	43.0226	37.3064	12.3783	10.5091	9.8925	NW_021025584.1	1989307	1992040	-	LOC114260309	--	K03233 elongation factor 1-gamma | (RefSeq) elongation factor 1-gamma-like (A)	--
LOC114260315	1.7189	1.4834	1.6878	1.2183	0.7093	0.7367	0.5432	0.754	0.3304	0.6229	0.6581	0.5981	NW_021024599.1	832268	833975	-	LOC114260315	--	--	--
LOC114260334	17.1173	18.7081	17.3541	0.6425	1.0954	0.9234	2.4756	1.8679	2.0834	0.5612	0.7589	0.8723	NW_021025585.1	279004	279951	+	LOC114260334	--	K22312 hydroxyjasmonate sulfotransferase [EC:2.8.2.39] | (RefSeq) cytosolic sulfotransferase 15-like isoform X1 (A)	--
LOC114260337	3.6699	3.3527	3.755	1.104	1.3221	1.3069	1.8549	1.7091	1.6348	1.1683	1.0304	1.0014	NW_021024599.1	902601	913941	-	LOC114260337	--	K14489 arabidopsis histidine kinase 2/3/4 (cytokinin receptor) [EC:2.7.13.3] | (RefSeq) histidine kinase 2-like isoform X1 (A)	ko04075: Plant hormone signal transduction
LOC114260341	66.2446	62.6678	63.1027	347.175	344.121	338.762	312.472	308.99	321.798	391.529	420.224	401.341	NW_021025588.1	175585	179329	+	LOC114260341	--	--	--
LOC114260342	34.197	35.2117	34.9179	18.8099	18.8654	18.6599	20.3035	21.0566	20.0068	17.2665	18.3714	16.6252	NW_021025588.1	205151	206572	-	LOC114260342	--	K00020 3-hydroxyisobutyrate dehydrogenase [EC:1.1.1.31] | (RefSeq) probable 3-hydroxyisobutyrate dehydrogenase-like 3, mitochondrial (A)	ko00280: Valine, leucine and isoleucine degradation; ko01100: Metabolic pathways
LOC114260343	3.8099	4.39	3.6954	1.9811	1.6728	1.7288	1.7652	1.8352	1.853	1.5973	1.6882	1.3924	NW_021025588.1	221803	233233	-	LOC114260343	--	--	--
LOC114260350	0.9467	0.9581	1.1089	1.8873	1.0561	1.2519	0.9991	2.241	1.3989	1.5685	1.1061	1.3914	NW_021025588.1	836267	838239	+	LOC114260350	--	K22845 phlorizin synthase [EC:2.4.1.357] | (RefSeq) UDP-glycosyltransferase 88F5-like (A)	ko00941: Flavonoid biosynthesis; ko01110: Biosynthesis of secondary metabolites
LOC114260351	5.019	4.1802	4.8383	12.3518	12.8275	13.617	15.516	15.0178	17.7902	16.0699	16.1154	17.0039	NW_021025588.1	945727	946630	-	LOC114260351	--	K09872 aquaporin PIP | (RefSeq) probable aquaporin PIP2-5 (A)	--
LOC114260355	49.933	48.7484	52.6088	39.3486	36.5755	36.9843	36.7618	35.8499	34.452	33.819	30.5328	33.3577	NW_021025588.1	1151996	1153814	+	LOC114260355	--	K22845 phlorizin synthase [EC:2.4.1.357] | (RefSeq) UDP-glycosyltransferase 88F5-like (A)	ko00941: Flavonoid biosynthesis; ko01110: Biosynthesis of secondary metabolites
LOC114260367	3.2706	2.8297	2.8443	3.2858	3.4015	3.5419	4.5744	4.1253	3.9142	2.7675	3.2229	3.0649	NW_021025588.1	1533697	1537847	+	LOC114260367	--	--	--
LOC114260369	0.5149	0.1381	0.1598	2.1216	1.484	1.7592	2.8079	1.3803	3.0241	2.3685	3.4699	1.5641	NW_021025588.1	167237	167650	-	LOC114260369	--	--	--
LOC114260370	0.421	0.9144	0.9799	0.8406	0.5915	0.4746	1.1191	1.058	0.9271	1.1941	0.7447	0.9591	NW_021025588.1	270523	272843	-	LOC114260370	--	K15095 (+)-neomenthol dehydrogenase [EC:1.1.1.208] | (RefSeq) short-chain dehydrogenase/reductase 2b-like (A)	ko00902: Monoterpenoid biosynthesis; ko01110: Biosynthesis of secondary metabolites
LOC114260371	2.8567	2.2325	2.128	0.8537	1.0586	0.9202	0.4173	0.5743	0.4314	1.5017	1.5126	1.2645	NW_021025588.1	441334	442325	+	LOC114260371	--	K20729 protein EPIDERMAL PATTERNING FACTOR 1/2 | (RefSeq) protein EPIDERMAL PATTERNING FACTOR 1 (A)	ko04016: MAPK signaling pathway - plant
LOC114260387	260.84	268.103	271.796	193.087	202.046	196.198	182.918	177.66	191.721	133.359	139.058	145.132	NW_021025589.1	303470	306782	+	LOC114260387	--	K04078 chaperonin GroES | (RefSeq) 20 kDa chaperonin, chloroplastic (A)	--
LOC114260388	7.6312	9.6428	9.6417	5.5921	6.84	8.1317	7.9102	7.5789	7.592	5.6082	4.666	3.9448	NW_021025589.1	309060	318424	-	LOC114260388	--	K14486 auxin response factor | (RefSeq) auxin response factor 19-like (A)	ko04075: Plant hormone signal transduction
LOC114260393	109.066	112.684	104.731	21.7519	21.2006	19.7964	24.4163	24.5103	25.1916	24.23	25.0176	25.7851	NW_021025589.1	506386	507449	-	LOC114260393	--	K01051 pectinesterase [EC:3.1.1.11] | (RefSeq) putative pectinesterase/pectinesterase inhibitor 22 (A)	ko00040: Pentose and glucuronate interconversions; ko01100: Metabolic pathways
LOC114260398	1.458	0.8549	1.1275	0.094	0.187	0.076	0.1263	0.0745	0.1089	0.1516	0.1874	0.045	NW_021024599.1	1229449	1251223	-	LOC114260398	--	K05909 laccase [EC:1.10.3.2] | (RefSeq) laccase-15-like (A)	--
LOC114260399	61.6708	58.5075	56.7804	73.5037	78.8826	71.4418	58.7284	55.397	67.7972	75.1556	81.4154	87.6855	NW_021025589.1	1300860	1325662	+	LOC114260399	--	--	--
LOC114260402	11.9222	11.9268	12.2545	4.3798	4.6856	4.4435	5.1451	5.0197	4.9786	4.4809	5.5431	4.1977	NW_021025589.1	1450984	1461399	+	LOC114260402	--	K20860 FMN hydrolase / 5-amino-6-(5-phospho-D-ribitylamino)uracil phosphatase [EC:3.1.3.102 3.1.3.104] | (RefSeq) flavin mononucleotide hydrolase 1, chloroplatic isoform X1 (A)	ko00740: Riboflavin metabolism; ko01100: Metabolic pathways; ko01110: Biosynthesis of secondary metabolites; ko01240: Biosynthesis of cofactors
LOC114260405	2.5935	2.8961	3.0276	1.141	0.8786	1.3886	1.9393	1.4009	1.1253	0.7419	1.4999	1.1288	NW_021025589.1	1558241	1562236	+	LOC114260405	--	K13195 cold-inducible RNA-binding protein | (RefSeq) glycine-rich RNA-binding protein 4, mitochondrial isoform X1 (A)	--
LOC114260407	4.022	4.0745	3.7451	3.541	5.7423	2.4938	3.097	4.0433	3.2808	3.7686	3.7226	3.439	NW_021025589.1	1562267	1569906	-	LOC114260407	--	K13195 cold-inducible RNA-binding protein | (RefSeq) organelle RRM domain-containing protein 6, chloroplastic-like isoform X1 (A)	--
LOC114260409	1.8557	1.9612	1.9312	1.9202	1.9073	2.2003	2.6787	2.8531	2.5003	1.7992	1.318	1.6248	NW_021025589.1	1575469	1580347	+	LOC114260409	--	K00695 sucrose synthase [EC:2.4.1.13] | (RefSeq) sucrose synthase 7-like isoform X1 (A)	ko00500: Starch and sucrose metabolism; ko01100: Metabolic pathways; ko01110: Biosynthesis of secondary metabolites
LOC114260410	0.797	0.458	0.7422	0.2815	0.3446	0.1867	0.2794	0.1374	0.2207	0.192	0.211	0.1245	NW_021025589.1	1581218	1604006	-	LOC114260410	--	--	--
LOC114260417	227.842	234.37	225.221	166.646	159.163	157.049	157.19	160.835	153.95	167.255	186.411	191.86	NW_021025589.1	1755723	1756456	-	LOC114260417	--	K11252 histone H2B | (RefSeq) probable histone H2B.1 (A)	--
LOC114260418	116.026	117.111	106.154	139.74	144.38	128.133	159.885	146.41	167.962	153.056	159.076	160.285	NW_021025589.1	1782907	1787564	+	LOC114260418	--	K02957 small subunit ribosomal protein S15Ae | (RefSeq) 40S ribosomal protein S15a-like isoform X1 (A)	ko03010: Ribosome
LOC114260426	1.845	1.7283	1.8356	1.4179	1.2019	1.4506	2.119	1.2704	1.6031	0.9107	1.618	0.8752	NW_021024496.1	1746415	1753330	+	LOC114260426	--	K14491 two-component response regulator ARR-B family | (RefSeq) two-component response regulator ARR12-like (A)	ko04075: Plant hormone signal transduction
LOC114260430	9.6285	9.8523	8.3363	0.2409	0	0.0866	0.1727	0.7642	0.372	0.518	0.1423	0.077	NW_021025590.1	187937	188568	+	LOC114260430	--	--	--
LOC114260432	0.7931	0.8153	0.6359	0.1047	0.3095	0.3387	0.2703	0.1329	0.4076	0.1689	0.0928	0.1405	NW_021024599.1	1601483	1604935	-	LOC114260432	--	K13415 protein brassinosteroid insensitive 1 [EC:2.7.10.1 2.7.11.1] | (RefSeq) systemin receptor SR160 (A)	ko04075: Plant hormone signal transduction
LOC114260433	11.016	12.0226	12.0675	8.2024	6.522	8.1775	10.8079	12.2141	11.4528	10.0286	9.4158	10.1496	NW_021025590.1	465568	482405	+	LOC114260433	--	K09753 cinnamoyl-CoA reductase [EC:1.2.1.44] | (RefSeq) LOW QUALITY PROTEIN: cinnamoyl-CoA reductase 1-like (A)	ko00940: Phenylpropanoid biosynthesis; ko01100: Metabolic pathways; ko01110: Biosynthesis of secondary metabolites
LOC114260435	0.548	0.7936	5.3581	0.3127	3.4947	0.337	0.2802	3.1403	6.2763	0.4622	2.539	0.3496	NW_021025590.1	819447	822717	-	LOC114260435	--	K02201 pantetheine-phosphate adenylyltransferase [EC:2.7.7.3] | (RefSeq) phosphopantetheine adenylyltransferase-like (A)	ko00770: Pantothenate and CoA biosynthesis; ko01100: Metabolic pathways; ko01240: Biosynthesis of cofactors
LOC114260438	107.415	114.866	111.278	45.8474	42.8723	40.501	50.646	51.7276	54.2451	49.9206	53.7863	52.5173	NW_021025590.1	848127	857188	+	LOC114260438	--	K01507 inorganic pyrophosphatase [EC:3.6.1.1] | (RefSeq) soluble inorganic pyrophosphatase-like (A)	ko00190: Oxidative phosphorylation
LOC114260446	6.5868	7.4324	7.4077	2.6841	2.9585	1.7535	2.2741	2.7518	2.1854	3.1478	2.522	2.6505	NW_021025590.1	1382008	1382631	+	LOC114260446	--	--	--
LOC114260452	0.7054	1.0405	0.7663	1.9564	2.3509	1.3858	0.7213	0.6501	1.0876	1.2168	1.238	2.4108	NW_021025590.1	1428804	1431123	-	LOC114260452	--	--	--
LOC114260454	11.8971	11.4984	12.6536	5.1666	5.1235	5.5588	4.9408	5.1037	5.1371	4.1735	3.581	3.9948	NW_021025591.1	217041	224703	-	LOC114260454	--	--	--
LOC114260456	0.1736	0.1676	0.097	0.1155	0.1313	0.0712	0.1952	0.2443	0.107	0.1331	0.1755	0.1266	NW_021025591.1	203753	214663	-	LOC114260456	--	--	--
LOC114260459	15.4599	14.6958	15.756	3.4373	4.0733	5.203	6.7239	5.915	7.0807	4.3929	4.1141	4.556	NW_021025591.1	373402	375533	+	LOC114260459	--	K00430 peroxidase [EC:1.11.1.7] | (RefSeq) peroxidase 15-like (A)	ko00940: Phenylpropanoid biosynthesis; ko01100: Metabolic pathways; ko01110: Biosynthesis of secondary metabolites
LOC114260461	23.586	22.8348	23.4955	6.855	7.3792	6.5574	11.1791	9.8873	10.3681	6.8447	6.3545	6.483	NW_021025591.1	420680	424367	-	LOC114260461	--	K23877 xyloglucan O-acetyltransferase | (RefSeq) protein ALTERED XYLOGLUCAN 4-like (A)	--
LOC114260462	1.0948	0.82	1.2654	1.5076	1.224	1.006	2.0457	1.8975	1.2637	1.9679	1.431	1.9265	NW_021025591.1	415984	418432	+	LOC114260462	--	K09338 homeobox-leucine zipper protein | (RefSeq) homeobox-leucine zipper protein HOX11-like (A)	--
LOC114260464	22.2844	24.8066	22.8609	1.6631	2.2405	1.6599	3.8416	3.0607	3.367	2.2845	3.2195	2.8336	NW_021025591.1	508061	509937	+	LOC114260464	--	K03671 thioredoxin 1 | (RefSeq) uncharacterized protein LOC114260106 (A)	--
LOC114260465	51.9568	52.4016	50.7041	26.8448	26.5029	27.0529	18.4408	18.619	19.5858	18.5597	19.0491	18.3641	NW_021025591.1	544633	547029	-	LOC114260465	--	--	--
LOC114260466	4.7147	3.6621	4.7937	6.9047	5.7399	6.8874	5.7625	9.2612	5.3947	6.2317	7.6233	8.8399	NW_021024599.1	1825550	1829313	-	LOC114260466	--	--	--
LOC114260469	3.8789	2.7483	3.7443	1.5565	1.4231	1.8601	1.7101	1.2879	1.5988	1.937	1.259	1.2972	NW_021025591.1	589925	596460	+	LOC114260469	--	K04506 E3 ubiquitin-protein ligase SIAH1 [EC:2.3.2.27] | (RefSeq) putative E3 ubiquitin-protein ligase SINAT1 (A)	ko04120: Ubiquitin mediated proteolysis
LOC114260473	2.4555	2.7499	3.0009	1.1939	0.8444	1.0153	1.5691	1.5007	1.4872	0.8022	0.6111	0.534	NW_021025591.1	987097	996934	+	LOC114260473	--	--	--
LOC114260475	8.0445	8.3593	8.4269	3.6386	4.3171	3.9508	5.0265	4.8859	4.1832	4.347	4.5646	3.8182	NW_021025591.1	1046918	1051610	+	LOC114260475	--	--	--
LOC114260476	6.5203	7.3202	7.7024	11.1965	10.2025	10.7725	9.4031	8.4135	10.5022	11.9371	13.1572	12.1943	NW_021025591.1	1051948	1054480	-	LOC114260476	--	--	--
LOC114260477	1.9227	1.791	1.8374	1.4914	1.8046	1.3483	2.328	2.0345	2.1395	2.4049	1.9605	1.706	NW_021025591.1	1063415	1066126	-	LOC114260477	--	K14485 transport inhibitor response 1 | (RefSeq) protein TRANSPORT INHIBITOR RESPONSE 1-like (A)	ko04075: Plant hormone signal transduction
LOC114260483	6.3827	5.5041	5.6582	9.1865	8.5522	8.7599	8.0682	7.8887	8.2225	8.5463	8.8565	7.948	NW_021025591.1	1483409	1501236	+	LOC114260483	--	K00763 nicotinate phosphoribosyltransferase [EC:6.3.4.21] | (RefSeq) nicotinate phosphoribosyltransferase 2-like isoform X1 (A)	ko00760: Nicotinate and nicotinamide metabolism; ko01100: Metabolic pathways; ko01240: Biosynthesis of cofactors
LOC114260484	63.455	68.8035	68.5323	39.7483	33.2735	36.2709	62.955	68.3461	66.8046	62.0374	61.9687	63.4821	NW_021025591.1	1506777	1508307	-	LOC114260484	--	K20716 mitogen-activated protein kinase kinase kinase 17/18 | (RefSeq) mitogen-activated protein kinase kinase kinase 18-like (A)	ko04016: MAPK signaling pathway - plant
LOC114260486	9.4553	11.0593	9.9281	11.4134	11.1252	10.241	10.0448	10.3815	10.4269	10.359	10.9868	10.7555	NW_021025591.1	1642072	1643663	-	LOC114260486	--	--	--
LOC114260488	51.6753	57.3786	49.7029	17.6021	19.2715	14.8998	17.7087	15.6985	17.0088	14.9321	14.7807	16.4562	NW_021025591.1	1742205	1743320	+	LOC114260488	--	--	--
LOC114260490	21.9661	25.0867	23.1862	7.369	7.1371	6.9563	9.3307	7.1455	8.6454	6.3281	7.4167	8.5253	NW_021025591.1	1765393	1772677	+	LOC114260490	--	K13545 red chlorophyll catabolite reductase [EC:1.3.7.12] | (RefSeq) red chlorophyll catabolite reductase (A)	ko00860: Porphyrin metabolism; ko01110: Biosynthesis of secondary metabolites
LOC114260491	1.7757	2.4675	1.3528	3.0698	2.7334	2.9782	2.7509	2.4883	2.939	2.8876	2.6743	3.9229	NW_021025591.1	1888031	1891297	+	LOC114260491	--	--	--
LOC114260494	3.0796	2.661	3.1861	3.3077	3.6982	3.4486	3.7318	2.4652	2.9139	3.3664	4.4195	3.6379	NW_021025591.1	696653	697588	+	LOC114260494	--	--	--
LOC114260502	434.916	440.872	429.31	86.9461	86.6844	80.3003	124.166	128.32	129.856	97.5104	101.226	102.037	NW_021024599.1	2057795	2060705	-	LOC114260502	--	K03671 thioredoxin 1 | (RefSeq) thioredoxin H1-like (A)	--
LOC114260517	46.4694	47.9252	47.6028	17.7011	16.522	15.4847	22.4021	21.8817	22.5187	18.1417	17.5212	18.107	NW_021024599.1	2152056	2153546	-	LOC114260517	--	K08242 24-methylenesterol C-methyltransferase [EC:2.1.1.143] | (RefSeq) 24-methylenesterol C-methyltransferase 2 (A)	ko00100: Steroid biosynthesis; ko01100: Metabolic pathways; ko01110: Biosynthesis of secondary metabolites
LOC114260525	2.9998	3.0521	3.2861	1.538	1.9707	1.5976	1.1126	1.7443	1.5286	1.4655	1.2882	1.6885	NW_021024599.1	2291306	2306039	+	LOC114260525	--	--	--
LOC114260527	18.7101	17.1634	17.9932	12.6383	13.4278	11.1286	13.9366	13.0002	11.7468	12.0558	11.553	10.4541	NW_021025592.1	326639	334345	-	LOC114260527	--	K23280 rhamnogalacturonan I rhamnosyltransferase [EC:2.4.1.351] | (RefSeq) rhamnogalacturonan I rhamnosyltransferase 1-like (A)	--
LOC114260528	7.8297	7.7701	8.1153	1.9291	1.7913	1.7573	3.1262	3.6195	3.2726	1.9059	1.9257	2.3176	NW_021025592.1	694942	702467	-	LOC114260528	--	--	--
LOC114260532	77.6677	75.8879	69.9523	11.8159	12.6677	15.342	16.3155	14.7637	11.3207	11.9084	13.3227	13.1262	NW_021025592.1	870967	871344	+	LOC114260532	--	--	--
LOC114260538	1.1885	0.7067	1.0104	0.3931	0.8936	0.3707	0.2642	0.3117	0.3642	0.7131	0.5223	0.7534	NW_021025592.1	757903	758935	-	LOC114260538	--	K12126 phytochrome-interacting factor 3 | (RefSeq) transcription factor PIF3-like isoform X1 (A)	ko04075: Plant hormone signal transduction; ko04712: Circadian rhythm - plant
LOC114260542	0.6002	0.7384	0.3287	0.235	0.1526	0.1447	0.0541	0.2307	0.1555	0.1624	0.0743	0.0643	NW_021025594.1	42233	46678	+	LOC114260542	--	K09527 DnaJ homolog subfamily C member 7 | (RefSeq) TPR repeat-containing thioredoxin TTL1-like (A)	--
LOC114260545	11.9702	12.2101	13.2257	1.1436	2.476	1.9372	4.6262	5.4121	4.541	2.854	2.5087	3.6535	NW_021025596.1	95505	99276	-	LOC114260545	--	--	--
LOC114260546	32.6816	31.5552	31.5412	26.7144	27.4911	26.885	35.3848	34.4521	32.5346	33.4686	33.1178	35.5498	NW_021025596.1	289112	294892	+	LOC114260546	--	K19600 tubby and related proteins | (RefSeq) tubby-like F-box protein 7 (A)	--
LOC114260551	14.1483	13.4794	14.423	3.4173	4.1032	3.3983	6.3661	6.9206	6.5776	3.3374	2.6863	3.206	NW_021025596.1	474008	476116	+	LOC114260551	--	--	--
LOC114260553	3.4784	3.3345	3.4356	5.1311	3.9	4.798	4.9193	4.8039	4.5821	4.1869	3.6968	3.5402	NW_021025596.1	682941	689637	+	LOC114260553	--	K01595 phosphoenolpyruvate carboxylase [EC:4.1.1.31] | (RefSeq) LOW QUALITY PROTEIN: phosphoenolpyruvate carboxylase 2-like (A)	ko00620: Pyruvate metabolism; ko00710: Carbon fixation in photosynthetic organisms; ko01100: Metabolic pathways; ko01200: Carbon metabolism
LOC114260557	2.3208	2.0037	2.3455	0.3498	0.4894	0.4351	0.6077	0.4552	0.6233	0.3255	0.453	0.1805	NW_021025596.1	1834458	1841941	-	LOC114260557	--	K24917 amino acid permease | (RefSeq) amino acid permease 6-like (A)	--
LOC114260561	1.3139	1.8058	1.3254	0.6247	0.5917	0.7295	0.3918	1.486	1.0128	0.9234	0.4612	0.5488	NW_021025596.1	403690	413891	+	LOC114260561	--	--	--
LOC114260572	6.8061	9.9339	6.79	24.1292	29.8441	20.9274	16.9996	15.15	16.1887	25.045	28.8294	30.3029	NW_021025596.1	300386	300934	-	LOC114260572	--	--	--
LOC114260579	2.6903	2.853	1.708	2.7906	3.9651	3.0081	2.8758	2.9504	3.6628	3.3281	2.8328	4.5691	NW_021025597.1	81471	90923	+	LOC114260579	--	--	--
LOC114260580	1.0434	0.7511	1.0397	0.5222	0.3759	0.713	0.5615	0.4232	0.4999	0.4912	0.3084	0.5839	NW_021025597.1	91579	94494	-	LOC114260580	--	K17964 leucine-rich PPR motif-containing protein, mitochondrial | (RefSeq) putative pentatricopeptide repeat-containing protein At1g19290 (A)	--
LOC114260585	0.4091	0.3072	0.381	1.0115	0.9139	1.0623	0.2789	0.4387	0.6007	0.711	0.6893	0.87	NW_021025597.1	468147	473311	-	LOC114260585	--	--	--
LOC114260596	4.6292	4.202	5.3212	9.3485	10.6927	11.1688	8.084	9.2042	6.4239	6.6737	4.9347	4.4239	NW_021024599.1	695447	698711	+	LOC114260596	--	--	--
LOC114260599	2.0661	1.6832	1.8995	4.874	5.3706	4.4229	3.7437	3.2601	3.4099	3.3884	4.1197	3.8134	NW_021025599.1	198132	200172	+	LOC114260599	--	K14516 ethylene-responsive transcription factor 1 | (RefSeq) ethylene-responsive transcription factor ERF094-like (A)	ko04016: MAPK signaling pathway - plant; ko04075: Plant hormone signal transduction
LOC114260603	1.8996	1.6505	1.5919	0.2167	0.0411	0.1168	0.2331	0.2292	0.1673	0.2621	0.288	0.3808	NW_021025599.1	34665	38137	+	LOC114260603	--	K13691 pathogen-inducible salicylic acid glucosyltransferase [EC:2.4.1.-] | (RefSeq) UDP-glycosyltransferase 74G1-like (A)	--
LOC114260608	1.9852	2.2932	1.8011	0.5969	0.6235	0.6261	0.4511	0.7505	0.8819	0.3772	0.6003	0.402	NW_021025601.1	87840	92215	-	LOC114260608	--	K17686 P-type Cu+ transporter [EC:7.2.2.8] | (RefSeq) copper-transporting ATPase HMA4-like (A)	ko04016: MAPK signaling pathway - plant
LOC114260611	9.6453	9.4464	10.1526	6.6647	6.4102	6.8771	6.738	6.8656	5.2777	4.6846	5.1474	3.7671	NW_021025602.1	466413	491106	-	LOC114260611	--	--	--
LOC114260612	1.1328	1.5675	1.2658	1.3787	1.3713	1.1611	1.6216	1.1844	1.1177	1.459	1.7176	1.7343	NW_021025602.1	553093	602609	+	LOC114260612	--	--	--
LOC114260614	2.1378	1.8642	1.5803	0.5896	0.5291	0.6356	1.168	1.1647	1.1645	0.7381	0.6873	0.6692	NW_021025602.1	802566	812696	-	LOC114260614	--	K09338 homeobox-leucine zipper protein | (RefSeq) homeobox-leucine zipper protein ATHB-15 isoform X1 (A)	--
LOC114260615	3.7118	6.2565	5.5957	5.2939	4.0117	4.4384	5.512	4.7975	5.6834	5.5556	6.1044	5.3154	NW_021025602.1	936489	942540	-	LOC114260615	--	--	--
LOC114260616	6.626	5.032	4.7383	2.5705	1.8906	2.2275	3.9565	2.6111	2.9886	3.5354	2.947	3.0916	NW_021025602.1	945366	950082	-	LOC114260616	--	K04794 peptidyl-tRNA hydrolase, PTH2 family [EC:3.1.1.29] | (RefSeq) peptidyl-tRNA hydrolase 2, mitochondrial (A)	--
LOC114260617	15.3452	16.5822	13.2981	5.1043	3.6673	4.3083	6.5245	7.6876	6.8707	7.1827	8.0201	7.5228	NW_021025602.1	1059170	1063361	+	LOC114260617	--	--	--
LOC114260623	0.139	0.2237	0.1942	1.6522	2.4789	1.496	2.8426	3.0743	5.2045	2.2912	1.9906	2.7869	NW_021025602.1	1209318	1210687	-	LOC114260623	--	K14379 tartrate-resistant acid phosphatase type 5 [EC:3.1.3.2] | (RefSeq) purple acid phosphatase 17-like (A)	ko00740: Riboflavin metabolism; ko01100: Metabolic pathways
LOC114260624	2.3731	2.3276	2.0886	11.3131	9.6973	10.4622	33.305	22.7125	21.4215	14.031	15.2527	12.9757	NW_021025602.1	1212593	1217081	-	LOC114260624	--	K14379 tartrate-resistant acid phosphatase type 5 [EC:3.1.3.2] | (RefSeq) purple acid phosphatase 17-like (A)	ko00740: Riboflavin metabolism; ko01100: Metabolic pathways
LOC114260629	1.3358	1.5829	1.2606	0.8754	0.7609	0.7216	1.0521	0.7077	0.6679	0.512	0.7755	0.6251	NW_021025602.1	1836926	1840659	+	LOC114260629	--	K16569 gamma-tubulin complex component 2 | (RefSeq) gamma-tubulin complex component 2-like isoform X1 (A)	--
LOC114260639	0.1489	0.1198	0.0693	0.4247	0.8046	1.2209	1.3702	1.4968	0.9182	0.799	0.878	1.2212	NW_021025602.1	1716157	1716873	-	LOC114260639	--	K14638 solute carrier family 15 (peptide/histidine transporter), member 3/4 | (RefSeq) protein NRT1/ PTR FAMILY 5.4-like (A)	--
LOC114260645	1.9592	1.5208	1.5362	1.3399	1.3373	1.7614	1.5112	1.4858	1.8168	1.2912	0.8686	1.9733	NW_021025602.1	892873	895720	+	LOC114260645	--	--	--
LOC114260646	4.7115	3.0323	3.8709	1.4757	2.4562	2.5565	2.6637	2.1174	2.3439	1.4873	1.8677	1.3133	NW_021025602.1	1281923	1285246	-	LOC114260646	--	K14016 ubiquitin fusion degradation protein 1 | (RefSeq) LOW QUALITY PROTEIN: ubiquitin fusion degradation protein 1 homolog (A)	ko04141: Protein processing in endoplasmic reticulum
LOC114260649	0.0739	0.1784	0.2983	0.3515	0.2131	0.3536	0.2772	0.4707	0.2605	0.5479	0.3321	0.2695	NW_021025602.1	1870232	1872739	+	LOC114260649	--	K24544 cytochrome P450 family 714 subfamily C | (RefSeq) cytochrome P450 714C2-like (A)	--
LOC114260651	5.9886	5.7905	6.0051	3.5588	3.6096	2.7148	3.4148	3.4732	3.8046	3.9288	4.1229	3.1485	NW_021025604.1	400046	417687	+	LOC114260651	--	--	--
LOC114260652	14.7379	13.685	13.0402	6.9021	11.1738	9.92	7.6469	9.4348	9.6245	12.7037	12.3528	10.0897	NW_021025604.1	416697	417424	+	LOC114260652	--	--	--
LOC114260653	19.6326	19.4941	19.4583	5.6849	6.3377	6.4226	6.7891	6.0393	6.2547	5.0463	4.4068	5.4224	NW_021025604.1	477642	483880	+	LOC114260653	--	K19355 mannan endo-1,4-beta-mannosidase [EC:3.2.1.78] | (RefSeq) mannan endo-1,4-beta-mannosidase 2-like (A)	ko00051: Fructose and mannose metabolism; ko01100: Metabolic pathways
LOC114260661	0.2105	0.271	0.2614	0.307	0.3337	0.4747	0.2727	0.3951	0.0866	0.1506	0.0591	0.1279	NW_021025604.1	614527	620174	-	LOC114260661	--	K22748 [histone H3]-lysine4 N-trimethyltransferase ATXR3 [EC:2.1.1.354] | (RefSeq) histone-lysine N-methyltransferase ATXR3-like (A)	ko00310: Lysine degradation; ko01100: Metabolic pathways
LOC114260664	111.573	115.938	111.465	120.769	119.6	114.781	146.417	143.707	153.213	133.521	142.304	148.656	NW_021025605.1	441261	444255	-	LOC114260664	--	K02976 small subunit ribosomal protein S26e | (RefSeq) 40S ribosomal protein S26-3-like (A)	ko03010: Ribosome
LOC114260668	9.4476	9.5986	10.1591	10.9681	11.6931	12.307	10.6413	10.5084	10.2694	10.6539	9.2418	9.8733	NW_021025605.1	597457	613269	-	LOC114260668	--	K09287 RAV-like factor | (RefSeq) AP2/ERF and B3 domain-containing transcription repressor RAV2-like (A)	--
LOC114260674	88.7416	86.5706	88.7795	26.1585	26.1487	24.2983	37.3082	36.1	38.4184	24.497	26.84	21.937	NW_021025605.1	872034	889347	-	LOC114260674	--	K00487 trans-cinnamate 4-monooxygenase [EC:1.14.14.91] | (RefSeq) LOW QUALITY PROTEIN: trans-cinnamate 4-monooxygenase-like (A)	ko00130: Ubiquinone and other terpenoid-quinone biosynthesis; ko00940: Phenylpropanoid biosynthesis; ko00941: Flavonoid biosynthesis; ko00945: Stilbenoid, diarylheptanoid and gingerol biosynthesis; ko01100: Metabolic pathways; ko01110: Biosynthesis of secondary metabolites
LOC114260681	0.0471	0.1136	0.0438	0.2685	0.407	0.386	0.3369	0.1893	0.1659	0.6496	0.3172	0.6434	NW_021025605.1	841916	845970	+	LOC114260681	--	K00799 glutathione S-transferase [EC:2.5.1.18] | (RefSeq) probable glutathione S-transferase parA (A)	ko00480: Glutathione metabolism; ko01100: Metabolic pathways
LOC114260693	1.8316	3.789	3.411	5.9711	5.656	6.8388	4.8157	3.9456	3.1119	6.3188	5.0695	6.9151	NW_021025606.1	426565	426972	+	LOC114260693	--	K00475 naringenin 3-dioxygenase [EC:1.14.11.9] | (RefSeq) naringenin,2-oxoglutarate 3-dioxygenase (A)	ko00941: Flavonoid biosynthesis; ko01100: Metabolic pathways; ko01110: Biosynthesis of secondary metabolites
LOC114260706	21.7935	22.2529	21.8182	18.1861	18.2011	19.4863	21.7376	20.2232	23.9653	19.2779	23.0758	22.8812	NW_021025606.1	242475	248337	-	LOC114260706	--	K17080 prohibitin 1 | (RefSeq) prohibitin-3, mitochondrial-like (A)	--
LOC114260708	17.0139	18.5264	15.3942	9.0528	8.1355	8.3492	9.8753	10.4349	9.6895	10.1184	9.3518	9.8353	NW_021025606.1	270326	275298	-	LOC114260708	--	--	--
LOC114260711	1.41	0.8913	0.3751	1.7237	2.5036	1.9613	2.3685	4.1511	3.6377	6.1769	2.8845	2.3863	NW_021025606.1	296655	297277	-	LOC114260711	--	K00036 glucose-6-phosphate 1-dehydrogenase [EC:1.1.1.49 1.1.1.363] | (RefSeq) glucose-6-phosphate 1-dehydrogenase, cytoplasmic isoform (A)	ko00030: Pentose phosphate pathway; ko00480: Glutathione metabolism; ko01100: Metabolic pathways; ko01110: Biosynthesis of secondary metabolites; ko01200: Carbon metabolism
LOC114260712	14.8134	15.971	15.6795	39.6068	39.4646	37.1655	40.5449	40.9835	36.5621	37.6216	32.5285	35.0524	NW_021025606.1	297792	305393	-	LOC114260712	--	K00036 glucose-6-phosphate 1-dehydrogenase [EC:1.1.1.49 1.1.1.363] | (RefSeq) glucose-6-phosphate 1-dehydrogenase, cytoplasmic isoform (A)	ko00030: Pentose phosphate pathway; ko00480: Glutathione metabolism; ko01100: Metabolic pathways; ko01110: Biosynthesis of secondary metabolites; ko01200: Carbon metabolism
LOC114260721	6.667	5.1922	5.3551	31.595	29.6746	29.2544	34.6718	32.6117	30.9805	34.0633	31.6686	30.9801	NW_021025606.1	414994	426016	-	LOC114260721	--	--	--
LOC114260722	0.0663	0.1421	0.1851	0.546	0.6445	0.498	0.7677	0.5772	0.6809	0.8296	0.8185	0.9057	NW_021025606.1	409408	412368	-	LOC114260722	--	--	--
LOC114260725	17.1294	18.3106	17.3156	4.1092	4.8407	3.812	6.4004	6.0032	5.8838	4.297	4.3905	3.7951	NW_021025606.1	1061247	1099575	+	LOC114260725	--	--	--
LOC114260727	27.7852	27.39	30.0258	39.9388	40.2375	40.5646	45.7215	47.3135	47.3001	46.3019	44.6344	42.8193	NW_021025606.1	1109374	1114286	+	LOC114260727	--	K15397 3-ketoacyl-CoA synthase [EC:2.3.1.199] | (RefSeq) 3-ketoacyl-CoA synthase 11-like (A)	ko00062: Fatty acid elongation; ko01100: Metabolic pathways; ko01110: Biosynthesis of secondary metabolites; ko04626: Plant-pathogen interaction
LOC114260729	5.2149	4.1271	4.3821	1.6932	2.2912	1.7817	3.1645	3.0687	2.3904	2.1452	2.6786	2.125	NW_021025606.1	171732	174116	-	LOC114260729	--	--	--
LOC114260730	1.2862	0.7761	1.2575	0.3669	0.4866	0.5932	0.4603	0.194	0.2266	0.3451	0.1625	0.4689	NW_021025606.1	180915	182684	-	LOC114260730	--	K00021 hydroxymethylglutaryl-CoA reductase (NADPH) [EC:1.1.1.34] | (RefSeq) 3-hydroxy-3-methylglutaryl-coenzyme A reductase 1-like (A)	ko00900: Terpenoid backbone biosynthesis; ko01100: Metabolic pathways; ko01110: Biosynthesis of secondary metabolites
LOC114260731	4.8466	3.4183	3.4001	3.977	4.6641	3.4704	6.0416	6.3405	6.5507	4.7844	4.9774	5.0822	NW_021025606.1	352530	353752	-	LOC114260731	--	--	--
LOC114260732	3.2138	3.3376	3.4278	13.9457	13.0098	12.6968	16.0417	16.0952	16.6271	19.8001	20.8454	20.8741	NW_021025606.1	568269	570095	-	LOC114260732	--	K09561 STIP1 homology and U-box containing protein 1 [EC:2.3.2.27] | (RefSeq) E3 ubiquitin-protein ligase CHIP-like (A)	ko04120: Ubiquitin mediated proteolysis; ko04141: Protein processing in endoplasmic reticulum
LOC114260741	0.917	0.7224	1.0496	0.3815	0.2065	0.4504	0.2735	0.4609	0.3703	0.5126	0.1448	0.3482	NW_021025607.1	789057	791850	+	LOC114260741	--	K17710 pentatricopeptide repeat domain-containing protein 1 | (RefSeq) pentatricopeptide repeat-containing protein At2g18940, chloroplastic (A)	--
LOC114260743	4.1916	4.0832	4.8057	7.361	6.2869	7.2771	6.3412	6.3349	6.4056	5.9677	5.4644	5.5218	NW_021025607.1	1170658	1185400	+	LOC114260743	--	--	--
LOC114260746	13.9558	14.052	12.0843	14.3262	15.5157	13.2106	12.9968	14.4316	14.5262	13.2203	15.9115	15.8772	NW_021025607.1	1258059	1259259	+	LOC114260746	--	--	--
LOC114260747	7.049	6.4254	7.7545	1.3243	1.6589	1.7771	2.2087	2.4573	3.2802	1.5471	1.5323	1.1915	NW_021025607.1	1356807	1360013	+	LOC114260747	--	--	--
LOC114260748	9.1965	8.886	9.2655	4.8117	5.1802	5.9598	6.5175	6.6525	6.7086	6.0618	5.4514	4.4121	NW_021025607.1	1404032	1409617	+	LOC114260748	--	--	--
LOC114260751	6.2838	7.5562	5.9126	1.6981	2.2162	2.305	2.9757	2.5268	3.9624	2.4847	3.5659	3.6167	NW_021025607.1	1476331	1478146	+	LOC114260751	--	--	--
LOC114260755	631.541	659.023	626.216	142.611	141.988	131.573	149.391	151.434	157.902	144.147	149.926	157.024	NW_021025607.1	1560151	1563822	-	LOC114260755	--	--	--
LOC114260758	1.7516	1.3034	1.6921	1.7487	1.9167	2.3114	1.4775	1.5187	1.6974	1.8799	1.4017	1.676	NW_021025607.1	1685728	1690464	+	LOC114260758	--	K01792 glucose-6-phosphate 1-epimerase [EC:5.1.3.15] | (RefSeq) putative glucose-6-phosphate 1-epimerase (A)	ko00010: Glycolysis / Gluconeogenesis; ko01100: Metabolic pathways; ko01110: Biosynthesis of secondary metabolites
LOC114260759	0.6447	0.7261	0.5202	0.4904	0.6039	0.7488	0.6152	0.6481	0.8708	0.6919	0.6879	0.705	NW_021024600.1	413967	415208	+	LOC114260759	--	--	--
LOC114260760	280.843	287.725	267.519	305.847	321.611	288.404	347.593	328.883	373.96	377.322	415.815	401.865	NW_021025607.1	1751049	1755724	+	LOC114260760	--	K06689 ubiquitin-conjugating enzyme E2 D [EC:2.3.2.23] | (RefSeq) ubiquitin-conjugating enzyme E2-17 kDa isoform X1 (A)	ko04120: Ubiquitin mediated proteolysis; ko04141: Protein processing in endoplasmic reticulum
LOC114260761	2.7834	2.9717	2.9066	3.5122	3.1207	3.546	3.1385	2.2228	2.6125	2.3532	3.0458	2.8684	NW_021025607.1	1798372	1824684	+	LOC114260761	--	K15119 solute carrier family 25, member 39/40 | (RefSeq) mitochondrial carrier protein MTM1-like isoform X1 (A)	--
LOC114260762	37.8845	40.477	35.3549	10.8471	8.5571	8.7257	8.7046	7.4457	8.9999	8.1582	9.0358	10.2409	NW_021025607.1	1826103	1828476	-	LOC114260762	--	--	--
LOC114260763	6.4361	6.2941	6.8394	2.6617	3.3617	3.1879	3.009	3.8484	3.5621	2.8064	3.003	3.0743	NW_021025607.1	1831472	1841396	-	LOC114260763	--	K10389 tubulin gamma | (RefSeq) tubulin gamma-1 chain (A)	--
LOC114260766	5.6188	5.2196	6.1302	2.5906	2.8072	2.76	3.0351	3.2292	2.4096	2.3163	2.0093	1.8453	NW_021025607.1	1882524	1894485	-	LOC114260766	--	K16240 protein suppressor of PHYA-105 1 | (RefSeq) protein SUPPRESSOR OF PHYA-105 1-like (A)	ko04712: Circadian rhythm - plant
LOC114260768	1.8062	1.0507	1.4748	0.5284	0.6006	0.655	0.2841	0.2514	0.6609	0.2769	0.8426	0.5318	NW_021025607.1	1876514	1878559	-	LOC114260768	--	--	--
LOC114260769	30.1214	27.717	30.9945	17.5518	15.4493	14.3776	17.409	17.7528	16.4086	19.1326	19.2262	17.8544	NW_021025607.1	2361304	2362905	-	LOC114260769	--	K23047 E3 ubiquitin-protein ligase UNKL [EC:2.3.2.27] | (RefSeq) zinc finger CCCH domain-containing protein 2-like (A)	--
LOC114260773	121.407	121.532	123.127	94.2659	87.8192	89.2292	103.763	103.815	102.849	83.0627	82.6652	83.0995	NW_021025607.1	2677967	2684530	-	LOC114260773	--	K14506 jasmonic acid-amino synthetase [EC:6.3.2.52] | (RefSeq) jasmonoyl--L-amino acid synthetase JAR4-like (A)	ko04075: Plant hormone signal transduction
LOC114260776	17.6254	16.1302	18.0913	18.6428	18.0266	19.3683	20.1076	20.1264	17.455	19.5653	20.5514	17.706	NW_021025607.1	3118636	3144095	+	LOC114260776	--	K16297 serine carboxypeptidase-like clade II [EC:3.4.16.-] | (RefSeq) serine carboxypeptidase-like 34 (A)	--
LOC114260802	3.6779	4.0384	3.2858	0.9924	0.6983	0.9169	1.1688	0.9993	1.1384	1.105	1.6746	0.9059	NW_021025607.1	1017868	1022956	+	LOC114260802	--	K14016 ubiquitin fusion degradation protein 1 | (RefSeq) LOW QUALITY PROTEIN: ubiquitin fusion degradation protein 1 homolog (A)	ko04141: Protein processing in endoplasmic reticulum
LOC114260822	17.7697	22.5364	17.714	2.7829	1.9582	3.214	6.0563	11.0683	3.622	3.9533	3.1698	3.1117	NW_021025608.1	835135	836705	-	LOC114260822	--	K11517 (S)-2-hydroxy-acid oxidase [EC:1.1.3.15] | (RefSeq) (S)-2-hydroxy-acid oxidase GLO1-like (A)	ko00630: Glyoxylate and dicarboxylate metabolism; ko01100: Metabolic pathways; ko01110: Biosynthesis of secondary metabolites; ko01200: Carbon metabolism; ko04146: Peroxisome
LOC114260828	3.0231	2.71	3.3511	4.5444	5.5078	4.4264	3.9152	4.6019	4.7937	5.0324	4.0987	4.1718	NW_021024600.1	725409	733507	-	LOC114260828	--	K17866 diphthamide biosynthesis protein 2 | (RefSeq) 2-(3-amino-3-carboxypropyl)histidine synthase subunit 2-like (A)	--
LOC114260830	0.7823	0.9199	0.9152	0.267	0.3469	0.514	0.5128	0.4235	0.3358	0.3383	0.1352	0.0366	NW_021025608.1	39843	46459	-	LOC114260830	--	K10357 myosin V | (RefSeq) myosin-2-like (A)	--
LOC114260831	1.3628	1.3999	1.347	1.0765	0.9744	0.8166	0.9646	0.822	1.1267	0.6108	0.6711	0.4585	NW_021025608.1	59590	99711	+	LOC114260831	--	K03351 anaphase-promoting complex subunit 4 | (RefSeq) anaphase-promoting complex subunit 4 (A)	ko04120: Ubiquitin mediated proteolysis
LOC114260832	29.4409	28.0328	29.7925	34.59	33.4764	36.7823	34.6636	32.9945	28.8968	31.3844	28.0942	27.6534	NW_021025608.1	101031	108033	-	LOC114260832	--	--	--
LOC114260835	84.8033	83.6463	77.3437	91.9167	93.2424	89.8894	103.939	100.094	107.192	108.779	115.552	109.758	NW_021025608.1	227563	229442	-	LOC114260835	--	K12184 ESCRT-I complex subunit VPS28 | (RefSeq) vacuolar protein sorting-associated protein 28 homolog 2 (A)	ko04144: Endocytosis
LOC114260836	27.8444	26.4477	27.5473	43.8047	44.8333	42.192	36.3959	35.6888	41.8118	46.7677	46.7498	46.6834	NW_021025608.1	332113	339561	-	LOC114260836	--	K12486 stromal membrane-associated protein | (RefSeq) ADP-ribosylation factor GTPase-activating protein AGD5-like (A)	ko04144: Endocytosis
LOC114260838	5.953	5.9408	5.6355	1.186	0.8119	1.3075	1.5362	1.1541	1.0863	0.9345	0.7522	1.1108	NW_021025608.1	529407	541635	-	LOC114260838	--	--	--
LOC114260839	10.3618	10.483	9.1731	2.6497	2.8422	2.8562	2.4078	2.4857	2.8007	2.2567	2.678	3.0403	NW_021025608.1	526359	528940	+	LOC114260839	--	K21480 heme oxygenase (biliverdin-producing, ferredoxin) [EC:1.14.15.20] | (RefSeq) heme oxygenase 1, chloroplastic-like (A)	ko00860: Porphyrin metabolism; ko01100: Metabolic pathways; ko01110: Biosynthesis of secondary metabolites
LOC114260841	0.8773	1.1701	0.9674	0.3732	0.2246	0.2366	0.2833	0.2553	0.1831	0.0708	0.1945	0.1052	NW_021025608.1	992704	998232	-	LOC114260841	--	K13418 somatic embryogenesis receptor kinase 1 [EC:2.7.10.1 2.7.11.1] | (RefSeq) somatic embryogenesis receptor kinase 1 isoform X1 (A)	--
LOC114260843	88.8237	93.4182	93.1007	106.74	104.548	110.179	99.5271	106.044	101.133	106.867	108.578	103.797	NW_021025608.1	1307814	1319559	+	LOC114260843	--	K14638 solute carrier family 15 (peptide/histidine transporter), member 3/4 | (RefSeq) protein NRT1/ PTR FAMILY 3.1-like (A)	--
LOC114260847	6.982	6.4504	7.0465	9.2086	9.737	9.4184	7.5073	7.2906	8.6112	9.7729	8.9928	9.031	NW_021025608.1	1362331	1372685	+	LOC114260847	--	--	--
LOC114260851	14.4325	15.042	15.8055	6.3904	6.7982	5.2546	6.3872	8.5753	6.8316	6.5395	7.113	7.1455	NW_021025608.1	1761935	1770901	+	LOC114260851	--	K11878 proteasome assembly chaperone 4 | (RefSeq) proteasome assembly chaperone 4-like (A)	--
LOC114260852	5.2093	5.3579	6.1707	3.5738	3.4921	3.1427	2.9328	3.8779	3.1659	3.1342	2.6384	3.275	NW_021025608.1	1849042	1851492	+	LOC114260852	--	--	--
LOC114260854	0.434	0.611	0.5725	0.7565	0.8208	1.3344	0.5916	0.6908	0.5735	0.9149	1.1576	0.9887	NW_021025608.1	3327	6971	+	LOC114260854	--	--	--
LOC114260855	5.2218	6.268	5.7884	2.9948	2.9562	3.8229	2.3729	2.3331	3.0668	3.4313	4.1194	3.4746	NW_021025608.1	130962	133115	-	LOC114260855	--	--	--
LOC114260857	0	0	0.0543	0.1662	0.0945	0.0896	0.0596	0.0586	0.1283	0.0893	0.0982	0.2124	NW_021025608.1	460467	463971	-	LOC114260857	--	--	--
LOC114260859	0.874	0.6529	0.5232	0.653	0.5398	0.8318	0.6383	1.3807	0.33	0.9094	0.6837	0.9103	NW_021025608.1	790750	791604	-	LOC114260859	--	--	--
LOC114260867	1.9934	1.7967	1.7874	1.9305	2.1345	1.7783	2.0382	1.8926	2.2439	2.3489	2.441	2.0353	NW_021025610.1	396196	399840	+	LOC114260867	--	K10666 E3 ubiquitin-protein ligase RNF5 [EC:2.3.2.27] | (RefSeq) uncharacterized protein LOC114309595 (A)	ko04141: Protein processing in endoplasmic reticulum
LOC114260873	0.8652	0.4842	0.9457	0.0358	0.0813	0.0386	0.0385	0.0378	0	0.0577	0	0	NW_021024600.1	1328658	1330684	+	LOC114260873	--	K00826 branched-chain amino acid aminotransferase [EC:2.6.1.42] | (RefSeq) branched-chain-amino-acid aminotransferase 2, chloroplastic-like (A)	ko00270: Cysteine and methionine metabolism; ko00280: Valine, leucine and isoleucine degradation; ko00290: Valine, leucine and isoleucine biosynthesis; ko00770: Pantothenate and CoA biosynthesis; ko00966: Glucosinolate biosynthesis; ko01100: Metabolic pathways; ko01110: Biosynthesis of secondary metabolites; ko01210: 2-Oxocarboxylic acid metabolism; ko01230: Biosynthesis of amino acids; ko01240: …
LOC114260877	1.3871	1.543	1.6743	1.6446	1.6288	1.5972	1.6634	1.5838	2.0367	1.2997	1.7166	1.2173	NW_021025611.1	213743	223120	+	LOC114260877	--	--	--
LOC114260879	14.5081	15.8007	14.9109	1.6918	0.8136	1.2625	2.0991	2.2702	2.1704	1.1017	1.2682	2.1204	NW_021025611.1	359561	361542	-	LOC114260879	--	--	--
LOC114260883	3.8535	3.3386	2.7389	0.8672	0.6161	0.6544	0.9559	1.169	1.0847	0.8565	0.4802	0.9558	NW_021025611.1	767342	780159	+	LOC114260883	--	K13430 serine/threonine-protein kinase PBS1 [EC:2.7.11.1] | (RefSeq) probable serine/threonine-protein kinase PBL7 isoform X1 (A)	ko04626: Plant-pathogen interaction
LOC114260886	25.8105	27.6935	28.3432	35.7956	32.0122	34.4115	41.8169	42.41	39.8236	43.527	43.8782	43.7851	NW_021025611.1	948724	950545	+	LOC114260886	--	K11982 E3 ubiquitin-protein ligase RNF115/126 [EC:2.3.2.27] | (RefSeq) probable E3 ubiquitin-protein ligase RHC1A (A)	--
LOC114260887	2.5862	2.6354	2.6328	1.1803	1.2299	1.4844	3.0673	2.0452	2.1568	1.1367	0.8423	0.6285	NW_021025611.1	1117359	1162722	-	LOC114260887	--	--	--
LOC114260888	23.0991	23.471	20.1991	3.581	1.9538	3.4998	4.8262	3.9375	5.0873	3.5032	3.1301	3.7067	NW_021025611.1	1186076	1188525	-	LOC114260888	--	--	--
LOC114260890	19.4971	19.4659	17.4152	25.7245	24.0582	25.1256	22.3376	22.5687	23.694	29.1881	25.5982	26.449	NW_021025611.1	1228133	1234778	-	LOC114260890	--	K14503 brassinosteroid resistant 1/2 | (RefSeq) BES1/BZR1 homolog protein 2-like (A)	ko04075: Plant hormone signal transduction
LOC114260893	1.442	1.2362	1.2547	0.6069	0.6643	0.7753	0.6284	0.7842	0.6248	0.5256	0.3584	0.4309	NW_021025611.1	1402264	1405038	+	LOC114260893	--	K17710 pentatricopeptide repeat domain-containing protein 1 | (RefSeq) pentatricopeptide repeat-containing protein At2g18940, chloroplastic (A)	--
LOC114260896	0.4157	0.1338	0.3613	0.6325	0.2696	0.1988	0.8501	0.5294	0.7813	0.3824	0.4436	0.3536	NW_021025611.1	1522410	1526701	+	LOC114260896	--	--	--
LOC114260897	13.1545	14.1948	14.7882	29.3025	29.1366	29.019	34.2604	31.4278	31.9053	33.184	34.2739	32.2604	NW_021025611.1	1530399	1533275	-	LOC114260897	--	K09561 STIP1 homology and U-box containing protein 1 [EC:2.3.2.27] | (RefSeq) E3 ubiquitin-protein ligase CHIP isoform X1 (A)	ko04120: Ubiquitin mediated proteolysis; ko04141: Protein processing in endoplasmic reticulum
LOC114260898	2.7687	2.5384	3.152	2.9207	2.3262	2.9127	2.9484	3.3085	2.255	2.5871	2.077	1.9423	NW_021025611.1	1587833	1613654	-	LOC114260898	--	K10755 replication factor C subunit 2/4 | (RefSeq) replication factor C subunit 2 (A)	ko03030: DNA replication; ko03420: Nucleotide excision repair; ko03430: Mismatch repair
LOC114260900	12.2286	8.2762	12.8776	3.8527	4.7464	6.0181	8.013	7.5125	3.6123	2.3809	1.3898	1.1056	NW_021025611.1	1695718	1724904	-	LOC114260900	--	K00264 glutamate synthase (NADH) [EC:1.4.1.14] | (RefSeq) glutamate synthase 1 [NADH], chloroplastic isoform X1 (A)	ko00250: Alanine, aspartate and glutamate metabolism; ko00910: Nitrogen metabolism; ko01100: Metabolic pathways; ko01110: Biosynthesis of secondary metabolites; ko01230: Biosynthesis of amino acids
LOC114260903	13.7647	13.3154	13.5565	18.4494	20.1548	20.2076	17.3626	16.8744	15.6136	15.0748	15.456	14.941	NW_021025611.1	1783196	1792404	+	LOC114260903	--	K14409 protein SMG7 | (RefSeq) protein SMG7-like (A)	ko03015: mRNA surveillance pathway
LOC114260914	0.5248	0.6634	0.6981	1.3544	0.7292	0.9989	1.2265	0.829	0.7265	0.8046	0.5684	0.5466	NW_021025611.1	1329081	1330068	+	LOC114260914	--	K15333 tRNA guanosine-2'-O-methyltransferase [EC:2.1.1.34] | (RefSeq) uncharacterized protein LOC114271328 isoform X1 (A)	--
LOC114260937	19.3808	19.3486	18.9158	27.0424	22.4104	26.4695	18.1925	16.1498	16.9501	18.2948	20.3774	22.6836	NW_021025612.1	1358745	1359989	-	LOC114260937	--	--	--
LOC114260960	220.291	217.009	214.696	163.382	166.124	166.386	187.083	186.186	185.704	200.917	208.712	204.951	NW_021025613.1	741962	747426	+	LOC114260960	--	K25193 serine decarboxylase [EC:4.1.1.-] | (RefSeq) serine decarboxylase-like (A)	ko00564: Glycerophospholipid metabolism
LOC114260962	8.0148	9.1559	8.1495	2.9874	3.2224	3.0559	2.3929	2.965	3.3327	2.851	3.1596	2.98	NW_021025613.1	1059841	1065548	+	LOC114260962	--	--	--
LOC114260968	1.1531	1.1596	1.4763	0.2284	0.4154	0.2955	0.393	0.5313	0.4656	0.4788	0.4857	0.3941	NW_021025613.1	1311486	1312769	+	LOC114260968	--	K12860 pre-mRNA-splicing factor CDC5/CEF1 | (RefSeq) LOW QUALITY PROTEIN: cell division cycle 5-like protein (A)	ko03040: Spliceosome
LOC114260969	12.9206	12.1793	13.3675	2.1096	2.0688	3.032	2.9802	2.5802	2.6444	1.8677	1.2459	1.784	NW_021025614.1	744256	746155	+	LOC114260969	--	--	--
LOC114260972	0.2589	0.1289	0.5395	0.3048	0.3331	0.1643	0.1386	0.1239	0.152	0.0189	0.1142	0.0449	NW_021025614.1	1479585	1484679	-	LOC114260972	--	--	--
LOC114260974	5.9883	4.3192	6.9219	6.5775	6.4722	6.2435	5.2783	5.2934	5.0935	5.9364	5.0443	6.6803	NW_021025614.1	1551412	1551928	+	LOC114260974	--	--	--
LOC114260975	3.5821	3.105	3.312	29.5988	27.319	28.0014	46.2724	47.346	46.8465	30.5946	31.3006	28.69	NW_021025614.1	1565818	1569453	-	LOC114260975	--	K13783 MFS transporter, OPA family, solute carrier family 37 (glycerol-3-phosphate transporter), member 1/2 | (RefSeq) putative glycerol-3-phosphate transporter 1 (A)	--
LOC114260976	3.1579	2.6224	3.3199	4.3103	4.0186	4.9072	6.2493	4.557	3.0063	4.4124	2.7459	3.1099	NW_021025614.1	60220	61590	-	LOC114260976	--	--	--
LOC114260980	0.914	0.4902	0.8511	0.6373	0.8562	0.8119	1.3707	0.7351	1.342	1.1211	1.3345	1.2217	NW_021025614.1	555659	565139	+	LOC114260980	--	K15283 solute carrier family 35, member E1 | (RefSeq) triose phosphate/phosphate translocator, chloroplastic-like (A)	--
LOC114260988	12.0103	12.8231	11.4593	7.3312	10.7371	9.8782	9.9301	10.2104	11.6908	7.616	8.5557	10.4045	NW_021025614.1	1517749	1523878	-	LOC114260988	--	K05275 pyridoxine 4-dehydrogenase [EC:1.1.1.65] | (RefSeq) pyridoxal reductase, chloroplastic isoform X1 (A)	ko00750: Vitamin B6 metabolism; ko01100: Metabolic pathways
LOC114260991	1.9064	1.5926	2.253	5.2985	4.5963	6.9139	5.4728	4.4226	4.8445	6.2394	4.5088	5.3455	NW_021025614.1	1621155	1622051	+	LOC114260991	--	--	--
LOC114261000	264.259	266.469	251.117	361.018	350.714	347.853	368.862	374.825	381.51	422.192	407.779	428.914	NW_021025617.1	270190	277589	+	LOC114261000	--	K19891 glucan endo-1,3-beta-glucosidase 1/2/3 [EC:3.2.1.39] | (RefSeq) glucan endo-1,3-beta-glucosidase 3 (A)	ko00500: Starch and sucrose metabolism; ko01100: Metabolic pathways
LOC114261002	4.523	4.5363	4.7681	2.8986	2.9718	2.471	3.117	3.0245	2.6329	2.1385	1.3931	1.38	NW_021025617.1	556643	561337	+	LOC114261002	--	K13430 serine/threonine-protein kinase PBS1 [EC:2.7.11.1] | (RefSeq) probable serine/threonine-protein kinase PBL7 isoform X1 (A)	ko04626: Plant-pathogen interaction
LOC114261003	1.2132	0.9287	1.1843	0.1116	0.3807	0.3209	0.2801	0.3541	0.5688	0.195	0.1319	0.1961	NW_021025617.1	613335	618086	+	LOC114261003	--	K13430 serine/threonine-protein kinase PBS1 [EC:2.7.11.1] | (RefSeq) probable serine/threonine-protein kinase PBL7 isoform X1 (A)	ko04626: Plant-pathogen interaction
LOC114261005	0.0994	0.112	0.0926	0.0945	0.043	0.1426	0.1423	0.1399	0.1576	0.2286	0.1842	0.1087	NW_021025617.1	637924	643073	+	LOC114261005	--	K13430 serine/threonine-protein kinase PBS1 [EC:2.7.11.1] | (RefSeq) probable serine/threonine-protein kinase PBL7 isoform X1 (A)	ko04626: Plant-pathogen interaction
LOC114261010	2.7742	4.5662	3.2957	0.667	0.4136	0.9478	0.9455	0.609	0.618	0.5134	0.3492	0.4359	NW_021025617.1	604952	613404	-	LOC114261010	--	K13415 protein brassinosteroid insensitive 1 [EC:2.7.10.1 2.7.11.1] | (RefSeq) systemin receptor SR160 (A)	ko04075: Plant hormone signal transduction
LOC114261017	1.1418	0.8611	0.7309	1.3571	1.7739	2.048	1.97	1.5065	1.5717	1.7507	1.3826	0.9105	NW_021025617.1	286850	287597	-	LOC114261017	--	K17550 protein phosphatase 1 regulatory subunit 7 | (RefSeq) uncharacterized protein LOC114261017 (A)	--
LOC114261022	1.0838	2.6885	2.1866	2.9199	3.2214	2.8697	2.3087	2.1791	1.1935	1.8003	2.815	2.7985	NW_021025618.1	138826	139505	+	LOC114261022	--	--	--
LOC114261023	0.1536	0.053	0	1.2934	1.7547	1.2368	1.1889	0.8822	1.237	1.6988	1.5894	2.5792	NW_021025618.1	200350	204589	-	LOC114261023	--	K13430 serine/threonine-protein kinase PBS1 [EC:2.7.11.1] | (RefSeq) probable serine/threonine-protein kinase PBL7 isoform X1 (A)	ko04626: Plant-pathogen interaction
LOC114261024	0.1587	0.31	0.2744	0.9483	1.1024	0.9293	1.2051	1.0937	1.218	1.06	1.222	0.7849	NW_021025618.1	196514	199979	+	LOC114261024	--	K13416 brassinosteroid insensitive 1-associated receptor kinase 1 [EC:2.7.10.1 2.7.11.1] | (RefSeq) BRASSINOSTEROID INSENSITIVE 1-associated receptor kinase 1-like isoform X1 (A)	ko04016: MAPK signaling pathway - plant; ko04075: Plant hormone signal transduction; ko04626: Plant-pathogen interaction
LOC114261025	0.443	0.5643	0.4468	0.8775	0.7979	0.8702	1.321	1.2617	1.0081	1.1886	0.8396	0.8074	NW_021025618.1	259481	260926	-	LOC114261025	--	K14493 gibberellin receptor GID1 [EC:3.-.-.-] | (RefSeq) gibberellin receptor GID1B-like (A)	ko04075: Plant hormone signal transduction
LOC114261026	1.6724	1.2898	1.8018	0.8542	0.6423	0.8358	0.6501	0.8892	0.6453	0.943	0.7335	0.6424	NW_021025618.1	269265	275778	+	LOC114261026	--	K11498 centromeric protein E | (RefSeq) kinesin-like protein NACK1 (A)	--
LOC114261027	4.3503	5.2496	5.5286	3.1861	5.5277	4.8203	4.3277	5.7915	5.6968	4.7321	4.4073	4.6608	NW_021025618.1	280104	282039	+	LOC114261027	--	K20723 reticulon-3 | (RefSeq) reticulon-like protein B11 (A)	--
LOC114261028	1.5286	1.4886	1.5357	4.475	2.3477	2.4325	1.8508	1.9814	3.6854	2.6212	2.6768	3.2625	NW_021025618.1	281644	290738	-	LOC114261028	--	K17413 small subunit ribosomal protein S35 | (RefSeq) uncharacterized protein LOC114294657 (A)	--
LOC114261029	0.5622	0.2689	0.3254	0.7368	0.7062	0.7164	0.5438	0.443	0.5488	0.4776	0.384	0.3877	NW_021025618.1	282139	285854	+	LOC114261029	--	--	--
LOC114261031	32.1078	31.8077	34.9669	72.8671	72.9118	72.2778	64.2864	61.8578	62.3367	66.5646	63.3789	64.3864	NW_021025618.1	346265	351586	+	LOC114261031	--	K19041 E3 ubiquitin-protein ligase RNF38/44 [EC:2.3.2.27] | (RefSeq) probable E3 ubiquitin-protein ligase ZFP1 (A)	--
LOC114261034	110.731	105.882	106.318	205.185	200.339	196.268	182.094	191.574	188.07	195.73	196.747	196.093	NW_021025618.1	546317	548049	-	LOC114261034	--	K07198 5'-AMP-activated protein kinase, catalytic alpha subunit [EC:2.7.11.11] | (RefSeq) CBL-interacting protein kinase 5-like (A)	--
LOC114261036	36.7198	39.055	37.625	21.7951	20.9944	19.5835	30.0681	25.6637	30.2479	24.8601	25.8161	26.017	NW_021025618.1	923461	925385	+	LOC114261036	--	K13418 somatic embryogenesis receptor kinase 1 [EC:2.7.10.1 2.7.11.1] | (RefSeq) somatic embryogenesis receptor kinase 1 isoform X1 (A)	--
LOC114261041	0.1741	0.1401	0.2594	0.4635	1.3548	0.9636	0.9613	0.7701	0.4294	0.8275	0.7039	0.7616	NW_021025618.1	1007479	1009011	+	LOC114261041	--	K13418 somatic embryogenesis receptor kinase 1 [EC:2.7.10.1 2.7.11.1] | (RefSeq) somatic embryogenesis receptor kinase 1-like (A)	--
LOC114261042	40.4545	38.4202	38.4397	63.0673	61.6517	64.15	46.2127	45.3856	50.0753	55.6012	53.6736	51.3429	NW_021025618.1	1060957	1069045	-	LOC114261042	--	K16302 metal transporter CNNM | (RefSeq) DUF21 domain-containing protein At2g14520-like isoform X1 (A)	--
LOC114261043	12.3085	7.376	12.5134	2.9856	3.8009	3.8619	6.4209	8.2069	4.6471	4.5255	3.0681	2.0602	NW_021025618.1	1058212	1058887	+	LOC114261043	--	--	--
LOC114261044	41.2333	42.3513	41.7793	18.1686	16.764	19.0692	25.0345	24.8471	25.2159	18.1775	20.2664	20.5504	NW_021025618.1	1098525	1105046	+	LOC114261044	--	K23871 putative pectin methylesterase [EC:2.1.1.-] | (RefSeq) probable pectin methylesterase CGR3 (A)	--
LOC114261056	8.275	8.3094	8.5592	3.7161	4.224	4.721	4.0164	4.5903	4.6901	3.1184	2.9058	2.4713	NW_021024600.1	486356	490472	+	LOC114261056	--	--	--
LOC114261062	13.9061	14.0395	14.1589	5.4313	4.726	5.5316	7.653	7.2867	7.4267	6.6139	7.2672	7.5031	NW_021025618.1	1058885	1060312	+	LOC114261062	--	K13436 pto-interacting protein 1 [EC:2.7.11.1] | (RefSeq) PTI1-like tyrosine-protein kinase 3 (A)	ko04626: Plant-pathogen interaction
LOC114261065	0.9532	1.1002	1.1191	1.0245	1.3885	1.1044	1.2288	1.3332	1.2048	0.9531	0.9775	0.6043	NW_021025618.1	840238	842377	-	LOC114261065	--	--	--
LOC114261066	0.699	0.5623	0.355	0.8459	0.4121	0.5862	0.6497	0.6388	0.3359	0.341	0.3212	0.6949	NW_021025618.1	1091775	1093802	-	LOC114261066	--	--	--
LOC114261068	0.0596	0.0672	0.0333	0.2949	0.1676	0.1467	0.2195	0.4677	0.3047	0.4115	0.3919	0.25	NW_021025620.1	153096	159437	+	LOC114261068	--	K17267 coatomer subunit gamma | (RefSeq) coatomer subunit gamma-2 isoform X1 (A)	--
LOC114261074	1.3365	0.8254	0.8674	0.9756	0.7879	1.6189	0.98	1.4385	1.2844	1.4179	1.194	1.1072	NW_021024600.1	662429	681056	-	LOC114261074	--	K17866 diphthamide biosynthesis protein 2 | (RefSeq) 2-(3-amino-3-carboxypropyl)histidine synthase subunit 2-like (A)	--
LOC114261075	0.9273	0.547	0.7771	1.7927	1.7371	1.8057	1.991	2.0507	2.3417	2.0615	2.187	1.8308	NW_021025620.1	641659	654421	-	LOC114261075	--	K17961 trimethyltridecatetraene/dimethylnonatriene synthase [EC:1.14.14.58 1.14.14.59] | (RefSeq) xanthotoxin 5-hydroxylase CYP82C4-like isoform X1 (A)	ko00904: Diterpenoid biosynthesis; ko01110: Biosynthesis of secondary metabolites
LOC114261080	0.52	0.6973	0.5995	0.518	0.4951	0.3807	0.4051	0.585	0.8181	0.4556	0.4589	0.5868	NW_021025621.1	210	6472	+	LOC114261080	--	K05666 ATP-binding cassette, subfamily C (CFTR/MRP), member 2 | (RefSeq) ABC transporter C family member 3-like (A)	ko02010: ABC transporters
LOC114261083	1.957	1.5744	1.0682	0.7058	0.4376	0.2075	1.104	0.6105	1.4268	0.4139	1.3074	0.7995	NW_021025621.1	65870	66806	+	LOC114261083	--	--	--
LOC114261084	1.1544	0.8403	0.7934	0.392	0.3862	0.5071	0.1686	0.1658	0.2421	0.4214	0.5557	0.2755	NW_021025621.1	283307	287542	+	LOC114261084	--	K16075 magnesium transporter | (RefSeq) magnesium transporter MRS2-4-like isoform X1 (A)	--
LOC114261085	2.8207	3.1803	2.3678	4.2262	3.6952	3.9861	3.4739	2.9	4.1415	3.4729	3.996	4.1283	NW_021025621.1	680340	683094	+	LOC114261085	--	K06172 gamma-secretase subunit APH-1 | (RefSeq) gamma-secretase subunit APH1-like (A)	--
LOC114261094	0.6367	0.683	0.3953	0.7568	0.8602	1.0877	1.3021	1.2268	1.823	0.8542	1.2068	1.1121	NW_021025621.1	685679	686781	+	LOC114261094	--	K10448 kelch-like protein 10 | (RefSeq) uncharacterized protein LOC114320489 (A)	--
LOC114261097	9.8461	11.1115	11.6299	55.5222	56.7556	56.392	49.7304	39.684	44.7755	64.7549	60.784	60.2341	NW_021024600.1	718975	721209	-	LOC114261097	--	K01183 chitinase [EC:3.2.1.14] | (RefSeq) endochitinase EP3-like (A)	ko00520: Amino sugar and nucleotide sugar metabolism; ko01100: Metabolic pathways
LOC114261105	0.7366	0.732	1.4524	5.7676	6.3686	4.9292	4.0313	3.92	4.0841	6.1781	6.6789	6.0805	NW_021024600.1	644187	646224	-	LOC114261105	--	K01183 chitinase [EC:3.2.1.14] | (RefSeq) endochitinase EP3-like (A)	ko00520: Amino sugar and nucleotide sugar metabolism; ko01100: Metabolic pathways
LOC114261110	1.003	1.263	0.8934	0.8293	0.707	0.1341	0.5797	0.3946	0.461	0.4012	0.2571	0.5166	NW_021025622.1	1090952	1100428	+	LOC114261110	--	K22184 bromodomain-containing protein 9 | (RefSeq) uncharacterized protein LOC114261110 (A)	--
LOC114261111	1.781	1.8964	1.5121	1.0958	0.6794	0.6443	0.5356	0.3686	0.2307	0.7229	0.7943	0.6683	NW_021024600.1	710276	711656	-	LOC114261111	--	K01183 chitinase [EC:3.2.1.14] | (RefSeq) chitinase 4-like (A)	ko00520: Amino sugar and nucleotide sugar metabolism; ko01100: Metabolic pathways
LOC114261113	11.0439	11.6817	12.3781	12.2511	8.8416	17.8175	10.2464	13.1581	9.549	8.9369	6.7188	10.0643	NW_021025622.1	79925	80638	-	LOC114261113	--	--	--
LOC114261115	2.2458	2.4613	1.6366	0.3095	0.7739	0.7339	0.8653	0.6217	0.6595	0.9232	0.6854	0.7119	NW_021025622.1	126087	131990	+	LOC114261115	--	K17607 type 2A phosphatase activator TIP41 | (RefSeq) TIP41-like protein isoform X1 (A)	--
LOC114261116	5.2536	4.5853	6.1379	3.5816	2.9998	3.2003	2.9899	2.9894	3.4493	2.8117	2.7137	3.4778	NW_021025622.1	132426	133502	-	LOC114261116	--	K09872 aquaporin PIP | (RefSeq) aquaporin PIP1-3-like (A)	--
LOC114261117	22.9715	27.7738	19.9059	13.5093	11.6244	13.3373	15.4094	16.552	18.7746	13.2334	15.2117	14.8232	NW_021025622.1	137659	142042	-	LOC114261117	--	--	--
LOC114261118	3.9999	3.4314	3.9881	1.5482	1.0903	1.9228	1.3572	1.4945	1.3721	1.1262	1.0734	1.1613	NW_021025622.1	143958	152278	-	LOC114261118	--	K15923 alpha-L-fucosidase 2 [EC:3.2.1.51] | (RefSeq) alpha-L-fucosidase 2-like (A)	ko00511: Other glycan degradation
LOC114261120	0.5099	0.5512	0.5044	0.0758	0.1205	0.1143	0.277	0.2563	0.1965	0.1832	0.1074	0.1307	NW_021025622.1	175509	190331	-	LOC114261120	--	K15923 alpha-L-fucosidase 2 [EC:3.2.1.51] | (RefSeq) alpha-L-fucosidase 2-like isoform X1 (A)	ko00511: Other glycan degradation
LOC114261122	2.7317	2.3546	2.7771	0.8216	1.2352	0.5428	1.3395	2.1576	1.8171	1.0685	1.0566	1.1431	NW_021025622.1	203245	205159	-	LOC114261122	--	--	--
LOC114261123	0.8792	1.263	0.5263	1.0151	0.8823	1.2873	0.9631	0.8838	0.8298	1.4443	1.2696	1.3163	NW_021025622.1	329051	332370	-	LOC114261123	--	--	--
LOC114261125	0.8439	0.6789	0.9823	1.3541	1.0546	0.9731	1.4292	1.3256	1.6728	1.1322	1.3551	1.4661	NW_021025622.1	743175	745198	+	LOC114261125	--	K22845 phlorizin synthase [EC:2.4.1.357] | (RefSeq) UDP-glycosyltransferase 88F5-like (A)	ko00941: Flavonoid biosynthesis; ko01110: Biosynthesis of secondary metabolites
LOC114261127	2.2053	1.984	2.208	7.9818	8.0989	8.8956	7.9527	8.9156	6.2462	5.2357	4.3346	4.0411	NW_021025622.1	750102	764727	+	LOC114261127	--	K01873 valyl-tRNA synthetase [EC:6.1.1.9] | (RefSeq) valine--tRNA ligase, mitochondrial 1-like isoform X1 (A)	ko00970: Aminoacyl-tRNA biosynthesis
LOC114261128	37.3867	35.632	35.7448	100.488	101.308	96.8794	83.5126	81.2459	89.4786	99.9455	105.931	104.95	NW_021025622.1	807085	812648	+	LOC114261128	--	K22683 aspartyl protease family protein [EC:3.4.23.-] | (RefSeq) protein ASPARTIC PROTEASE IN GUARD CELL 1-like (A)	--
LOC114261129	9.618	10.6885	9.9485	13.2817	12.9074	12.8305	13.4318	14.6425	14.297	14.24	14.6587	13.2737	NW_021025622.1	845099	857734	-	LOC114261129	--	K00924 kinase [EC:2.7.1.-] | (RefSeq) CDPK-related protein kinase-like (A)	--
LOC114261130	6.5314	7.3812	7.5297	1.2938	1.8488	1.6337	2.2658	2.2668	2.329	1.371	1.5064	2.1257	NW_021025622.1	973385	975485	+	LOC114261130	--	--	--
LOC114261132	46.2819	44.3577	46.3329	12.1503	12.0847	12.1233	15.7531	11.972	14.4457	9.8429	10.3724	9.7473	NW_021025622.1	1013628	1021432	+	LOC114261132	--	K01897 long-chain acyl-CoA synthetase [EC:6.2.1.3] | (RefSeq) long chain acyl-CoA synthetase 1-like isoform X1 (A)	ko00061: Fatty acid biosynthesis; ko00071: Fatty acid degradation; ko01100: Metabolic pathways; ko01212: Fatty acid metabolism; ko04146: Peroxisome
LOC114261133	1.0232	0.9064	0.8136	0.8636	0.7083	0.7188	0.7523	0.5663	0.4051	0.617	0.707	0.3248	NW_021025622.1	1023015	1031074	+	LOC114261133	--	K01897 long-chain acyl-CoA synthetase [EC:6.2.1.3] | (RefSeq) long chain acyl-CoA synthetase 1-like (A)	ko00061: Fatty acid biosynthesis; ko00071: Fatty acid degradation; ko01100: Metabolic pathways; ko01212: Fatty acid metabolism; ko04146: Peroxisome
LOC114261138	3.9289	3.5967	4.0368	0.5153	0.6589	0.2083	0.2078	0.4086	0.5968	0.2077	0.5135	0.1852	NW_021024600.1	899185	906391	-	LOC114261138	--	--	--
LOC114261141	5.272	5.1425	3.1908	6.3286	8.6894	3.85	5.5251	5.8298	7.4891	9.6494	8.9373	10.8699	NW_021025622.1	660122	660931	+	LOC114261141	--	--	--
LOC114261143	2.6721	2.0996	2.083	1.7726	1.5447	2.1018	1.9061	1.1244	2.0255	2.0008	2.0414	2.435	NW_021025622.1	841473	842331	+	LOC114261143	--	K14488 SAUR family protein | (RefSeq) auxin-responsive protein SAUR32-like (A)	ko04075: Plant hormone signal transduction
LOC114261152	25.299	25.2033	25.1379	6.5988	6.7294	6.9365	7.423	7.4714	8.2601	6.4713	6.7995	6.773	NW_021025623.1	47411	53092	+	LOC114261152	--	K13422 transcription factor MYC2 | (RefSeq) transcription factor MYC2-like (A)	ko04016: MAPK signaling pathway - plant; ko04075: Plant hormone signal transduction
LOC114261153	39.0301	38.4875	38.5169	30.2475	30.5573	31.4624	29.2335	29.7382	27.8374	27.3309	26.3644	25.217	NW_021025623.1	63968	69179	-	LOC114261153	--	K14486 auxin response factor | (RefSeq) auxin response factor 1-like (A)	ko04075: Plant hormone signal transduction
LOC114261157	11.2405	9.9165	10.3653	11.1526	9.3316	8.5711	11.715	12.992	14.6383	10.9485	11.4811	10.6394	NW_021025623.1	362208	363190	-	LOC114261157	--	--	--
LOC114261160	1.6856	1.5737	1.8021	2.6317	2.744	3.3061	3.1704	3.159	2.6766	2.5526	1.9283	1.7068	NW_021024600.1	921171	923735	-	LOC114261160	--	K13430 serine/threonine-protein kinase PBS1 [EC:2.7.11.1] | (RefSeq) serine/threonine-protein kinase PBS1-like (A)	ko04626: Plant-pathogen interaction
LOC114261168	0.4326	0.4773	0.4603	0.4231	0.3607	0.494	0.6571	0.5591	0.6424	0.5116	0.4789	0.4167	NW_021025624.1	6532	14194	-	LOC114261168	--	--	--
LOC114261170	60.583	60.8261	60.6913	74.1746	71.2618	62.9377	70.6423	71.8691	75.251	73.2173	85.998	80.9069	NW_021025624.1	37296	38073	-	LOC114261170	--	K02960 small subunit ribosomal protein S16e | (RefSeq) 40S ribosomal protein S16-like (A)	ko03010: Ribosome
LOC114261171	0.9794	0.3546	0.912	1.3503	1.3232	0.7027	1.2017	1.3784	1.5531	0.9386	0.4538	1.7405	NW_021025624.1	536946	539950	+	LOC114261171	--	--	--
LOC114261173	1.5071	1.0802	1.3013	1.0682	0.385	0.7583	0.5323	0.909	0.9173	0.8613	0.7617	0.4495	NW_021025624.1	607155	629060	+	LOC114261173	--	K22390 acid phosphatase type 7 | (RefSeq) probable inactive purple acid phosphatase 1 (A)	--
LOC114261176	2.6334	2.8056	1.9218	1.0828	1.8461	0.6565	0.5094	0.9301	0.8151	1.0912	1.1391	1.1675	NW_021025624.1	541469	544286	-	LOC114261176	--	K03955 NADH dehydrogenase (ubiquinone) 1 alpha/beta subcomplex 1, acyl-carrier protein | (RefSeq) acyl carrier protein 2, mitochondrial (A)	ko00190: Oxidative phosphorylation; ko01100: Metabolic pathways
LOC114261187	4.0367	4.7565	5.2621	1.4224	1.3088	1.2899	1.918	1.7903	1.8617	1.5109	1.9202	1.6446	NW_021025626.1	179202	224529	+	LOC114261187	--	K01142 exodeoxyribonuclease III [EC:3.1.11.2] | (RefSeq) DNA-(apurinic or apyrimidinic site) lyase, chloroplastic (A)	ko03410: Base excision repair
LOC114261189	0.7616	0.5013	0.7736	0.9216	0.9728	0.5677	0.4955	0.7656	1.5858	1.8046	0.6415	1.0726	NW_021025626.1	203978	204841	+	LOC114261189	--	K02303 uroporphyrin-III C-methyltransferase [EC:2.1.1.107] | (RefSeq) uncharacterized protein LOC114315437 (A)	ko00860: Porphyrin metabolism; ko01100: Metabolic pathways; ko01110: Biosynthesis of secondary metabolites; ko01240: Biosynthesis of cofactors
LOC114261192	10.9812	12.286	13.9493	9.1275	9.707	8.4599	14.0906	14.5483	15.5039	9.6172	9.0969	10.5705	NW_021025626.1	386730	395932	+	LOC114261192	--	--	--
LOC114261193	0.8131	0.6541	0.8707	0.9277	1.3621	0.875	1.0392	1.0626	1.2535	0.748	1.3356	0.6298	NW_021025626.1	397259	400032	-	LOC114261193	--	K19893 glucan endo-1,3-beta-glucosidase 5/6 [EC:3.2.1.39] | (RefSeq) glucan endo-1,3-beta-glucosidase 6 (A)	ko00500: Starch and sucrose metabolism; ko01100: Metabolic pathways
LOC114261194	9.4775	15.4243	10.8535	13.4655	14.5995	13.3984	16.7074	13.2508	19.0976	16.7863	18.0774	16.4795	NW_021025626.1	391893	392382	-	LOC114261194	--	K02942 large subunit ribosomal protein LP1 | (RefSeq) 60S acidic ribosomal protein P3-2-like (A)	ko03010: Ribosome
LOC114261196	0.3936	0.5758	0.7219	0.2835	0.2836	0.3301	0.3537	0.4317	0.2837	0.1646	0.0904	0.1848	NW_021025626.1	439261	444228	-	LOC114261196	--	K13415 protein brassinosteroid insensitive 1 [EC:2.7.10.1 2.7.11.1] | (RefSeq) systemin receptor SR160 (A)	ko04075: Plant hormone signal transduction
LOC114261198	10.252	10.7294	11.6061	8.385	9.6658	8.5275	11.8841	12.1229	10.7335	9.0539	10.2895	11.3588	NW_021025626.1	685327	690577	+	LOC114261198	--	K07766 diphosphoinositol-polyphosphate diphosphatase [EC:3.6.1.52] | (RefSeq) nudix hydrolase 13, mitochondrial-like isoform X1 (A)	--
LOC114261199	1.4752	1.865	1.654	0.229	0.3905	0.1543	0.3078	0.3934	0.6365	0.5078	0.4311	0.1646	NW_021025626.1	774339	776203	-	LOC114261199	--	K13691 pathogen-inducible salicylic acid glucosyltransferase [EC:2.4.1.-] | (RefSeq) UDP-glycosyltransferase 74G1-like (A)	--
LOC114261203	1.6506	1.403	1.5659	0.1184	0	0.1596	0.4458	0.407	0.7133	0.3342	0.2886	0.5392	NW_021025626.1	924005	925819	-	LOC114261203	--	K13691 pathogen-inducible salicylic acid glucosyltransferase [EC:2.4.1.-] | (RefSeq) UDP-glycosyltransferase 74G1-like (A)	--
LOC114261204	7.2262	7.4258	7.4162	6.7205	6.7269	7.4605	7.5503	5.8857	8.1317	7.0764	8.3974	6.9698	NW_021025626.1	991096	995558	+	LOC114261204	--	--	--
LOC114261206	1.3505	1.0578	1.1913	1.5206	0.9987	0.7649	0.7631	0.7502	1.4715	0.9263	1.3471	0.9716	NW_021025626.1	1039684	1049948	+	LOC114261206	--	K12741 heterogeneous nuclear ribonucleoprotein A1/A3 | (RefSeq) uncharacterized protein LOC114321862 (A)	ko03040: Spliceosome
LOC114261209	2.111	2.2593	1.8428	1.7922	2.2001	1.5455	2.0814	1.9327	2.0922	1.864	2.1434	2.0612	NW_021025626.1	1077572	1083421	-	LOC114261209	--	--	--
LOC114261211	0.4855	1.1159	1.0117	1.2969	1.749	1.3269	0.9691	1.3711	1.1405	0.7444	1.1879	0.6952	NW_021024600.1	1090067	1094541	+	LOC114261211	--	--	--
LOC114261212	6.7912	5.4634	4.4581	23.8598	26.5704	27.1462	23.4003	24.2018	27.1915	30.2487	28.6317	26.1478	NW_021025626.1	1210882	1217115	+	LOC114261212	--	K04125 gibberellin 2beta-dioxygenase [EC:1.14.11.13] | (RefSeq) gibberellin 2-beta-dioxygenase 2-like (A)	ko00904: Diterpenoid biosynthesis; ko01110: Biosynthesis of secondary metabolites
LOC114261213	11.5891	12.5639	12.4358	7.988	6.9379	7.0871	10.2195	10.5675	9.4125	8.1249	8.1835	7.5381	NW_021025626.1	1234426	1244920	+	LOC114261213	--	K13463 coronatine-insensitive protein 1 | (RefSeq) coronatine-insensitive protein 1-like (A)	ko04075: Plant hormone signal transduction
LOC114261216	6.4103	7.133	6.5824	4.2153	3.0432	2.2719	2.7564	3.7339	4.7499	4.5469	2.927	3.7671	NW_021025626.1	1495716	1512186	+	LOC114261216	--	K02326 DNA polymerase epsilon subunit 3 [EC:2.7.7.7] | (RefSeq) DNA polymerase epsilon subunit 3 (A)	ko03030: DNA replication; ko03410: Base excision repair; ko03420: Nucleotide excision repair
LOC114261217	19.6686	22.6743	20.9102	36.5837	33.8589	36.0058	28.4032	29.4037	29.34	31.9057	33.4348	33.6306	NW_021025626.1	1519769	1538313	+	LOC114261217	--	K13448 calcium-binding protein CML | (RefSeq) probable calcium-binding protein CML48 (A)	ko04626: Plant-pathogen interaction
LOC114261218	4.8366	4.8814	5.104	46.7688	44.8924	43.2633	39.0525	37.8069	38.8125	42.4723	43.7047	42.0728	NW_021025626.1	1609612	1613931	-	LOC114261218	--	K19891 glucan endo-1,3-beta-glucosidase 1/2/3 [EC:3.2.1.39] | (RefSeq) glucan endo-1,3-beta-glucosidase 1 (A)	ko00500: Starch and sucrose metabolism; ko01100: Metabolic pathways
LOC114261219	5.7659	5.8819	4.4279	79.6925	76.8686	78.2269	63.7246	65.7908	57.288	64.5725	58.5584	58.7739	NW_021025626.1	1617672	1621940	-	LOC114261219	--	K19891 glucan endo-1,3-beta-glucosidase 1/2/3 [EC:3.2.1.39] | (RefSeq) glucan endo-1,3-beta-glucosidase 1 (A)	ko00500: Starch and sucrose metabolism; ko01100: Metabolic pathways
LOC114261222	4.8526	4.4673	5.1706	4.4713	6.0557	3.6918	4.6036	4.3753	4.9801	6.3665	6.7004	5.7443	NW_021025626.1	2258343	2266261	-	LOC114261222	--	--	--
LOC114261224	4.8919	6.1636	4.9234	0.5472	0.5443	1.2166	1.8021	1.8803	1.6794	1.4615	0.4545	0.9506	NW_021025626.1	2353304	2355826	+	LOC114261224	--	--	--
LOC114261226	0.3631	0.4564	0.5917	0.2374	0.2698	0.2326	0.1856	0.365	0.12	0.1914	0.1912	0.0827	NW_021025626.1	2443157	2445508	-	LOC114261226	--	--	--
LOC114261227	4.9881	5.2352	4.0841	1.69	2.6956	2.8207	3.8105	3.5159	4.1418	3.3625	3.3325	3.4746	NW_021025626.1	2488417	2493406	-	LOC114261227	--	--	--
LOC114261229	66.9682	65.6164	66.355	34.8356	33.1051	34.542	36.2647	37.076	37.1119	32.5457	32.7386	34.3283	NW_021025626.1	2524755	2536028	-	LOC114261229	--	K01703 3-isopropylmalate/(R)-2-methylmalate dehydratase large subunit [EC:4.2.1.33 4.2.1.35] | (RefSeq) 3-isopropylmalate dehydratase large subunit, chloroplastic (A)	ko00290: Valine, leucine and isoleucine biosynthesis; ko00660: C5-Branched dibasic acid metabolism; ko00966: Glucosinolate biosynthesis; ko01100: Metabolic pathways; ko01110: Biosynthesis of secondary metabolites; ko01210: 2-Oxocarboxylic acid metabolism; ko01230: Biosynthesis of amino acids
LOC114261237	7.0574	7.1195	6.1542	9.9059	10.9572	11.8835	11.5111	8.8402	11.8424	11.1644	10.0025	13.016	NW_021024600.1	1339955	1340907	-	LOC114261237	--	--	--
LOC114261238	0.4932	0.5411	0.7724	0.5969	0.5088	0.4596	0.3668	0.5409	0.3357	0.4125	0.4343	0.2043	NW_021025626.1	848322	851337	+	LOC114261238	--	K12158 ubiquitin-like protein Nedd8 | (RefSeq) ubiquitin-NEDD8-like protein RUB2 (A)	--
LOC114261241	7.05	7.2381	5.9393	1.2768	1.016	1.1699	2.0595	1.4849	2.7209	1.7501	1.3574	2.0804	NW_021025626.1	1403827	1404621	-	LOC114261241	--	--	--
LOC114261247	0.4667	0.8875	1.2248	0.1614	0.3669	0.2609	0.6508	0.3412	0.4112	0.2277	0.5004	0.58	NW_021024600.1	1376312	1379767	-	LOC114261247	--	K00981 phosphatidate cytidylyltransferase [EC:2.7.7.41] | (RefSeq) phosphatidate cytidylyltransferase 1-like isoform X1 (A)	ko00564: Glycerophospholipid metabolism; ko01100: Metabolic pathways; ko01110: Biosynthesis of secondary metabolites; ko04070: Phosphatidylinositol signaling system
LOC114261252	17.4151	16.6216	17.2713	59.8178	64.7639	63.2651	49.6256	45.2177	50.9733	56.7611	64.3211	64.4207	NW_021025626.1	2431958	2442282	+	LOC114261252	--	--	--
LOC114261258	4.4357	4.5677	5.5917	3.2963	2.9502	3.1755	5.0796	5.9684	4.9297	5.8489	4.9321	4.6393	NW_021024600.1	1455990	1468283	-	LOC114261258	--	K13415 protein brassinosteroid insensitive 1 [EC:2.7.10.1 2.7.11.1] | (RefSeq) systemin receptor SR160 (A)	ko04075: Plant hormone signal transduction
LOC114261268	3.5494	3.1892	2.8328	4.4268	4.7827	4.9135	3.7233	3.5218	4.1826	5.124	4.1935	5.4609	NW_021025627.1	1861125	1862282	+	LOC114261268	--	--	--
LOC114261269	0.6259	0.7553	0.6739	0.2666	0.3312	0.3141	0.5933	0.6554	0.5974	0.3499	0.335	0.2674	NW_021024600.1	1520347	1548334	-	LOC114261269	--	K13459 disease resistance protein RPS2 | (RefSeq) probable disease resistance protein At4g27220 (A)	ko04626: Plant-pathogen interaction
LOC114261295	27.0337	25.2833	29.7727	5.526	6.347	6.7246	7.6815	7.532	6.7968	5.6974	5.7996	5.0379	NW_021025627.1	45068	54897	-	LOC114261295	--	K20720 reticulon-4 | (RefSeq) reticulon-like protein B21 (A)	--
LOC114261297	0.7511	0.5657	0.9226	0.3343	0.1555	0.2948	0.4902	0.2731	0.3661	0.1838	0.1346	0.335	NW_021025627.1	223113	245606	+	LOC114261297	--	K06694 26S proteasome non-ATPase regulatory subunit 10 | (RefSeq) poly [ADP-ribose] polymerase tankyrase-like isoform X1 (A)	--
LOC114261298	2.7317	3.6552	2.9588	0.0795	0.1808	0.2286	0.6555	0.4764	0.5648	0.3419	0.1174	0.2032	NW_021025627.1	648929	653206	-	LOC114261298	--	K13083 flavonoid 3',5'-hydroxylase [EC:1.14.14.81] | (RefSeq) flavonoid 3',5'-hydroxylase 1-like (A)	ko00941: Flavonoid biosynthesis; ko00944: Flavone and flavonol biosynthesis; ko01110: Biosynthesis of secondary metabolites
LOC114261299	19.7214	22.9606	19.6561	34.7409	34.1259	33.0738	30.391	31.3019	29.0844	31.1249	30.8424	31.8437	NW_021025627.1	621054	648861	+	LOC114261299	--	K14431 transcription factor TGA | (RefSeq) transcription factor HBP-1b(c38)-like isoform X1 (A)	ko04075: Plant hormone signal transduction
LOC114261301	1.3444	1.8449	2.4299	0.9775	0.3419	0.7295	0.7277	0.8745	1.7416	1.3944	1.199	2.0899	NW_021025627.1	716388	722504	+	LOC114261301	--	--	--
LOC114261302	5.6813	5.5248	7.034	1.7809	1.1471	0.8318	1.7235	2.8242	1.815	1.6752	1.8932	1.4792	NW_021025627.1	826835	829034	+	LOC114261302	--	--	--
LOC114261305	28.2032	27.6242	26.6319	2.9544	2.3249	2.613	3.4213	2.9633	3.4391	3.6036	1.5435	2.3233	NW_021025627.1	886602	889293	-	LOC114261305	--	--	--
LOC114261310	61.307	66.4344	60.7199	50.2366	49.0575	52.2289	58.1357	59.3489	61.0996	63.9576	64.8461	59.454	NW_021025627.1	1343633	1345396	-	LOC114261310	--	K21734 sphingolipid 8-(E/Z)-desaturase [EC:1.14.19.29] | (RefSeq) delta(8)-fatty-acid desaturase-like (A)	--
LOC114261315	17.9201	17.3755	18.5655	23.1167	23.1736	23.0564	18.0244	19.0743	18.0589	19.2057	20.0638	19.3964	NW_021025627.1	1816630	1824875	-	LOC114261315	--	K10268 F-box and leucine-rich repeat protein 2/20 | (RefSeq) F-box/LRR-repeat protein 4-like (A)	--
LOC114261321	2.4263	2.0914	2.5013	3.0486	2.997	3.1085	1.6834	2.1778	1.6031	3.9859	1.3869	3.0008	NW_021025627.1	2124066	2129871	-	LOC114261321	--	--	--
LOC114261323	0.9334	0.9538	0.7282	1.1034	1.1724	1.3445	1.0833	1.2933	1.0445	0.7929	0.9137	1.2184	NW_021025627.1	2279293	2286276	+	LOC114261323	--	K14487 auxin responsive GH3 gene family | (RefSeq) putative indole-3-acetic acid-amido synthetase GH3.9 (A)	ko04075: Plant hormone signal transduction
LOC114261327	54.7002	61.5173	57.5767	22.048	20.4563	19.3991	26.8835	27.5275	23.774	22.0309	20.8404	22.4558	NW_021025627.1	3238965	3242464	-	LOC114261327	--	K01179 endoglucanase [EC:3.2.1.4] | (RefSeq) endoglucanase 6-like (A)	ko00500: Starch and sucrose metabolism; ko01100: Metabolic pathways
LOC114261328	7.3483	6.1904	7.2295	8.4371	8.4664	10.0894	8.7182	7.8748	12.7027	8.7158	11.2702	10.5501	NW_021025627.1	3230220	3231595	+	LOC114261328	--	K01897 long-chain acyl-CoA synthetase [EC:6.2.1.3] | (RefSeq) long chain acyl-CoA synthetase 4-like isoform X1 (A)	ko00061: Fatty acid biosynthesis; ko00071: Fatty acid degradation; ko01100: Metabolic pathways; ko01212: Fatty acid metabolism; ko04146: Peroxisome
LOC114261329	1.2709	2.7265	3.0768	31.5806	31.3183	32.5655	29.8011	33.8146	27.5428	29.0349	20.6977	23.0095	NW_021025627.1	3342388	3343017	+	LOC114261329	--	--	--
LOC114261330	10.3353	9.8145	11.2464	19.4231	20.8513	21.1446	23.8907	25.5468	24.5833	22.8534	23.3697	22.5123	NW_021025627.1	3361007	3378353	-	LOC114261330	--	K13430 serine/threonine-protein kinase PBS1 [EC:2.7.11.1] | (RefSeq) probable serine/threonine-protein kinase PBL7 isoform X1 (A)	ko04626: Plant-pathogen interaction
LOC114261332	117.681	118.019	120.012	99.2352	101.081	102.15	101.634	101.128	106.76	89.0832	86.8895	82.8281	NW_021025627.1	3462703	3499668	-	LOC114261332	--	K17279 receptor expression-enhancing protein 5/6 | (RefSeq) HVA22-like protein a (A)	--
LOC114261333	19.8759	18.9577	21.6852	8.9244	8.3269	8.8997	12.9324	12.6393	15.2326	10.1968	8.9421	9.7197	NW_021025627.1	3438767	3462258	+	LOC114261333	--	K00140 malonate-semialdehyde dehydrogenase (acetylating) / methylmalonate-semialdehyde dehydrogenase [EC:1.2.1.18 1.2.1.27] | (RefSeq) methylmalonate-semialdehyde dehydrogenase [acylating], mitochondrial-like isoform X1 (A)	ko00280: Valine, leucine and isoleucine degradation; ko00410: beta-Alanine metabolism; ko00562: Inositol phosphate metabolism; ko00640: Propanoate metabolism; ko01100: Metabolic pathways; ko01200: Carbon metabolism
LOC114261334	5.6392	5.6863	7.3368	6.8309	6.5122	6.2153	5.5683	5.203	6.3629	5.4187	6.9626	5.491	NW_021025627.1	3572593	3575797	-	LOC114261334	--	K17279 receptor expression-enhancing protein 5/6 | (RefSeq) HVA22-like protein c (A)	--
LOC114261335	116.547	114.34	134.318	105.636	111.89	111.597	111.421	118.833	99.4995	70.0908	54.0657	51.5898	NW_021025627.1	3467528	3471078	-	LOC114261335	--	K17279 receptor expression-enhancing protein 5/6 | (RefSeq) HVA22-like protein a (A)	--
LOC114261336	0.1718	0.0922	0.0533	1.7971	1.1142	1.5849	1.1126	0.8061	1.3623	2.1954	1.7851	2.1921	NW_021025627.1	3735257	3741325	+	LOC114261336	--	K09338 homeobox-leucine zipper protein | (RefSeq) homeobox-leucine zipper protein HOX3-like (A)	--
LOC114261338	2.0877	1.4123	1.8556	0.4286	0.3333	0.8024	0.752	0.8347	0.8778	0.6002	0.4396	0.5837	NW_021025627.1	3984931	3991378	-	LOC114261338	--	K08472 mlo protein | (RefSeq) MLO-like protein 1 isoform X1 (A)	--
LOC114261339	40.0173	40.7439	39.0523	96.6966	98.6447	94.8954	103.532	106.948	102.163	117.074	116.958	115	NW_021025627.1	4397462	4404311	+	LOC114261339	--	K01597 diphosphomevalonate decarboxylase [EC:4.1.1.33] | (RefSeq) diphosphomevalonate decarboxylase MVD2, peroxisomal (A)	ko00900: Terpenoid backbone biosynthesis; ko01100: Metabolic pathways; ko01110: Biosynthesis of secondary metabolites
LOC114261340	43.1165	43.2292	41.4412	9.2496	7.7795	9.0575	14.4642	13.7196	13.875	12.6207	12.2766	12.5994	NW_021025627.1	4404451	4407877	-	LOC114261340	--	--	--
LOC114261341	2.9502	3.5759	2.6005	1.9075	2.2107	1.5724	1.8099	1.819	2.3218	2.1109	1.7561	2.115	NW_021025627.1	4410736	4418745	-	LOC114261341	--	--	--
LOC114261342	20.5228	19.7382	21.1306	9.2878	10.9483	9.7757	8.6759	9.8857	9.5034	10.8923	9.835	9.1714	NW_021025627.1	4465680	4475104	-	LOC114261342	--	K14347 solute carrier family 10 (sodium/bile acid cotransporter), member 7 | (RefSeq) probable sodium/metabolite cotransporter BASS4, chloroplastic (A)	--
LOC114261362	3.5013	3.0472	3.0824	1.1803	1.1353	1.044	1.2692	1.1199	1.402	1.6349	1.6087	1.3923	NW_021025630.1	587834	595071	-	LOC114261362	--	--	--
LOC114261363	3.6949	2.9538	3.3756	1.3258	1.4818	1.4053	1.9246	2.1492	1.9448	1.639	1.3507	1.0589	NW_021025630.1	602944	611369	+	LOC114261363	--	K00029 malate dehydrogenase (oxaloacetate-decarboxylating)(NADP+) [EC:1.1.1.40] | (RefSeq) NADP-dependent malic enzyme-like isoform X1 (A)	ko00620: Pyruvate metabolism; ko00710: Carbon fixation in photosynthetic organisms; ko01100: Metabolic pathways; ko01200: Carbon metabolism
LOC114261383	5.2145	5.3368	4.3095	1.2615	2.301	2.3718	3.2179	3.7531	3.2346	2.7202	2.5991	2.615	NW_021025631.1	20189	21918	-	LOC114261383	--	--	--
LOC114261387	43.0496	42.326	43.653	148.937	141.924	147.26	105.782	106.383	107.727	128.283	127.426	125.71	NW_021025631.1	213698	215715	+	LOC114261387	--	K01568 pyruvate decarboxylase [EC:4.1.1.1] | (RefSeq) pyruvate decarboxylase 1 (A)	ko00010: Glycolysis / Gluconeogenesis; ko01100: Metabolic pathways; ko01110: Biosynthesis of secondary metabolites
LOC114261388	2.6391	2.1541	2.7981	1.9232	1.9154	1.8559	2.3438	1.9365	2.0025	1.5802	1.5902	1.5799	NW_021025631.1	233637	238448	-	LOC114261388	--	K10863 aprataxin [EC:3.6.1.70 3.6.1.71 3.6.1.72] | (RefSeq) transcription factor bHLH140 (A)	--
LOC114261389	0.8966	1.2365	0.7156	1.4005	0.8652	1.0174	0.753	1.191	0.8181	0.8592	1.1059	0.9338	NW_021025631.1	559888	570394	+	LOC114261389	--	K18655 ATP-dependent RNA helicase DDX19/DBP5 [EC:3.6.4.13] | (RefSeq) DEAD-box ATP-dependent RNA helicase 38-like isoform X1 (A)	ko03013: Nucleocytoplasmic transport; ko03015: mRNA surveillance pathway
LOC114261390	1.3155	1.785	1.8742	4.3853	5.2758	4.5971	3.8081	4.5089	4.035	5.4433	5.0064	5.0695	NW_021025631.1	715703	719306	+	LOC114261390	--	K13418 somatic embryogenesis receptor kinase 1 [EC:2.7.10.1 2.7.11.1] | (RefSeq) LRR receptor kinase BAK1 (A)	--
LOC114261391	0.4826	0.7466	1.2097	0.1412	0.0802	0.0761	0.1898	0.2612	0.1635	0.0854	0.0313	0.1353	NW_021025631.1	729555	734303	-	LOC114261391	--	K00227 Delta7-sterol 5-desaturase [EC:1.14.19.20] | (RefSeq) delta(7)-sterol-C5(6)-desaturase-like (A)	ko00100: Steroid biosynthesis; ko01100: Metabolic pathways; ko01110: Biosynthesis of secondary metabolites
LOC114261393	32.4853	31.1036	31.8694	15.5121	16.0083	15.7432	18.6071	18.1266	18.9736	16.4747	16.2136	14.8237	NW_021025631.1	799286	807380	-	LOC114261393	--	K08150 MFS transporter, SP family, solute carrier family 2 (myo-inositol transporter), member 13 | (RefSeq) inositol transporter 1 isoform X1 (A)	--
LOC114261394	8.7315	8.4726	8.2978	3.9799	3.7942	3.183	5.3841	6.0628	4.1632	5.1066	4.322	4.8398	NW_021025631.1	831501	836256	+	LOC114261394	--	K01056 peptidyl-tRNA hydrolase, PTH1 family [EC:3.1.1.29] | (RefSeq) chloroplastic group IIB intron splicing facilitator CRS2-B, chloroplastic-like (A)	--
LOC114261395	0.3042	0.52	0.1416	0.2892	0.452	0.4286	0.622	0.8791	0.4019	0.2915	0.2562	0.2425	NW_021024601.1	644200	645690	-	LOC114261395	--	K21604 jasmonoyl-L-amino acid hydrolase [EC:3.5.1.127] | (RefSeq) uncharacterized protein LOC114291845 (A)	--
LOC114261396	0.5959	0.7317	0.6133	6.471	6.0336	5.111	6.8302	5.4228	5.7192	8.4632	8.0312	7.9454	NW_021025631.1	836845	838546	-	LOC114261396	--	--	--
LOC114261397	3.7675	3.9912	4.2722	2.3054	2.8221	2.0263	2.746	2.4374	3.6476	2.2877	2.9536	2.2775	NW_021025631.1	841574	848174	-	LOC114261397	--	K11376 elongator complex protein 5 | (RefSeq) elongator complex protein 5 (A)	--
LOC114261399	0.9756	1.196	1.2112	1.1927	1.205	1.8094	1.1875	1.0274	1.1869	0.8904	1.3305	1.1007	NW_021025631.1	891658	893675	-	LOC114261399	--	K07025 putative hydrolase of the HAD superfamily | (RefSeq) uncharacterized protein LOC114292903 (A)	--
LOC114261400	1.7681	0.8805	1.2935	0.9206	1.0465	0.5178	0.5596	0.6771	0.7046	1.0973	0.9574	1.1125	NW_021025631.1	936825	939544	-	LOC114261400	--	--	--
LOC114261402	13.7928	13.0395	13.1695	6.8167	6.7377	5.8704	5.4976	6.2669	5.6635	7.9454	7.7456	7.3854	NW_021025631.1	971495	977878	+	LOC114261402	--	--	--
LOC114261403	9.1711	11.796	12.2723	19.6856	17.5093	15.6475	18.0802	17.1691	19.8837	9.8515	19.3364	13.8626	NW_021025631.1	1019253	1022157	+	LOC114261403	--	K02993 small subunit ribosomal protein S7e | (RefSeq) 40S ribosomal protein S7-like (A)	ko03010: Ribosome
LOC114261406	2.9795	4.5628	4.2115	1.7407	1.0863	1.6557	1.6883	1.1909	2.0872	1.5686	1.4817	1.7665	NW_021025631.1	1234836	1256536	-	LOC114261406	--	K01551 arsenite/tail-anchored protein-transporting ATPase [EC:7.3.2.7 7.3.-.-] | (RefSeq) uncharacterized protein LOC114323184 isoform X1 (A)	--
LOC114261407	94.8289	95.7899	98.0047	10.64	9.5512	8.9174	30.6038	29.7319	29.0678	13.3399	12.9753	11.1201	NW_021025631.1	1269218	1271168	-	LOC114261407	--	K15397 3-ketoacyl-CoA synthase [EC:2.3.1.199] | (RefSeq) 3-ketoacyl-CoA synthase 6-like (A)	ko00062: Fatty acid elongation; ko01100: Metabolic pathways; ko01110: Biosynthesis of secondary metabolites; ko04626: Plant-pathogen interaction
LOC114261411	38.9641	39.4597	38.159	11.6946	12.2827	8.7738	11.5192	12.6114	12.6121	12.9743	13.9243	11.9257	NW_021025631.1	1501699	1504219	-	LOC114261411	--	K19032 30S ribosomal protein 3 | (RefSeq) 30S ribosomal protein 3, chloroplastic-like isoform X1 (A)	--
LOC114261418	3.0214	0.3376	0.2344	0.2394	0.1814	1.0323	0.3433	0.3375	0.4436	2.1233	0.0707	7.9544	NW_021025631.1	998139	999694	+	LOC114261418	--	K02993 small subunit ribosomal protein S7e | (RefSeq) 40S ribosomal protein S7-like (A)	ko03010: Ribosome
LOC114261420	0	0.1224	0.0709	0.2171	0.2467	0.273	0.1167	0.0765	0.1006	0.3208	0.4166	0.2427	NW_021025631.1	1507620	1509022	-	LOC114261420	--	K14493 gibberellin receptor GID1 [EC:3.-.-.-] | (RefSeq) gibberellin receptor GID1C-like (A)	ko04075: Plant hormone signal transduction
LOC114261421	0.1245	0.0445	0.1675	0.1316	0.1794	0.1844	0.2263	0.0974	0.1219	0.1697	0.1865	0.1513	NW_021025632.1	683496	687442	-	LOC114261421	--	K00600 glycine hydroxymethyltransferase [EC:2.1.2.1] | (RefSeq) uncharacterized protein LOC114317956 (A)	ko00260: Glycine, serine and threonine metabolism; ko00460: Cyanoamino acid metabolism; ko00630: Glyoxylate and dicarboxylate metabolism; ko00670: One carbon pool by folate; ko01100: Metabolic pathways; ko01110: Biosynthesis of secondary metabolites; ko01200: Carbon metabolism; ko01230: Biosynthesis of amino acids; ko01240: Biosynthesis of cofactors
LOC114261422	5.0202	6.2292	5.1763	10.0322	10.3612	9.6513	9.4829	9.2095	9.6947	9.9804	8.6965	7.9351	NW_021025632.1	688220	691657	-	LOC114261422	--	--	--
LOC114261426	15.0654	14.5056	15.6302	11.7313	11.8509	12.6831	19.9145	18.2917	16.5295	17.191	15.1268	16.148	NW_021025632.1	898951	904525	+	LOC114261426	--	K01193 beta-fructofuranosidase [EC:3.2.1.26] | (RefSeq) beta-fructofuranosidase, cell wall isozyme-like isoform X1 (A)	ko00052: Galactose metabolism; ko00500: Starch and sucrose metabolism; ko01100: Metabolic pathways; ko01110: Biosynthesis of secondary metabolites
LOC114261428	51.6205	49.6719	53.0243	635.613	633.957	653.56	541.539	541.933	518.153	682.728	653.872	658.379	NW_021025632.1	970901	975586	+	LOC114261428	--	K01193 beta-fructofuranosidase [EC:3.2.1.26] | (RefSeq) beta-fructofuranosidase, insoluble isoenzyme CWINV1-like isoform X1 (A)	ko00052: Galactose metabolism; ko00500: Starch and sucrose metabolism; ko01100: Metabolic pathways; ko01110: Biosynthesis of secondary metabolites
LOC114261430	210.16	208.301	213.679	234.802	233.26	235.85	131.941	133.15	130.772	143.306	144.145	139.84	NW_021025632.1	1131456	1136803	+	LOC114261430	--	K14175 (3S,6E)-nerolidol synthase [EC:4.2.3.48] | (RefSeq) (3S,6E)-nerolidol synthase 1-like (A)	ko00909: Sesquiterpenoid and triterpenoid biosynthesis; ko01100: Metabolic pathways
LOC114261432	6.1047	6.4353	6.8324	1.0866	0.65	0.9555	1.2607	0.7255	1.2452	0.9913	0.9373	0.5755	NW_021025632.1	1205469	1213674	-	LOC114261432	--	--	--
LOC114261433	4.031	3.6937	4.1742	7.7515	6.8183	8.4483	7.8179	9.1948	7.564	7.0674	6.791	7.0833	NW_021025632.1	1261277	1283969	+	LOC114261433	--	K17800 LETM1 and EF-hand domain-containing protein 1, mitochondrial | (RefSeq) mitochondrial proton/calcium exchanger protein-like (A)	--
LOC114261436	0.3653	0.1383	0.4602	0.2043	0.1858	0.1321	0.2637	0.0648	0.1514	0.1977	0.181	0.2546	NW_021025632.1	325162	327645	-	LOC114261436	--	K13466 EIX receptor 1/2 | (RefSeq) receptor-like protein EIX1 (A)	ko04626: Plant-pathogen interaction
LOC114261444	0	0	0.0379	2.4371	1.627	2.3352	2.4959	2.6176	2.1505	2.8383	2.8788	2.0392	NW_021025632.1	64520	76288	+	LOC114261444	--	K05278 flavonol synthase [EC:1.14.20.6] | (RefSeq) flavonol synthase/flavanone 3-hydroxylase-like (A)	ko00941: Flavonoid biosynthesis; ko01100: Metabolic pathways; ko01110: Biosynthesis of secondary metabolites
LOC114261445	1.0141	0.9271	0.9013	0.1753	0.1495	0.0472	0.2828	0.4171	0.3249	0.0707	0.0777	0	NW_021025632.1	585852	587009	+	LOC114261445	--	--	--
LOC114261452	2.027	1.6307	2.2575	1.096	1.5035	0.937	0.9347	1.1188	0.8754	0.9751	1.1048	1.1591	NW_021025633.1	93458	97513	+	LOC114261452	--	K15015 solute carrier family 32 (vesicular inhibitory amino acid transporter) | (RefSeq) amino acid transporter AVT1C-like (A)	--
LOC114261458	4.1503	4.6943	4.8211	2.3052	2.4427	2.1901	2.4369	3.1808	3.5114	2.7407	3.3576	2.4715	NW_021025634.1	325513	327273	-	LOC114261458	--	K11838 ubiquitin carboxyl-terminal hydrolase 7 [EC:3.4.19.12] | (RefSeq) ubiquitin carboxyl-terminal hydrolase 12-like (A)	--
LOC114261462	1.3865	1.716	1.5393	0.507	0.8069	0.4919	0.5998	0.2144	0.9865	1.3899	0.5839	0.6803	NW_021025634.1	220201	221896	+	LOC114261462	--	K01092 myo-inositol-1(or 4)-monophosphatase [EC:3.1.3.25] | (RefSeq) phosphatase IMPL1, chloroplastic-like isoform X1 (A)	ko00562: Inositol phosphate metabolism; ko01100: Metabolic pathways; ko01110: Biosynthesis of secondary metabolites; ko04070: Phosphatidylinositol signaling system
LOC114261465	18.4917	19.815	21.8191	1.5661	0.971	1.6114	3.5211	2.7094	2.77	1.7218	2.2072	1.6374	NW_021025635.1	64687	66093	+	LOC114261465	--	--	--
LOC114261466	1.9194	2.353	1.9575	1.2167	1.2842	0.6558	0.7476	1.3783	1.6104	1.0511	0.9239	0.5831	NW_021025635.1	216911	217818	-	LOC114261466	--	--	--
LOC114261467	0.7822	0.4195	0.659	0.9563	0.6844	0.7254	0.7617	0.5242	1.0829	0.8281	0.8158	1.0184	NW_021025635.1	226327	232195	-	LOC114261467	--	K07904 Ras-related protein Rab-11A | (RefSeq) ras-related protein RABA5e-like (A)	ko04144: Endocytosis
LOC114261496	7.0947	5.9793	5.2429	0.9637	0.9737	0.808	0.3454	1.1321	0.6945	1.2087	1.4229	1.0262	NW_021024601.1	1792146	1792619	-	LOC114261496	--	K10664 E3 ubiquitin-protein ligase ATL6/9/15/31/42/55 [EC:2.3.2.27] | (RefSeq) LOW QUALITY PROTEIN: E3 ubiquitin-protein ligase ATL6-like (A)	--
LOC114261508	67.6251	66.6252	68.8576	55.3634	55.0083	53.256	49.7424	45.9352	52.1277	53.7012	58.757	62.3271	NW_021025637.1	164991	167255	-	LOC114261508	--	K07766 diphosphoinositol-polyphosphate diphosphatase [EC:3.6.1.52] | (RefSeq) nudix hydrolase 17, mitochondrial-like (A)	--
LOC114261509	0.6725	0.8347	0.6262	0.1462	0.0623	0.3151	0.1965	0.2125	0.1693	0.0884	0.1942	0.0525	NW_021025637.1	252847	261857	-	LOC114261509	--	K06678 condensin complex subunit 3 | (RefSeq) condensin complex subunit 3 (A)	--
LOC114261510	7.0655	7.1918	7.3612	5.3458	5.378	6.5793	6.167	6.2582	6.3762	5.2349	4.5182	4.8095	NW_021025637.1	396004	400718	+	LOC114261510	--	K01893 asparaginyl-tRNA synthetase [EC:6.1.1.22] | (RefSeq) asparagine--tRNA ligase, cytoplasmic 2-like (A)	ko00970: Aminoacyl-tRNA biosynthesis
LOC114261511	3.0796	3.7162	3.693	1.9965	1.9163	1.1956	2.9102	2.6267	2.4252	1.6455	1.6115	2.8064	NW_021025637.1	443372	449136	-	LOC114261511	--	K07766 diphosphoinositol-polyphosphate diphosphatase [EC:3.6.1.52] | (RefSeq) nudix hydrolase 13, mitochondrial-like (A)	--
LOC114261513	16.669	17.5975	17.9739	8.2754	7.7211	8.186	14.5009	14.6385	13.7936	8.417	8.7514	8.3922	NW_021025637.1	526481	529672	-	LOC114261513	--	K14638 solute carrier family 15 (peptide/histidine transporter), member 3/4 | (RefSeq) protein NRT1/ PTR FAMILY 8.3-like (A)	--
LOC114261516	3.5385	3.7492	3.2948	3.0773	3.4979	3.7152	5.6916	5.3791	4.5618	4.6976	4.9798	4.9155	NW_021025637.1	567610	578649	+	LOC114261516	--	--	--
LOC114261517	21.9249	22.5412	20.5833	6.3351	6.2799	7.3053	12.9645	15.161	13.923	9.7602	9.3974	8.378	NW_021025637.1	587303	590558	+	LOC114261517	--	K05917 sterol 14alpha-demethylase [EC:1.14.14.154 1.14.15.36] | (RefSeq) sterol 14-demethylase (A)	ko00100: Steroid biosynthesis; ko01100: Metabolic pathways; ko01110: Biosynthesis of secondary metabolites
LOC114261518	3.862	3.9207	4.3239	1.4864	1.5404	1.4137	1.5043	2.4496	2.0252	1.8681	1.7041	1.257	NW_021025637.1	590776	593473	-	LOC114261518	--	K01802 peptidylprolyl isomerase [EC:5.2.1.8] | (RefSeq) peptidyl-prolyl cis-trans isomerase FKBP16-3, chloroplastic (A)	--
LOC114261520	3.2332	2.142	2.3612	1.2357	1.7815	1.5919	3.0141	2.358	2.0943	1.3608	1.1481	0.6066	NW_021025637.1	615492	618615	-	LOC114261520	--	K20870 putative beta-1,4-xylosyltransferase IRX10 [EC:2.4.2.-] | (RefSeq) probable beta-1,4-xylosyltransferase IRX10 (A)	--
LOC114261521	62.6065	66.7403	64.3384	78.5876	72.9616	74.1234	77.9165	73.6777	80.9409	92.0654	93.9447	89	NW_021025637.1	619740	622502	-	LOC114261521	--	K00411 ubiquinol-cytochrome c reductase iron-sulfur subunit [EC:7.1.1.8] | (RefSeq) cytochrome b-c1 complex subunit Rieske-4, mitochondrial-like (A)	ko00190: Oxidative phosphorylation; ko01100: Metabolic pathways
LOC114261524	11.9366	12.0915	12.1472	63.1864	61.4452	61.3806	55.3237	53.7485	56.3829	66.1146	66.352	66.5966	NW_021025637.1	718697	723323	-	LOC114261524	--	K09286 EREBP-like factor | (RefSeq) ethylene-responsive transcription factor 1A-like (A)	--
LOC114261527	3.4212	3.0015	3.3863	0.9733	0.7861	0.9802	1.446	1.6248	1.1984	0.7848	0.7715	0.6628	NW_021025637.1	793108	805383	+	LOC114261527	--	K11420 [histone H3]-lysine9 N-trimethyltransferase EHMT [EC:2.1.1.355] | (RefSeq) uncharacterized protein LOC114261527 isoform X1 (A)	ko00310: Lysine degradation; ko01100: Metabolic pathways
LOC114261529	22.6745	22.9352	20.1179	6.9211	6.5246	5.8026	8.9486	7.9852	8.3718	7.0417	7.129	7.6599	NW_021025637.1	1170639	1174866	+	LOC114261529	--	K00864 glycerol kinase [EC:2.7.1.30] | (RefSeq) glycerol kinase-like (A)	ko00561: Glycerolipid metabolism; ko01100: Metabolic pathways; ko04626: Plant-pathogen interaction
LOC114261530	24.1225	26.3653	22.1011	6.7873	6.5749	6.4513	8.3053	8.2364	8.0233	9.3273	9.1824	8.7803	NW_021025637.1	1215114	1223008	-	LOC114261530	--	--	--
LOC114261531	3.2115	2.8545	3.5933	0.9112	0.8957	0.9556	1.2181	1.0414	1.0952	1.0325	0.7199	1.1565	NW_021025637.1	1201495	1213815	+	LOC114261531	--	K10563 formamidopyrimidine-DNA glycosylase [EC:3.2.2.23 4.2.99.18] | (RefSeq) formamidopyrimidine-DNA glycosylase isoform X1 (A)	ko03410: Base excision repair
LOC114261534	14.6726	14.8501	14.511	8.4507	8.7911	9.9898	7.4563	7.6305	6.795	8.4128	7.2356	7.1728	NW_021025637.1	1290919	1326312	+	LOC114261534	--	K07195 exocyst complex component 7 | (RefSeq) exocyst complex component EXO70A1-like (A)	--
LOC114261538	7.0594	7.5224	6.4003	6.3002	8.0982	7.4258	10.0038	8.7152	9.4921	8.3552	9.0241	8.1262	NW_021025637.1	1372577	1375050	-	LOC114261538	--	K02962 small subunit ribosomal protein S17e | (RefSeq) 40S ribosomal protein S17 (A)	ko03010: Ribosome
LOC114261539	0.7554	0.709	0.5191	0.2565	0.5054	0.2949	0.3126	0.3254	0.2377	0.2206	0.1666	0.4425	NW_021025637.1	1383279	1386416	-	LOC114261539	--	--	--
LOC114261540	6.7751	6.7129	7.0275	10.7525	11.1722	11.3096	9.1684	9.8907	9.3259	10.1397	9.9664	8.6938	NW_021025637.1	1428413	1453724	+	LOC114261540	--	--	--
LOC114261541	103.669	102.452	101.828	140.052	138.753	129.86	82.1158	80.1366	87.6037	103.613	110.15	115.018	NW_021025637.1	1490344	1492295	+	LOC114261541	--	K12733 peptidyl-prolyl cis-trans isomerase-like 1 [EC:5.2.1.8] | (RefSeq) peptidyl-prolyl cis-trans isomerase A-like isoform X1 (A)	ko03040: Spliceosome
LOC114261574	18.1405	18.3401	18.2827	5.353	6.0847	5.8771	11.3348	10.6203	10.807	6.6072	5.4156	5.4155	NW_021025639.1	110938	112803	-	LOC114261574	--	--	--
LOC114261577	1.4059	1.3254	1.5954	0.5222	0.5935	0.4278	1.2353	1.7887	1.1804	0.6736	0.4071	0.4004	NW_021025639.1	351894	355221	+	LOC114261577	--	K03263 translation initiation factor 5A | (RefSeq) eukaryotic translation initiation factor 5A-4-like isoform X1 (A)	--
LOC114261578	1.5713	1.3385	1.1189	1.0546	0.949	1.3263	1.7956	1.4867	1.1807	0.992	0.9343	0.7581	NW_021025639.1	358536	360383	-	LOC114261578	--	K14792 rRNA biogenesis protein RRP5 | (RefSeq) rRNA biogenesis protein RRP5 isoform X1 (A)	--
LOC114261579	1.2989	1.443	1.555	0.6469	0.6685	0.6973	0.253	0.3731	0.4904	0.6639	0.6773	0.3382	NW_021024601.1	1758388	1759250	-	LOC114261579	--	K13648 alpha-1,4-galacturonosyltransferase [EC:2.4.1.43] | (RefSeq) polygalacturonate 4-alpha-galacturonosyltransferase-like isoform X1 (A)	ko00520: Amino sugar and nucleotide sugar metabolism; ko01100: Metabolic pathways
LOC114261584	19.2562	18.7691	19.3076	28.4788	30.5103	31.0463	32.3102	31.5478	29.035	28.9483	26.9866	26.1896	NW_021025639.1	709776	719838	+	LOC114261584	--	K00654 serine palmitoyltransferase [EC:2.3.1.50] | (RefSeq) long chain base biosynthesis protein 1-like (A)	ko00600: Sphingolipid metabolism; ko01100: Metabolic pathways
LOC114261586	1.0647	0.8137	0.7766	0.3881	0.6521	0.4729	0.3266	0.5352	0.5472	0.3809	0.2541	0.1779	NW_021025639.1	746547	755182	+	LOC114261586	--	--	--
LOC114261588	4.2545	4.5166	3.3081	8.758	7.3477	8.0919	10.2697	8.5098	9.8531	10.76	11.047	11.4716	NW_021025639.1	937472	942970	-	LOC114261588	--	K13237 2,4-dienoyl-CoA reductase [(3E)-enoyl-CoA-producing], peroxisomal [EC:1.3.1.124] | (RefSeq) peroxisomal 2,4-dienoyl-CoA reductase-like (A)	ko04146: Peroxisome
LOC114261589	3.8946	3.3789	3.1287	1.7426	1.7332	1.4871	1.3274	2.7636	2.1528	2.1661	1.5438	0.9047	NW_021024601.1	1759436	1761513	-	LOC114261589	--	K13648 alpha-1,4-galacturonosyltransferase [EC:2.4.1.43] | (RefSeq) polygalacturonate 4-alpha-galacturonosyltransferase-like isoform X1 (A)	ko00520: Amino sugar and nucleotide sugar metabolism; ko01100: Metabolic pathways
LOC114261590	31.3445	31.1801	32.8802	58.7351	55.9491	59.862	47.8544	50.1964	47.5256	48.459	45.8561	46.037	NW_021025639.1	995678	1003167	+	LOC114261590	--	K03549 KUP system potassium uptake protein | (RefSeq) potassium transporter 11-like isoform X1 (A)	--
LOC114261596	11.0394	10.9359	9.1505	8.1915	7.9075	7.0994	8.9856	10.706	9.9922	7.9985	8.9709	8.2454	NW_021025639.1	1125907	1127892	-	LOC114261596	--	K02935 large subunit ribosomal protein L7/L12 | (RefSeq) uncharacterized protein LOC114261596 (A)	ko03010: Ribosome
LOC114261599	3.7172	3.6483	3.4612	2.4388	2.0891	1.9049	2.1664	1.42	2.2923	1.3679	2.2858	2.3374	NW_021025639.1	1130733	1135521	+	LOC114261599	--	K03190 urease accessory protein | (RefSeq) urease accessory protein D isoform X1 (A)	--
LOC114261600	3.085	2.6451	3.2505	0.7333	1.3162	1.2897	0.8301	0.7753	1.1086	0.8713	0.5813	0.7768	NW_021025639.1	1263604	1264918	-	LOC114261600	--	--	--
LOC114261601	17.1717	16.3583	17.0811	21.2854	23.3347	23.5024	17.1505	16.0202	15.0721	18.0287	15.6466	15.7058	NW_021025639.1	1283229	1289876	-	LOC114261601	--	K15047 heterogeneous nuclear ribonucleoprotein U-like protein 1 | (RefSeq) heterogeneous nuclear ribonucleoprotein U-like protein 1 (A)	--
LOC114261603	0.5092	0.57	0.536	0.0421	0.0239	0.1588	0.1585	0.2893	0.3511	0.1528	0.0746	0.0202	NW_021025639.1	1502791	1517310	+	LOC114261603	--	K17892 ferredoxin-thioredoxin reductase catalytic chain [EC:1.8.7.2] | (RefSeq) ferredoxin-thioredoxin reductase catalytic chain, chloroplastic-like (A)	--
LOC114261605	20.7622	21.6599	17.2744	2.4836	2.9678	3.9128	3.0815	4.1743	5.1331	2.824	2.5952	3.3569	NW_021024601.1	1955925	1956721	-	LOC114261605	--	K14486 auxin response factor | (RefSeq) auxin response factor 19-like (A)	ko04075: Plant hormone signal transduction
LOC114261606	22.3159	25.4622	22.88	28.7423	28.0274	27.1175	33.9096	34.1165	35.6971	32.1782	34.5236	33.9411	NW_021025639.1	1517865	1523282	+	LOC114261606	--	--	--
LOC114261607	2.6332	3.1672	3.404	0.4375	0.6908	0.8385	1.1762	1.3878	1.1936	0.8623	0.603	0.2563	NW_021025639.1	1544087	1546174	+	LOC114261607	--	--	--
LOC114261608	9.4311	9.0699	8.6924	3.9147	4.9413	4.4161	4.1851	4.8848	4.6392	3.505	4.0326	3.8828	NW_021025639.1	1559597	1562692	-	LOC114261608	--	K18875 enhanced disease susceptibility 1 protein | (RefSeq) protein EDS1L-like isoform X1 (A)	ko04626: Plant-pathogen interaction
LOC114261609	19.1003	19.6255	16.7989	1.8273	3.7726	2.0099	6.9776	6.3478	6.1156	3.3375	3.9645	4.2532	NW_021025639.1	1549142	1550502	-	LOC114261609	--	K00430 peroxidase [EC:1.11.1.7] | (RefSeq) peroxidase 31-like (A)	ko00940: Phenylpropanoid biosynthesis; ko01100: Metabolic pathways; ko01110: Biosynthesis of secondary metabolites
LOC114261614	60.2176	58.3029	61.0282	5.717	5.3078	4.7513	6.0538	5.7675	6.1055	5.4187	5.1421	6.023	NW_021025639.1	1653837	1659130	-	LOC114261614	--	--	--
LOC114261615	162.21	152.032	165.691	54.9822	57.3182	63.5648	79.0045	82.4013	69.3289	44.0301	38.036	36.4044	NW_021025639.1	1724416	1730263	-	LOC114261615	--	K04077 chaperonin GroEL | (RefSeq) ruBisCO large subunit-binding protein subunit beta, chloroplastic-like (A)	ko03018: RNA degradation
LOC114261616	4.5396	4.2187	3.3524	1.1907	1.4381	1.6044	1.2804	1.6523	1.9996	1.3801	1.5823	1.4265	NW_021025639.1	1721244	1722044	-	LOC114261616	--	K04077 chaperonin GroEL | (RefSeq) ruBisCO large subunit-binding protein subunit beta, chloroplastic-like (A)	ko03018: RNA degradation
LOC114261619	3.7629	3.0704	4.1544	7.0194	6.1972	6.5197	4.8	4.2691	4.2936	3.4891	4.1508	4.0496	NW_021025639.1	1825519	1838648	+	LOC114261619	--	K21989 calcium permeable stress-gated cation channel | (RefSeq) CSC1-like protein RXW8 isoform X1 (A)	--
LOC114261620	13.4836	12.8381	10.7212	10.4198	10.7524	10.0414	11.9276	13.3517	11.9229	10.0272	11.2729	11.5513	NW_021025639.1	1840907	1843852	-	LOC114261620	--	--	--
LOC114261621	0.6538	0.8941	0.3348	0.6527	0.4239	0.6366	0.1003	0.5915	0.4895	0.4761	0.8536	0.4766	NW_021025639.1	1896844	1898776	-	LOC114261621	--	K09422 transcription factor MYB, plant | (RefSeq) transcription factor RAX3-like (A)	--
LOC114261622	14.7644	13.8819	13.7476	7.176	7.4441	6.9843	7.0048	8.0288	8.1332	8.9034	8.2089	8.38	NW_021025639.1	1935743	1942405	-	LOC114261622	--	K00826 branched-chain amino acid aminotransferase [EC:2.6.1.42] | (RefSeq) branched-chain-amino-acid aminotransferase 2, chloroplastic-like (A)	ko00270: Cysteine and methionine metabolism; ko00280: Valine, leucine and isoleucine degradation; ko00290: Valine, leucine and isoleucine biosynthesis; ko00770: Pantothenate and CoA biosynthesis; ko00966: Glucosinolate biosynthesis; ko01100: Metabolic pathways; ko01110: Biosynthesis of secondary metabolites; ko01210: 2-Oxocarboxylic acid metabolism; ko01230: Biosynthesis of amino acids; ko01240: …
LOC114261623	2.4298	2.5045	1.3433	2.3103	2.2158	1.1674	2.7949	1.8319	2.0067	1.8045	2.1107	1.6607	NW_021025639.1	2240992	2245880	+	LOC114261623	--	K24926 tetratricopeptide repeat protein 1 | (RefSeq) tetratricopeptide repeat protein 1 (A)	--
LOC114261628	0.9954	0.634	0.3862	0.7887	0.6724	0.9352	0.7209	0.8339	0.8038	0.9539	1.0132	1.0205	NW_021025639.1	2604341	2609973	+	LOC114261628	--	--	--
LOC114261629	0.1576	0.0986	0.2119	0.2164	0.246	0.3948	0.3043	0.1936	0.3239	0.1611	0.1622	0.1436	NW_021025639.1	2659037	2662765	+	LOC114261629	--	K13466 EIX receptor 1/2 | (RefSeq) receptor-like protein EIX1 (A)	ko04626: Plant-pathogen interaction
LOC114261630	2.7649	1.8611	2.627	1.2876	1.8905	1.1567	0.4039	1.5315	1.0439	0.9517	1.521	1.3369	NW_021025639.1	2839882	2842794	+	LOC114261630	--	K03038 26S proteasome regulatory subunit N8 | (RefSeq) 26S proteasome non-ATPase regulatory subunit 7 homolog A-like (A)	ko03050: Proteasome
LOC114261632	2.4318	1.3695	2.7172	12.1395	10.5133	9.9699	7.708	6.4784	10.1761	9.9741	10.5496	10.8591	NW_021025639.1	2912818	2915221	-	LOC114261632	--	K11644 paired amphipathic helix protein Sin3a | (RefSeq) paired amphipathic helix protein Sin3-like 2 isoform X1 (A)	--
LOC114261633	0.9339	0.9095	1.0526	0.4206	0.6906	0.7557	0.3518	0.5929	0.433	1.0551	0.6625	0.9854	NW_021024601.1	282591	284317	+	LOC114261633	--	--	--
LOC114261634	2.1433	1.6011	1.6631	6.0168	6.3428	7.3749	4.0698	5.1814	4.3608	4.1861	5.5453	4.3715	NW_021025639.1	2916558	2917850	-	LOC114261634	--	K03949 NADH dehydrogenase (ubiquinone) 1 alpha subcomplex subunit 5 | (RefSeq) probable NADH dehydrogenase [ubiquinone] 1 alpha subcomplex subunit 5, mitochondrial (A)	ko00190: Oxidative phosphorylation; ko01100: Metabolic pathways
LOC114261635	279.602	283.226	282.37	1133.84	1102	1134.35	759.211	788.585	785.427	869.949	854.206	873.691	NW_021025639.1	2918315	2919948	-	LOC114261635	--	K19747 BAHD acyltransferase [EC:2.3.1.-] | (RefSeq) BAHD acyltransferase DCR-like (A)	--
LOC114261636	4.081	4.7276	4.4296	0.6652	0.8065	0.5019	1.1922	0.9612	1.3148	0.6436	0.6089	0.3613	NW_021025639.1	2959924	2962545	-	LOC114261636	--	K12133 MYB-related transcription factor LHY | (RefSeq) protein LHY-like isoform X1 (A)	ko04712: Circadian rhythm - plant
LOC114261639	2.613	2.4024	3.1629	3.1234	2.9451	2.9842	2.9388	3.79	3.4857	3.2337	3.1758	2.9255	NW_021025639.1	2998140	3002886	-	LOC114261639	--	--	--
LOC114261640	30.1206	28.5933	30.5583	35.1396	37.5647	34.8985	47.963	45.9458	43.6094	31.1431	31.0424	27.1863	NW_021025639.1	3004463	3010418	-	LOC114261640	--	K05909 laccase [EC:1.10.3.2] | (RefSeq) laccase-4-like (A)	--
LOC114261644	0.6346	0.7808	0.6256	0.7808	0.6052	0.7652	0.7252	1.0132	0.7563	0.6009	0.8804	0.6463	NW_021025639.1	412501	417011	+	LOC114261644	--	K00658 2-oxoglutarate dehydrogenase E2 component (dihydrolipoamide succinyltransferase) [EC:2.3.1.61] | (RefSeq) dihydrolipoyllysine-residue succinyltransferase component of 2-oxoglutarate dehydrogenase complex 1, mitochondrial-like isoform X1 (A)	ko00020: Citrate cycle (TCA cycle); ko00310: Lysine degradation; ko00380: Tryptophan metabolism; ko01100: Metabolic pathways; ko01110: Biosynthesis of secondary metabolites; ko01200: Carbon metabolism
LOC114261649	3.2339	2.6935	2.0193	1.5194	1.6448	1.9108	1.7505	1.9123	2.5138	2.1	2.3395	2.1843	NW_021025639.1	834217	835619	-	LOC114261649	--	K01648 ATP citrate (pro-S)-lyase [EC:2.3.3.8] | (RefSeq) ATP-citrate synthase beta chain protein 2-like (A)	ko00020: Citrate cycle (TCA cycle); ko01100: Metabolic pathways; ko01110: Biosynthesis of secondary metabolites
LOC114261655	0.7827	0.3778	0.4373	0.5209	0.5921	1.9253	0.8803	1.1802	1.379	0.24	0.9889	0.428	NW_021025639.1	1188362	1189606	-	LOC114261655	--	K13336 peroxin-3 | (RefSeq) peroxisome biogenesis protein 3-1-like (A)	ko04146: Peroxisome
LOC114261656	0.647	0.3644	1.0242	0.9228	2.1678	1.5253	0.9262	1.2358	0.57	0.496	1.308	1.1203	NW_021025639.1	1304811	1305906	+	LOC114261656	--	K03086 RNA polymerase primary sigma factor | (RefSeq) RNA polymerase sigma factor sigA-like isoform X1 (A)	--
LOC114261658	1.9847	4.2859	3.5016	1.2912	0.9032	1.2848	2.0293	1.4701	1.7485	1.2813	1.1439	1.1423	NW_021025639.1	1403161	1404951	+	LOC114261658	--	--	--
LOC114261664	6.0415	4.981	5.8525	7.2608	6.7932	7.1921	7.6927	7.1673	6.7933	6.372	6.4009	6.3263	NW_021024601.1	440345	446891	-	LOC114261664	--	--	--
LOC114261670	1.5897	1.9519	0.9349	3.8981	3.4362	3.3443	2.9941	2.1027	3.0219	3.5919	2.7486	3.2785	NW_021025639.1	2846407	2847044	-	LOC114261670	--	--	--
LOC114261673	47.756	45.824	47.372	59.2502	56.0267	61.3416	53.7507	60.8616	61.8848	65.2799	61.5741	64.157	NW_021025640.1	129705	142239	-	LOC114261673	--	K09753 cinnamoyl-CoA reductase [EC:1.2.1.44] | (RefSeq) LOW QUALITY PROTEIN: cinnamoyl-CoA reductase 1-like (A)	ko00940: Phenylpropanoid biosynthesis; ko01100: Metabolic pathways; ko01110: Biosynthesis of secondary metabolites
LOC114261674	5.7035	7.3532	6.5022	7.3351	7.6264	8.5438	9.6819	8.1593	8.9217	7.9881	9.3316	8.6627	NW_021025640.1	87357	96959	-	LOC114261674	--	K09753 cinnamoyl-CoA reductase [EC:1.2.1.44] | (RefSeq) LOW QUALITY PROTEIN: cinnamoyl-CoA reductase 1-like (A)	ko00940: Phenylpropanoid biosynthesis; ko01100: Metabolic pathways; ko01110: Biosynthesis of secondary metabolites
LOC114261678	2.2356	2.0428	1.7476	0.4199	0.4475	0.7072	1.157	0.6936	1.0455	1.2484	0.9067	0.9558	NW_021025640.1	420624	424188	+	LOC114261678	--	--	--
LOC114261680	14.0979	14.3245	13.7384	7.0513	6.7627	6.2548	5.9633	5.7466	5.7845	6.2478	7.4181	6.3005	NW_021025640.1	574696	581926	+	LOC114261680	--	K07023 5'-deoxynucleotidase [EC:3.1.3.89] | (RefSeq) HD domain-containing protein C4G3.17-like (A)	ko00230: Purine metabolism; ko00240: Pyrimidine metabolism; ko01100: Metabolic pathways; ko01232: Nucleotide metabolism
LOC114261681	28.9027	25.179	29.6278	18.3211	18.2925	18.8416	26.2505	25.8094	20.0025	17.4067	15.88	14.7119	NW_021025640.1	587577	589029	-	LOC114261681	--	--	--
LOC114261682	6.4491	6.2477	6.1741	4.4335	4.4013	5.3841	6.4701	7.0614	6.2815	6.1046	4.9733	4.801	NW_021025640.1	594209	605261	+	LOC114261682	--	K13430 serine/threonine-protein kinase PBS1 [EC:2.7.11.1] | (RefSeq) serine/threonine-protein kinase PBS1-like (A)	ko04626: Plant-pathogen interaction
LOC114261686	3.959	3.9047	4.0404	1.1272	1.1966	1.2265	1.7495	1.7763	1.8818	1.1231	1.2341	1.4472	NW_021025640.1	722042	729082	+	LOC114261686	--	K11991 tRNA(adenine34) deaminase [EC:3.5.4.33] | (RefSeq) tRNA(adenine(34)) deaminase, chloroplastic isoform X1 (A)	--
LOC114261688	0.037	0.3278	0.0517	0.1409	0.0601	0.2088	0.4545	0.7634	0.7179	0.3408	0.5305	0.557	NW_021025640.1	737209	743977	-	LOC114261688	--	K24195 xenotropic and polytropic retrovirus receptor 1 | (RefSeq) phosphate transporter PHO1 homolog 1 (A)	--
LOC114261689	2.6398	2.436	3.1087	4.2818	4.1538	4.6951	3.2945	3.8245	3.2148	3.5118	3.0739	3.1486	NW_021025640.1	886284	893967	+	LOC114261689	--	K15889 prenylcysteine alpha-carboxyl methylesterase [EC:3.1.1.-] | (RefSeq) probable isoprenylcysteine alpha-carbonyl methylesterase ICMEL1 isoform X1 (A)	ko00900: Terpenoid backbone biosynthesis; ko01100: Metabolic pathways; ko01110: Biosynthesis of secondary metabolites
LOC114261692	4.7573	4.0682	4.0111	1.3178	1.0526	1.3821	0.7277	0.7908	0.792	1.2061	1.1359	0.7851	NW_021024601.1	542081	543505	-	LOC114261692	--	--	--
LOC114261701	0.0406	0.1144	0.2081	6.2018	5.5561	5.9146	4.9654	4.8002	4.6183	5.6234	5.2718	5.1292	NW_021025641.1	129593	135576	+	LOC114261701	--	K13430 serine/threonine-protein kinase PBS1 [EC:2.7.11.1] | (RefSeq) probable serine/threonine-protein kinase PBL7 isoform X1 (A)	ko04626: Plant-pathogen interaction
LOC114261702	0	0.025	0.0868	0.1478	0.5376	0.3824	0.1907	0.3125	0.2739	0.3337	0.2095	0.17	NW_021025641.1	91656	93689	+	LOC114261702	--	K13430 serine/threonine-protein kinase PBS1 [EC:2.7.11.1] | (RefSeq) probable serine/threonine-protein kinase PBL7 isoform X1 (A)	ko04626: Plant-pathogen interaction
LOC114261704	1.333	1.4687	1.3222	1.543	1.7539	1.6336	1.8074	1.5148	1.3786	2.2438	2.2946	1.6373	NW_021025641.1	53079	117473	-	LOC114261704	--	K03130 transcription initiation factor TFIID subunit 5 | (RefSeq) transcription initiation factor TFIID subunit 5-like (A)	ko03022: Basal transcription factors
LOC114261708	2.0783	2.0826	1.8842	2.3921	2.2856	3.1578	2.0504	1.9976	1.8148	2.0265	1.4128	1.6447	NW_021025641.1	281937	288537	-	LOC114261708	--	--	--
LOC114261709	0.8057	0.8751	0.6002	0.0766	0.0435	0.1239	0.206	0.0405	0.071	0.2162	0.2375	0.1469	NW_021025641.1	289097	291197	-	LOC114261709	--	--	--
LOC114261710	0.605	0.6003	1.2017	0.6711	0.5231	0.5994	0.6186	0.6893	0.6395	0.4483	0.4926	0.3308	NW_021025641.1	292911	295557	-	LOC114261710	--	--	--
LOC114261714	41.2067	40.0228	38.9929	16.458	16.9575	16.8823	26.5467	27.8406	28.2835	27.2241	30.6658	28.0366	NW_021024601.1	789369	791429	-	LOC114261714	--	--	--
LOC114261715	90.7358	92.5636	91.7147	371.384	370.24	379.908	213.685	219.565	239.144	312.832	316.531	332.415	NW_021025641.1	397500	402502	-	LOC114261715	--	K19891 glucan endo-1,3-beta-glucosidase 1/2/3 [EC:3.2.1.39] | (RefSeq) LOW QUALITY PROTEIN: glucan endo-1,3-beta-glucosidase 2-like (A)	ko00500: Starch and sucrose metabolism; ko01100: Metabolic pathways
LOC114261716	10.5392	10.786	10.0042	5.1945	6.2735	6.1593	7.6572	8.1006	6.4972	5.8983	5.1196	5.2689	NW_021025641.1	507351	519735	+	LOC114261716	--	--	--
LOC114261717	1.8912	1.1357	2.2322	0.8611	0.8636	1.4196	1.4707	0.9104	1.1263	1.1027	1.3014	1.0923	NW_021025641.1	520760	527141	-	LOC114261717	--	K15283 solute carrier family 35, member E1 | (RefSeq) triose phosphate/phosphate translocator, chloroplastic-like isoform X1 (A)	--
LOC114261719	3.6828	2.1418	3.264	2.0673	2.4458	2.1375	1.8601	1.472	2.8926	2.2111	1.6072	1.8196	NW_021025641.1	544219	548105	-	LOC114261719	--	K06630 14-3-3 protein epsilon | (RefSeq) 14-3-3-like protein GF14 iota (A)	--
LOC114261721	1.728	1.8198	1.9893	1.6132	1.4262	1.2559	1.2528	1.2002	1.4392	0.8189	0.4234	0.8017	NW_021025641.1	559687	562464	+	LOC114261721	--	K15456 protein KTI12 | (RefSeq) protein KTI12 homolog isoform X1 (A)	--
LOC114261723	12.499	12.6844	12.6348	6.9235	7.8492	7.091	8.1485	7.4929	7.4417	7.443	5.5863	5.6081	NW_021025641.1	582392	590114	+	LOC114261723	--	K23870 putative pectin methyltransferase [EC:2.1.1.-] | (RefSeq) probable methyltransferase PMT5 isoform X1 (A)	--
LOC114261733	0.3997	0.4205	0.649	5.438	5.0957	5.5992	4.7368	4.1214	4.1625	5.0524	4.6449	5.0998	NW_021025641.1	8405	36147	+	LOC114261733	--	K13430 serine/threonine-protein kinase PBS1 [EC:2.7.11.1] | (RefSeq) serine/threonine-protein kinase PBS1-like (A)	ko04626: Plant-pathogen interaction
LOC114261736	0.295	0.1266	0.2198	0.4488	0.3614	0.3629	0.4826	0.3559	0.3985	0.4674	0.3479	0.3943	NW_021025641.1	39936	46772	+	LOC114261736	--	K13430 serine/threonine-protein kinase PBS1 [EC:2.7.11.1] | (RefSeq) serine/threonine-protein kinase PBS1-like (A)	ko04626: Plant-pathogen interaction
[truncated: 18,142 more rows]
